# Supplementary material for: Maturation and circuit integration of transplanted human cortical organoids
Source: Nature. 2022 Oct 12;610(7931):319–26. doi: 10.1038/s41586-022-05277-w (PMC9556304; doi:10.1038/s41586-022-05277-w)
Supplement: Supplementary file 2 — hiPS cell lines used for experiments. hiPS cell lines used in various experiments [file 41586_2022_5277_MOESM2_ESM.xlsx]

## Sheet: TableS1
Table S1: hiPSC lines used for experiments
Line names	2242-01-01	8119-01-01	1208-2	1205-4	CW10177	CW30270	0524-1	9862-02-01	7643-06-01	8303-04-01
Sex	Male	Male	Female	Female	Male	Male	Female	Male	Female	Male
Neuropsychiatric phenotype	Control	Control	Control	Control	Control	Control	Control	TS	TS	TS
Age of donor (years)	4	23	20	30	33	31	27	9	8	2
Reprogramming method	Episomal	Sendai	Sendai	Episomal	Episomal	Episomal	Sendai	Episomal	Episomal	Sendai
hiPSC culture method	FF, F	FF	FF	FF, F	FF	FF	FF	FF, F	FF	FF, F
FF=Feeder-free; F=Feeders
Experiments
MRI: success of transplanation quantification	X	X	X	X	X	X	X	X	X	X
MRI: growth quantification	X	X						X		X
snRNA-seq	X	X	X
Immunohistochemistry	X	X	X	X		X		X		X
Morphological characterization	X	X	X	X				X	X	X
In vitro electrophysiological characterization	X	X	X	X				X	X	X
Rabies tracing	X			X
Electrical stimulation and whole cell recordings						X
Optogenetic stimulation (rat) and whole cell recordings		X	X
Two-photon caclium imaging				X
Fiber photometry calcium imaging		X
In vivo electrophysiology			X	X		X
In vivo optotagging		X
Projection tracing					X
Optogenetic stimulation (human) and whole cell recordings	X	X			X
Optogenetic stimulation and behavior	X	X			X
Optogenetic stimulation and c-fos		X			X
EEG recordings	X	X
Source/IRB	Stanford IRB	UCLA IRB	UCLA IRB	NIH IRB	UCSF IRB	Stanford IRB	Stanford IRB	Stanford IRB	Stanford IRB	Stanford IRB
hiPSC derivation	Stanford	Stanford	Stanford	Stanford	CIRM	CIRM	Stanford	Stanford	Stanford	Stanford
