# Supplementary material for: Maturation and circuit integration of transplanted human cortical organoids
Source: Nature. 2022 Oct 12;610(7931):319–26. doi: 10.1038/s41586-022-05277-w (PMC9556304; doi:10.1038/s41586-022-05277-w)
Supplement: Supplementary file 3 — Morbidity reports submitted by veterinary staff for transplanted and non-transplanted animals over a 12-month period. [file 41586_2022_5277_MOESM3_ESM.xlsx]

## Sheet: Sheet1
Table S2: Morbidity reports
Group	Animal	Age at euthanasia	Presenting clinical signs on morbidity report by veterinary staff
			Body condition score <2	Ataxia	Lethargy	Porphrin staining	Skin lesions	Abnormal respiration
Transplanted	1	7.9 months	x	x	x			x
	2	1.8 months	x	x	x
	3	5.5 months	x	x	x	x
	4	3.7 months	x				x
	5	3.7 months	x				x
Non-transplanted	1	3.3 months	x			x		x
	2	4.7 months	x	x				x
	3	5.7 months					x	x
	4	9.1 months	x	x	x
