# Supplementary material for: Maturation and circuit integration of transplanted human cortical organoids
Source: Nature. 2022 Oct 12;610(7931):319–26. doi: 10.1038/s41586-022-05277-w (PMC9556304; doi:10.1038/s41586-022-05277-w)
Supplement: Supplementary file 4 — Transplanted hCO cell type cluster marker genes. Marker genes for each annotated cell cluster form the integrated t-hCO snRNA-seq determined using the Seurat FindMarkers function with default parameters (two-sided Wilcoxon Rank Sum test with Bonferroni correction). [file 41586_2022_5277_MOESM4_ESM.xlsx]

## Sheet: TableS2
Table S3: t-hCO Cell Cluster Marker Genes
Gene	p_val	avg_log2FC	pct.1	pct.2	p_val_adj	cluster
APOLD1	0	2.38059	0.76	0.067	0	Cyc_Prog_c15
DIAPH3	0	2.28959	0.951	0.095	0	Cyc_Prog_c15
TOP2A	0	1.52881	0.701	0.016	0	Cyc_Prog_c15
BRIP1	0	1.51074	0.795	0.023	0	Cyc_Prog_c15
RRM2	0	1.47232	0.731	0.015	0	Cyc_Prog_c15
NUSAP1	0	1.45478	0.669	0.03	0	Cyc_Prog_c15
CENPF	0	1.42264	0.594	0.03	0	Cyc_Prog_c15
KNL1	0	1.41232	0.682	0.011	0	Cyc_Prog_c15
C21orf58	0	1.31653	0.708	0.052	0	Cyc_Prog_c15
MELK	0	1.15112	0.636	0.01	0	Cyc_Prog_c15
HELLS	0	1.14283	0.646	0.072	0	Cyc_Prog_c15
KIF14	0	1.13563	0.536	0.009	0	Cyc_Prog_c15
KIF18B	0	1.13534	0.63	0.026	0	Cyc_Prog_c15
KIF11	0	1.04139	0.568	0.009	0	Cyc_Prog_c15
CENPK	0	1.04063	0.63	0.026	0	Cyc_Prog_c15
CENPE	0	1.03912	0.484	0.023	0	Cyc_Prog_c15
SPC25	0	1.03782	0.604	0.016	0	Cyc_Prog_c15
TPX2	0	1.02841	0.519	0.019	0	Cyc_Prog_c15
SMC4	0	0.988471	0.526	0.043	0	Cyc_Prog_c15
NOSTRIN	0	0.988384	0.519	0.008	0	Cyc_Prog_c15
KIF15	0	0.983915	0.588	0.036	0	Cyc_Prog_c15
ECT2	0	0.969343	0.519	0.029	0	Cyc_Prog_c15
SGO2	0	0.966876	0.477	0.027	0	Cyc_Prog_c15
KIF4A	0	0.955404	0.519	0.012	0	Cyc_Prog_c15
BUB1B	0	0.932694	0.503	0.006	0	Cyc_Prog_c15
ARHGAP11B	0	0.916219	0.484	0.02	0	Cyc_Prog_c15
KIF20B	0	0.890523	0.549	0.047	0	Cyc_Prog_c15
RTKN2	0	0.889927	0.494	0.021	0	Cyc_Prog_c15
CDC25C	0	0.868419	0.471	0.008	0	Cyc_Prog_c15
DTL	0	0.833957	0.51	0.01	0	Cyc_Prog_c15
CENPU	0	0.830755	0.529	0.012	0	Cyc_Prog_c15
BUB1	0	0.826528	0.412	0.007	0	Cyc_Prog_c15
CENPI	0	0.814822	0.51	0.03	0	Cyc_Prog_c15
GAS2L3	0	0.793432	0.403	0.017	0	Cyc_Prog_c15
PARPBP	0	0.790921	0.464	0.031	0	Cyc_Prog_c15
NCAPG	0	0.784431	0.497	0.029	0	Cyc_Prog_c15
ANLN	0	0.74989	0.442	0.02	0	Cyc_Prog_c15
GTSE1	0	0.736206	0.399	0.004	0	Cyc_Prog_c15
MKI67	0	0.721367	0.412	0.005	0	Cyc_Prog_c15
DLGAP5	0	0.699796	0.367	0.003	0	Cyc_Prog_c15
KIF18A	0	0.685162	0.354	0.01	0	Cyc_Prog_c15
ESCO2	0	0.68304	0.429	0.007	0	Cyc_Prog_c15
TACC3	0	0.676461	0.429	0.028	0	Cyc_Prog_c15
XRCC2	0	0.66197	0.416	0.016	0	Cyc_Prog_c15
CDCA2	0	0.646101	0.351	0.002	0	Cyc_Prog_c15
KIF2C	0	0.636823	0.367	0.015	0	Cyc_Prog_c15
NDC80	0	0.624513	0.36	0.006	0	Cyc_Prog_c15
STIL	0	0.623452	0.39	0.023	0	Cyc_Prog_c15
PIF1	0	0.611378	0.244	0.009	0	Cyc_Prog_c15
FANCD2	0	0.603833	0.396	0.019	0	Cyc_Prog_c15
KIFC1	0	0.596345	0.364	0.003	0	Cyc_Prog_c15
BRCA2	0	0.567152	0.357	0.018	0	Cyc_Prog_c15
AC027627.1	0	0.562636	0.331	0.002	0	Cyc_Prog_c15
NEIL3	0	0.560487	0.354	0.001	0	Cyc_Prog_c15
PBK	0	0.551413	0.334	0.005	0	Cyc_Prog_c15
KIF23	0	0.543704	0.302	0.008	0	Cyc_Prog_c15
ARHGAP11A	0	0.538104	0.321	0.006	0	Cyc_Prog_c15
RAD51AP1	0	0.496443	0.325	0.012	0	Cyc_Prog_c15
UHRF1	0	0.477671	0.312	0.013	0	Cyc_Prog_c15
EXO1	0	0.473057	0.282	0.005	0	Cyc_Prog_c15
CDK1	0	0.471249	0.305	0.011	0	Cyc_Prog_c15
TTK	0	0.469177	0.305	0.003	0	Cyc_Prog_c15
SPC24	0	0.451878	0.266	0.01	0	Cyc_Prog_c15
CKAP2L	0	0.449827	0.289	0.003	0	Cyc_Prog_c15
E2F7	0	0.447552	0.282	0.007	0	Cyc_Prog_c15
CEP55	0	0.425898	0.266	0.003	0	Cyc_Prog_c15
HMMR	0	0.413939	0.25	0.004	0	Cyc_Prog_c15
MCM10	0	0.404547	0.234	0.005	0	Cyc_Prog_c15
SKA3	0	0.393928	0.247	0.003	0	Cyc_Prog_c15
HJURP	0	0.38671	0.24	0.005	0	Cyc_Prog_c15
BIRC5	0	0.38504	0.231	0.004	0	Cyc_Prog_c15
CDKN2B-AS1	0	0.379974	0.205	0.005	0	Cyc_Prog_c15
SGO1	0	0.361796	0.237	0.007	0	Cyc_Prog_c15
AURKB	0	0.346358	0.231	0.001	0	Cyc_Prog_c15
DIAPH3-AS1	0	0.345746	0.214	0.001	0	Cyc_Prog_c15
NCAPH	0	0.341085	0.224	0.007	0	Cyc_Prog_c15
CDC45	0	0.326606	0.205	0.004	0	Cyc_Prog_c15
DEPDC1	0	0.322474	0.195	0.002	0	Cyc_Prog_c15
FAM111B	0	0.319963	0.185	0.003	0	Cyc_Prog_c15
MYBL2	0	0.263663	0.182	0.003	0	Cyc_Prog_c15
SHCBP1	3.82176e-303	0.406157	0.269	0.011	1.11148e-298	Cyc_Prog_c15
MIS18BP1	8.45435e-303	1.09192	0.601	0.065	2.45878e-298	Cyc_Prog_c15
MYBL1	3.55831e-293	0.742436	0.448	0.035	1.03486e-288	Cyc_Prog_c15
MIR924HG	1.40768e-292	1.26433	0.506	0.046	4.09396e-288	Cyc_Prog_c15
MXD3	5.09611e-291	0.451852	0.302	0.015	1.4821e-286	Cyc_Prog_c15
CLSPN	4.35506e-286	0.551192	0.315	0.017	1.26658e-281	Cyc_Prog_c15
PRR11	1.85808e-275	0.498402	0.305	0.017	5.40385e-271	Cyc_Prog_c15
CENPM	8.96004e-273	0.254305	0.169	0.004	2.60585e-268	Cyc_Prog_c15
CCDC150	2.79105e-268	0.595493	0.373	0.026	8.11721e-264	Cyc_Prog_c15
MSH5	1.46292e-267	0.923558	0.578	0.066	4.25461e-263	Cyc_Prog_c15
MMS22L	2.33538e-263	1.25798	0.708	0.106	6.79199e-259	Cyc_Prog_c15
WDR62	2.75426e-258	0.463391	0.308	0.018	8.01023e-254	Cyc_Prog_c15
CHEK1	1.53628e-254	0.539595	0.383	0.029	4.46796e-250	Cyc_Prog_c15
ZNF367	7.0764e-254	0.555412	0.351	0.024	2.05803e-249	Cyc_Prog_c15
FANCB	2.712e-253	0.470551	0.318	0.02	7.8873e-249	Cyc_Prog_c15
BRCA1	1.15076e-251	1.01828	0.62	0.082	3.34675e-247	Cyc_Prog_c15
TMPO	8.77266e-251	1.04655	0.662	0.097	2.55135e-246	Cyc_Prog_c15
RACGAP1	2.04251e-246	0.85247	0.513	0.057	5.94024e-242	Cyc_Prog_c15
CEP152	1.39659e-242	0.600653	0.399	0.034	4.06171e-238	Cyc_Prog_c15
FOXM1	1.68311e-242	0.361198	0.24	0.011	4.89497e-238	Cyc_Prog_c15
AC123768.5	3.33188e-239	0.302887	0.198	0.008	9.69011e-235	Cyc_Prog_c15
EZH2	1.64596e-238	1.48617	0.834	0.184	4.78696e-234	Cyc_Prog_c15
MND1	2.60016e-232	0.564038	0.377	0.031	7.56206e-228	Cyc_Prog_c15
DEPDC1B	1.38564e-226	0.693465	0.448	0.046	4.02985e-222	Cyc_Prog_c15
WEE1	5.14787e-224	0.484958	0.325	0.024	1.49716e-219	Cyc_Prog_c15
FANCD2OS	5.21986e-222	0.328328	0.221	0.01	1.51809e-217	Cyc_Prog_c15
FANCI	8.16235e-220	0.892349	0.545	0.072	2.37386e-215	Cyc_Prog_c15
KNTC1	2.43116e-213	0.734999	0.503	0.062	7.07055e-209	Cyc_Prog_c15
PRC1	3.53857e-211	0.705028	0.425	0.045	1.02912e-206	Cyc_Prog_c15
POLQ	7.32807e-210	0.935173	0.669	0.112	2.13122e-205	Cyc_Prog_c15
KIF24	6.36592e-205	0.446962	0.328	0.026	1.8514e-200	Cyc_Prog_c15
ASPM	4.45543e-202	1.08343	0.5	0.066	1.29577e-197	Cyc_Prog_c15
PLK4	5.32284e-202	0.310501	0.205	0.01	1.54804e-197	Cyc_Prog_c15
FBXO5	1.28992e-201	0.282107	0.192	0.009	3.75148e-197	Cyc_Prog_c15
IQGAP3	1.68125e-197	0.414197	0.263	0.017	4.88957e-193	Cyc_Prog_c15
TYMS	3.6037e-194	0.303141	0.198	0.01	1.04806e-189	Cyc_Prog_c15
AURKA	5.48586e-191	0.317674	0.179	0.008	1.59545e-186	Cyc_Prog_c15
ASF1B	2.3116e-188	0.285249	0.136	0.004	6.72282e-184	Cyc_Prog_c15
BLM	7.38051e-185	0.593867	0.422	0.048	2.14647e-180	Cyc_Prog_c15
BARD1	5.68376e-183	0.838901	0.571	0.09	1.65301e-178	Cyc_Prog_c15
ERI2	1.77603e-180	1.01646	0.685	0.137	5.16522e-176	Cyc_Prog_c15
PDGFRA	5.01358e-178	1.55683	0.688	0.138	1.4581e-173	Cyc_Prog_c15
FAM83D	3.29659e-176	0.294934	0.175	0.008	9.58747e-172	Cyc_Prog_c15
AC073529.1	3.20598e-171	0.863059	0.435	0.057	9.32395e-167	Cyc_Prog_c15
RFC3	1.65197e-169	1.21114	0.711	0.164	4.80444e-165	Cyc_Prog_c15
CHEK2	5.61067e-165	0.307607	0.198	0.012	1.63175e-160	Cyc_Prog_c15
SMC2	1.02926e-164	0.507798	0.354	0.038	2.99339e-160	Cyc_Prog_c15
CHAF1A	8.22973e-164	0.432152	0.312	0.03	2.39345e-159	Cyc_Prog_c15
CCNB1	3.92724e-163	0.387683	0.218	0.014	1.14216e-158	Cyc_Prog_c15
DSN1	3.92857e-163	0.447947	0.315	0.031	1.14255e-158	Cyc_Prog_c15
COL9A1	1.12176e-161	0.925616	0.549	0.092	3.2624e-157	Cyc_Prog_c15
ATAD2	4.2539e-161	1.17646	0.721	0.177	1.23716e-156	Cyc_Prog_c15
ESPL1	5.9183e-161	0.276519	0.205	0.013	1.72122e-156	Cyc_Prog_c15
DLEU2	1.55097e-158	1.64621	0.981	0.54	4.51068e-154	Cyc_Prog_c15
LMNB1	2.84195e-157	0.747575	0.523	0.088	8.26524e-153	Cyc_Prog_c15
CENPP	1.39387e-156	1.51073	0.834	0.272	4.0538e-152	Cyc_Prog_c15
GEN1	3.51109e-156	0.600934	0.393	0.05	1.02113e-151	Cyc_Prog_c15
ZGRF1	2.93783e-154	0.847921	0.61	0.123	8.54409e-150	Cyc_Prog_c15
NUF2	3.35265e-153	0.767505	0.487	0.078	9.75052e-149	Cyc_Prog_c15
CDCA8	2.75078e-152	0.358803	0.244	0.02	8.00011e-148	Cyc_Prog_c15
SYNE2	1.76282e-151	1.1823	0.812	0.23	5.12681e-147	Cyc_Prog_c15
NCAPD2	1.18792e-149	0.563514	0.393	0.052	3.45482e-145	Cyc_Prog_c15
PBX3	1.39672e-146	0.996897	0.529	0.097	4.06209e-142	Cyc_Prog_c15
NXPH1	1.95854e-141	1.52057	0.656	0.149	5.69603e-137	Cyc_Prog_c15
GINS1	2.4082e-138	0.486801	0.334	0.04	7.00376e-134	Cyc_Prog_c15
FANCA	2.50418e-138	0.879419	0.575	0.122	7.28291e-134	Cyc_Prog_c15
PRIM2	2.76853e-138	1.0441	0.718	0.198	8.05172e-134	Cyc_Prog_c15
WDR76	9.29791e-136	0.445352	0.321	0.038	2.70411e-131	Cyc_Prog_c15
NCAPD3	1.56652e-134	0.795558	0.597	0.133	4.5559e-130	Cyc_Prog_c15
ORC6	4.39217e-134	0.463996	0.308	0.036	1.27737e-129	Cyc_Prog_c15
DDX11	1.10518e-133	0.462996	0.338	0.042	3.21419e-129	Cyc_Prog_c15
CHD7	2.15691e-133	1.04591	0.818	0.238	6.27295e-129	Cyc_Prog_c15
CIP2A	1.25494e-132	0.667598	0.494	0.09	3.64974e-128	Cyc_Prog_c15
GLYATL2	1.47736e-132	0.739774	0.474	0.084	4.29662e-128	Cyc_Prog_c15
HMGB2	1.66271e-132	0.341366	0.247	0.023	4.83565e-128	Cyc_Prog_c15
FAM111A	6.83361e-127	0.394655	0.263	0.027	1.98742e-122	Cyc_Prog_c15
OMD	6.0225e-124	0.657853	0.448	0.08	1.75152e-119	Cyc_Prog_c15
IKBIP	1.55645e-123	0.488698	0.331	0.044	4.52664e-119	Cyc_Prog_c15
ZEB1	2.92939e-119	1.47012	0.964	0.521	8.51954e-115	Cyc_Prog_c15
PLEKHH2	1.04255e-118	0.797677	0.5	0.098	3.03205e-114	Cyc_Prog_c15
SPATA6	2.92011e-118	1.22248	0.906	0.361	8.49256e-114	Cyc_Prog_c15
TRIM59	1.08999e-117	0.286006	0.195	0.016	3.17003e-113	Cyc_Prog_c15
CCDC18	1.29842e-117	1.07871	0.633	0.172	3.77618e-113	Cyc_Prog_c15
Z94721.1	1.05608e-115	0.654672	0.435	0.08	3.07141e-111	Cyc_Prog_c15
DBF4	3.84936e-115	0.515177	0.364	0.056	1.11951e-110	Cyc_Prog_c15
AL353784.1	6.68471e-111	1.44309	0.633	0.164	1.94411e-106	Cyc_Prog_c15
RAD54B	2.78442e-110	0.367788	0.256	0.03	8.09794e-106	Cyc_Prog_c15
NTNG1	1.01007e-109	1.30874	0.795	0.286	2.9376e-105	Cyc_Prog_c15
LHFPL3-AS1	1.5107e-108	1.26113	0.627	0.165	4.39358e-104	Cyc_Prog_c15
ERBB4	3.40743e-108	1.47424	0.867	0.338	9.90982e-104	Cyc_Prog_c15
CKAP2	1.21858e-105	0.576695	0.429	0.083	3.544e-101	Cyc_Prog_c15
DOCK10	2.72834e-105	0.753588	0.607	0.147	7.93484e-101	Cyc_Prog_c15
AC007402.1	3.97882e-105	1.79499	0.721	0.25	1.15716e-100	Cyc_Prog_c15
GRID2	9.90953e-105	1.43881	0.984	0.782	2.88199e-100	Cyc_Prog_c15
POC1A	2.05037e-102	0.277347	0.201	0.02	5.96309e-98	Cyc_Prog_c15
NDE1	1.46961e-101	0.5103	0.289	0.04	4.27406e-97	Cyc_Prog_c15
PCLAF	4.2196e-101	0.320807	0.179	0.016	1.22719e-96	Cyc_Prog_c15
CNTLN	2.21484e-100	0.806595	0.552	0.14	6.44142e-96	Cyc_Prog_c15
CDCA4	6.01454e-100	0.298747	0.227	0.026	1.74921e-95	Cyc_Prog_c15
AC011447.3	6.99361e-100	0.828389	0.646	0.194	2.03395e-95	Cyc_Prog_c15
RAD51B	9.47188e-100	1.13858	0.795	0.301	2.75471e-95	Cyc_Prog_c15
LMO1	1.7952e-99	0.403219	0.227	0.026	5.22098e-95	Cyc_Prog_c15
AC060834.2	9.82395e-99	0.781139	0.5	0.113	2.8571e-94	Cyc_Prog_c15
LIG1	1.01531e-95	0.525392	0.357	0.064	2.95283e-91	Cyc_Prog_c15
POLA2	4.08007e-94	0.396483	0.279	0.04	1.18661e-89	Cyc_Prog_c15
MAML2	7.24825e-94	1.21443	0.935	0.448	2.10801e-89	Cyc_Prog_c15
AC124254.2	1.58311e-93	0.760734	0.487	0.113	4.60417e-89	Cyc_Prog_c15
AC068308.1	1.20188e-92	0.919084	0.523	0.128	3.49544e-88	Cyc_Prog_c15
ECM2	1.36297e-92	0.692384	0.474	0.112	3.96393e-88	Cyc_Prog_c15
LINC01572	1.51551e-92	1.15535	0.893	0.419	4.40755e-88	Cyc_Prog_c15
SOX6	1.88828e-92	1.10733	0.961	0.416	5.49168e-88	Cyc_Prog_c15
SPATA5	1.10953e-91	0.929507	0.685	0.244	3.22684e-87	Cyc_Prog_c15
C18orf54	2.17192e-91	0.264256	0.179	0.017	6.3166e-87	Cyc_Prog_c15
RAD18	6.87051e-90	0.733432	0.575	0.166	1.99815e-85	Cyc_Prog_c15
EPN2	3.91654e-89	1.44551	0.925	0.639	1.13905e-84	Cyc_Prog_c15
CENPL	5.53992e-89	0.252196	0.182	0.018	1.61117e-84	Cyc_Prog_c15
OGN	1.94952e-87	0.563232	0.393	0.082	5.66979e-83	Cyc_Prog_c15
NLGN1	3.69233e-87	1.05364	1	0.925	1.07384e-82	Cyc_Prog_c15
DISC1	3.95701e-86	0.814157	0.594	0.175	1.15082e-81	Cyc_Prog_c15
FBLN7	8.3435e-86	0.405753	0.276	0.042	2.42654e-81	Cyc_Prog_c15
SOX2-OT	1.18196e-85	1.78615	0.851	0.453	3.43749e-81	Cyc_Prog_c15
CCDC15	2.95139e-85	0.264809	0.185	0.02	8.58354e-81	Cyc_Prog_c15
NOVA1	2.18418e-84	1.18519	0.99	0.858	6.35224e-80	Cyc_Prog_c15
AGAP1	5.19726e-84	1.05725	0.984	0.805	1.51152e-79	Cyc_Prog_c15
CA8	6.28661e-84	0.541158	0.338	0.063	1.82833e-79	Cyc_Prog_c15
ASPN	1.05096e-83	0.599764	0.419	0.096	3.05652e-79	Cyc_Prog_c15
RFWD3	6.07087e-83	0.451277	0.357	0.07	1.76559e-78	Cyc_Prog_c15
MYT1	7.4587e-82	0.585881	0.419	0.092	2.16921e-77	Cyc_Prog_c15
DEK	2.45934e-81	0.575349	0.481	0.125	7.15249e-77	Cyc_Prog_c15
BORA	7.78695e-81	0.371864	0.247	0.036	2.26468e-76	Cyc_Prog_c15
CEP128	1.59118e-80	0.809764	0.646	0.224	4.62763e-76	Cyc_Prog_c15
AC004943.2	3.1066e-80	0.544221	0.461	0.116	9.03492e-76	Cyc_Prog_c15
AC004852.2	3.85699e-80	0.706264	0.474	0.116	1.12173e-75	Cyc_Prog_c15
KNSTRN	7.38492e-80	0.417913	0.289	0.05	2.14775e-75	Cyc_Prog_c15
LDLRAD3	7.76951e-80	1.00873	0.89	0.473	2.25961e-75	Cyc_Prog_c15
UTRN	7.304e-78	0.82073	0.636	0.217	2.12422e-73	Cyc_Prog_c15
NCAPG2	1.68328e-77	0.621293	0.484	0.134	4.89548e-73	Cyc_Prog_c15
CHST11	5.73114e-77	1.3621	0.86	0.529	1.66679e-72	Cyc_Prog_c15
MAP3K1	6.0331e-77	0.68614	0.455	0.116	1.75461e-72	Cyc_Prog_c15
DNAH11	7.8685e-77	0.809846	0.659	0.221	2.28839e-72	Cyc_Prog_c15
TRIM13	1.36198e-76	0.956763	0.756	0.341	3.96106e-72	Cyc_Prog_c15
PTPRZ1	1.51382e-76	0.989709	1	0.776	4.40265e-72	Cyc_Prog_c15
CIT	5.18655e-76	0.782517	0.558	0.179	1.5084e-71	Cyc_Prog_c15
ZNF730	6.67979e-76	0.555364	0.373	0.083	1.94268e-71	Cyc_Prog_c15
ESR2	7.81148e-76	0.614805	0.481	0.129	2.27181e-71	Cyc_Prog_c15
OIP5	2.17676e-75	0.43949	0.318	0.061	6.33066e-71	Cyc_Prog_c15
NKD1	7.07631e-75	0.394334	0.247	0.039	2.058e-70	Cyc_Prog_c15
PCDH15	8.89763e-75	1.76979	0.744	0.369	2.5877e-70	Cyc_Prog_c15
NEMP1	1.33664e-74	0.377491	0.292	0.053	3.88734e-70	Cyc_Prog_c15
WSCD1	2.764e-74	0.607277	0.503	0.137	8.03853e-70	Cyc_Prog_c15
PTPRT	9.05871e-74	1.04711	0.734	0.293	2.63454e-69	Cyc_Prog_c15
LHFPL3	1.98151e-73	1.99098	0.753	0.4	5.76282e-69	Cyc_Prog_c15
TTC28	3.54547e-73	0.996897	0.948	0.746	1.03113e-68	Cyc_Prog_c15
ZNF90	1.09007e-72	0.307261	0.214	0.03	3.17026e-68	Cyc_Prog_c15
FANCM	8.13189e-72	0.464458	0.357	0.079	2.365e-67	Cyc_Prog_c15
MCM8	8.79655e-72	0.308344	0.205	0.028	2.5583e-67	Cyc_Prog_c15
AC125613.1	2.21966e-70	1.01621	0.675	0.255	6.45544e-66	Cyc_Prog_c15
CEP135	5.92279e-70	0.622335	0.497	0.148	1.72252e-65	Cyc_Prog_c15
GALR1	6.24803e-70	0.351444	0.218	0.032	1.81711e-65	Cyc_Prog_c15
RBL1	1.41655e-69	0.676461	0.503	0.156	4.11974e-65	Cyc_Prog_c15
NSD2	2.96667e-67	0.896621	0.818	0.49	8.62796e-63	Cyc_Prog_c15
PRKD1	3.71625e-67	0.873536	0.857	0.42	1.0808e-62	Cyc_Prog_c15
IGF2BP3	1.05862e-66	0.743661	0.588	0.209	3.07878e-62	Cyc_Prog_c15
AC061958.1	2.70102e-66	0.90913	0.74	0.328	7.85538e-62	Cyc_Prog_c15
ZNF536	3.39865e-66	0.559813	0.37	0.088	9.8843e-62	Cyc_Prog_c15
EYA2	4.3721e-66	0.583702	0.474	0.135	1.27154e-61	Cyc_Prog_c15
AC011466.3	1.76381e-65	0.301567	0.201	0.03	5.12968e-61	Cyc_Prog_c15
PHF19	4.73773e-65	0.282322	0.208	0.032	1.37787e-60	Cyc_Prog_c15
KIF13A	8.4236e-65	0.958431	0.76	0.375	2.44983e-60	Cyc_Prog_c15
WWOX	5.49081e-64	1.00574	0.896	0.539	1.59689e-59	Cyc_Prog_c15
POLA1	1.29778e-63	0.807917	0.633	0.264	3.77435e-59	Cyc_Prog_c15
DNA2	1.8367e-62	0.520576	0.399	0.109	5.34168e-58	Cyc_Prog_c15
NPAS3	3.16657e-62	0.889471	0.997	0.496	9.20935e-58	Cyc_Prog_c15
AC079304.1	1.73237e-61	0.476115	0.276	0.055	5.03825e-57	Cyc_Prog_c15
MNS1	1.89058e-61	0.365196	0.299	0.063	5.49837e-57	Cyc_Prog_c15
LIN9	4.22319e-61	0.33113	0.276	0.055	1.22823e-56	Cyc_Prog_c15
CDCA7L	4.33952e-61	0.491138	0.422	0.117	1.26206e-56	Cyc_Prog_c15
GAB1	1.69763e-60	0.636025	0.701	0.272	4.9372e-56	Cyc_Prog_c15
ZFPM2	2.60909e-60	0.823551	0.896	0.547	7.58801e-56	Cyc_Prog_c15
RORA	4.22267e-60	0.930222	0.974	0.587	1.22808e-55	Cyc_Prog_c15
NCAM2	4.6631e-60	0.91651	0.971	0.631	1.35617e-55	Cyc_Prog_c15
AC130324.2	2.75686e-58	0.476243	0.386	0.105	8.01778e-54	Cyc_Prog_c15
PID1	1.74267e-57	0.777046	0.838	0.443	5.06821e-53	Cyc_Prog_c15
CENPC	1.94017e-57	0.671337	0.575	0.228	5.64261e-53	Cyc_Prog_c15
AC004158.1	2.69339e-57	0.788612	0.643	0.274	7.83319e-53	Cyc_Prog_c15
SEZ6L	4.57993e-57	1.06177	0.893	0.619	1.33198e-52	Cyc_Prog_c15
GALNT10	1.08613e-56	0.621994	0.526	0.181	3.15879e-52	Cyc_Prog_c15
EGFR	1.10092e-56	1.04644	0.542	0.19	3.2018e-52	Cyc_Prog_c15
PRC1-AS1	2.07054e-56	0.338846	0.25	0.05	6.02176e-52	Cyc_Prog_c15
BCHE	7.26634e-56	0.470632	0.373	0.099	2.11327e-51	Cyc_Prog_c15
ARHGAP42	7.63051e-56	0.625913	0.562	0.203	2.21918e-51	Cyc_Prog_c15
KMT5A	1.1832e-55	0.483502	0.354	0.094	3.44111e-51	Cyc_Prog_c15
ZCCHC24	1.20299e-55	0.531034	0.442	0.133	3.49866e-51	Cyc_Prog_c15
TIAM1	1.83427e-55	0.822547	0.63	0.263	5.3346e-51	Cyc_Prog_c15
WDHD1	1.91046e-55	0.455955	0.318	0.078	5.55619e-51	Cyc_Prog_c15
CA10	1.91806e-55	1.32667	0.692	0.359	5.57828e-51	Cyc_Prog_c15
BRINP3	4.10779e-55	0.901141	0.906	0.628	1.19467e-50	Cyc_Prog_c15
FREM2	5.56905e-55	0.310615	0.198	0.033	1.61965e-50	Cyc_Prog_c15
FBXL7	1.25137e-54	0.57303	0.87	0.36	3.63937e-50	Cyc_Prog_c15
AP001347.1	1.64183e-54	0.709409	0.581	0.243	4.77495e-50	Cyc_Prog_c15
SLC35F1	1.84598e-54	0.774887	0.961	0.773	5.36866e-50	Cyc_Prog_c15
SOX1-OT	2.4642e-54	0.462996	0.354	0.094	7.16664e-50	Cyc_Prog_c15
LINC01322	7.65232e-54	0.797504	0.672	0.302	2.22552e-49	Cyc_Prog_c15
C5orf34	8.59876e-54	0.301294	0.24	0.048	2.50078e-49	Cyc_Prog_c15
REXO5	7.09775e-53	0.299611	0.24	0.048	2.06424e-48	Cyc_Prog_c15
TTF2	7.47853e-53	0.322635	0.25	0.052	2.17498e-48	Cyc_Prog_c15
CEP192	9.22155e-53	0.709237	0.682	0.344	2.6819e-48	Cyc_Prog_c15
VAV3	2.08975e-52	0.598188	0.545	0.193	6.07761e-48	Cyc_Prog_c15
SH3D19	3.36233e-52	0.945234	0.747	0.44	9.77867e-48	Cyc_Prog_c15
ENOSF1	7.94868e-52	0.485305	0.364	0.102	2.31172e-47	Cyc_Prog_c15
ZFPM2-AS1	1.45077e-51	0.719186	0.821	0.419	4.21927e-47	Cyc_Prog_c15
ATP10B	3.32534e-51	0.544946	0.523	0.185	9.67109e-47	Cyc_Prog_c15
SLC16A4	1.53112e-50	0.566287	0.458	0.159	4.45295e-46	Cyc_Prog_c15
LCORL	1.61481e-50	0.80609	0.734	0.409	4.69634e-46	Cyc_Prog_c15
AC091646.1	1.85339e-50	0.591054	0.315	0.081	5.39022e-46	Cyc_Prog_c15
CENPJ	2.71414e-50	0.422661	0.409	0.126	7.89354e-46	Cyc_Prog_c15
PEAK1	3.32469e-50	0.803652	0.776	0.468	9.66918e-46	Cyc_Prog_c15
CAV3	4.39203e-50	0.610711	0.422	0.136	1.27733e-45	Cyc_Prog_c15
TANC1	5.42367e-50	0.64635	0.643	0.275	1.57737e-45	Cyc_Prog_c15
SALL3	6.93118e-50	0.340145	0.318	0.081	2.0158e-45	Cyc_Prog_c15
FBN2	9.99803e-50	0.421099	0.256	0.057	2.90773e-45	Cyc_Prog_c15
TCF12	1.35168e-49	0.691669	0.925	0.679	3.93109e-45	Cyc_Prog_c15
ARHGAP19	1.57374e-49	0.265582	0.221	0.043	4.57692e-45	Cyc_Prog_c15
POLE	2.37576e-49	0.393163	0.315	0.083	6.90941e-45	Cyc_Prog_c15
WIPF1	2.53965e-49	0.515188	0.49	0.169	7.38607e-45	Cyc_Prog_c15
DHFR	2.54291e-49	0.279495	0.211	0.04	7.39556e-45	Cyc_Prog_c15
XRCC3	5.34977e-49	0.259678	0.188	0.033	1.55587e-44	Cyc_Prog_c15
HMGN2	1.9891e-48	0.466185	0.435	0.146	5.78491e-44	Cyc_Prog_c15
TRIM24	2.48674e-48	0.706079	0.688	0.364	7.23219e-44	Cyc_Prog_c15
TMEM131L	2.97927e-48	0.538103	0.448	0.153	8.66461e-44	Cyc_Prog_c15
AL136171.2	4.35908e-48	0.349248	0.286	0.069	1.26775e-43	Cyc_Prog_c15
AC008543.1	4.97233e-48	0.390044	0.305	0.079	1.4461e-43	Cyc_Prog_c15
SKA2	4.97714e-48	0.587137	0.5	0.193	1.4475e-43	Cyc_Prog_c15
MMP16	9.74502e-48	1.15531	0.857	0.669	2.83414e-43	Cyc_Prog_c15
C3orf70	3.06548e-47	0.562861	0.552	0.221	8.91532e-43	Cyc_Prog_c15
SCML2	5.86058e-47	0.335464	0.26	0.06	1.70443e-42	Cyc_Prog_c15
RRM1	1.02244e-46	0.320875	0.289	0.073	2.97357e-42	Cyc_Prog_c15
VRK1	1.0907e-46	0.393013	0.321	0.088	3.17207e-42	Cyc_Prog_c15
STXBP6	4.93627e-46	0.369597	0.292	0.074	1.43561e-41	Cyc_Prog_c15
SGCD	5.4384e-46	0.801657	0.854	0.524	1.58165e-41	Cyc_Prog_c15
SULF2	1.07983e-45	0.741695	0.532	0.219	3.14048e-41	Cyc_Prog_c15
MEGF11	1.32136e-45	0.675111	0.529	0.222	3.8429e-41	Cyc_Prog_c15
CDK5RAP2	2.21012e-45	0.703356	0.64	0.326	6.42769e-41	Cyc_Prog_c15
AC008937.2	2.57269e-45	0.310805	0.269	0.065	7.48215e-41	Cyc_Prog_c15
LRRTM4	2.7382e-45	0.957236	0.903	0.71	7.9635e-41	Cyc_Prog_c15
MGME1	3.05312e-45	0.378579	0.364	0.11	8.8794e-41	Cyc_Prog_c15
MPHOSPH9	5.52371e-45	0.685651	0.698	0.375	1.60646e-40	Cyc_Prog_c15
C4orf19	9.14603e-45	0.47729	0.357	0.108	2.65994e-40	Cyc_Prog_c15
SOX13	9.81885e-45	0.261873	0.237	0.052	2.85562e-40	Cyc_Prog_c15
PTPRG	1.4971e-44	0.697714	0.955	0.752	4.35401e-40	Cyc_Prog_c15
GRIK1	1.92307e-44	0.658572	0.769	0.387	5.59285e-40	Cyc_Prog_c15
CCNF	2.19853e-44	0.38458	0.247	0.059	6.39399e-40	Cyc_Prog_c15
OLIG1	3.53555e-44	0.411427	0.396	0.126	1.02824e-39	Cyc_Prog_c15
KCND2	3.82016e-44	0.972792	0.932	0.788	1.11102e-39	Cyc_Prog_c15
IL17RB	4.91788e-44	0.288658	0.214	0.045	1.43027e-39	Cyc_Prog_c15
GPSM2	6.12313e-44	0.699268	0.708	0.397	1.78079e-39	Cyc_Prog_c15
PREX2	8.17133e-44	0.513181	0.649	0.279	2.37647e-39	Cyc_Prog_c15
CDH20	1.01214e-43	0.773086	0.854	0.51	2.94359e-39	Cyc_Prog_c15
QKI	1.35683e-43	0.596491	0.99	0.686	3.94607e-39	Cyc_Prog_c15
PARD3	2.30313e-43	0.581948	0.721	0.339	6.69819e-39	Cyc_Prog_c15
ATAD5	2.31989e-43	0.566952	0.516	0.218	6.74693e-39	Cyc_Prog_c15
LAMTOR5-AS1	3.93405e-43	0.477612	0.422	0.151	1.14414e-38	Cyc_Prog_c15
SCLT1	8.2542e-43	0.797337	0.844	0.596	2.40057e-38	Cyc_Prog_c15
PHLPP1	1.15564e-42	0.677586	0.841	0.559	3.36096e-38	Cyc_Prog_c15
NASP	1.37664e-42	0.748138	0.714	0.427	4.00367e-38	Cyc_Prog_c15
LINC00511	1.98749e-42	0.750626	0.763	0.429	5.78021e-38	Cyc_Prog_c15
ITGB8	2.36587e-42	0.558564	0.64	0.298	6.88066e-38	Cyc_Prog_c15
ZNF83	3.1712e-42	0.657834	0.701	0.394	9.2228e-38	Cyc_Prog_c15
NTN1	3.81683e-42	0.557739	0.474	0.179	1.11005e-37	Cyc_Prog_c15
INCENP	5.13086e-42	0.284072	0.218	0.048	1.49221e-37	Cyc_Prog_c15
UBE2T	1.49796e-41	0.256254	0.208	0.045	4.35653e-37	Cyc_Prog_c15
FUS	3.05291e-41	0.670332	0.74	0.448	8.87877e-37	Cyc_Prog_c15
AC064875.1	3.41057e-41	0.424738	0.282	0.076	9.91897e-37	Cyc_Prog_c15
RELL1	1.26334e-40	0.323699	0.302	0.085	3.67418e-36	Cyc_Prog_c15
ZNF20	1.46124e-40	0.304651	0.26	0.067	4.24972e-36	Cyc_Prog_c15
STARD9	1.86242e-40	0.363469	0.312	0.092	5.41648e-36	Cyc_Prog_c15
SHROOM4	1.98338e-40	0.364021	0.312	0.088	5.76827e-36	Cyc_Prog_c15
FIGN	2.29233e-40	0.531379	0.555	0.231	6.66679e-36	Cyc_Prog_c15
RTTN	2.92332e-40	0.488811	0.497	0.204	8.50189e-36	Cyc_Prog_c15
RFC4	3.12084e-40	0.259633	0.224	0.052	9.07633e-36	Cyc_Prog_c15
C2orf27A	7.16412e-40	0.647441	0.51	0.214	2.08354e-35	Cyc_Prog_c15
ZNF704	9.56789e-40	0.643082	0.763	0.425	2.78263e-35	Cyc_Prog_c15
VCAN	9.9514e-40	0.563326	0.662	0.314	2.89417e-35	Cyc_Prog_c15
USP24	1.07327e-39	0.711502	0.75	0.484	3.12139e-35	Cyc_Prog_c15
JAG1	1.71e-39	0.271748	0.208	0.046	4.97321e-35	Cyc_Prog_c15
CASK	3.24531e-39	0.81245	0.851	0.695	9.43834e-35	Cyc_Prog_c15
PSD3	4.85473e-39	0.675293	0.896	0.727	1.4119e-34	Cyc_Prog_c15
AKNAD1	5.68676e-39	0.560562	0.497	0.215	1.65388e-34	Cyc_Prog_c15
FRMD4B	9.89215e-39	0.460089	0.399	0.14	2.87693e-34	Cyc_Prog_c15
ZNF85	1.33647e-38	0.250123	0.227	0.055	3.88687e-34	Cyc_Prog_c15
PRIM1	1.98224e-38	0.309172	0.25	0.065	5.76494e-34	Cyc_Prog_c15
AC010894.3	2.49256e-38	0.497325	0.49	0.194	7.24913e-34	Cyc_Prog_c15
MEIS1	5.39665e-38	0.426618	0.39	0.135	1.56951e-33	Cyc_Prog_c15
C1orf112	8.59186e-38	0.332773	0.325	0.102	2.49877e-33	Cyc_Prog_c15
KIAA0586	1.61712e-37	0.654368	0.529	0.254	4.70306e-33	Cyc_Prog_c15
COBL	1.9862e-37	0.553692	0.503	0.216	5.77647e-33	Cyc_Prog_c15
UGT8	2.57932e-37	0.266285	0.266	0.071	7.50145e-33	Cyc_Prog_c15
ZNF43	3.81031e-37	0.505514	0.477	0.199	1.10815e-32	Cyc_Prog_c15
EPB41L2	4.90415e-37	0.388504	0.714	0.409	1.42627e-32	Cyc_Prog_c15
KIAA1328	6.03741e-37	0.678303	0.685	0.416	1.75586e-32	Cyc_Prog_c15
STK32A	9.85379e-37	0.366589	0.26	0.071	2.86578e-32	Cyc_Prog_c15
KAT2B	1.13475e-36	0.485756	0.643	0.301	3.30018e-32	Cyc_Prog_c15
LRRN1	1.43405e-36	0.579262	0.708	0.378	4.17064e-32	Cyc_Prog_c15
FNDC3B	1.56443e-36	0.474835	0.597	0.274	4.54982e-32	Cyc_Prog_c15
PHF21B	1.67895e-36	0.455873	0.503	0.207	4.88289e-32	Cyc_Prog_c15
SMC1A	2.07406e-36	0.39627	0.37	0.131	6.03198e-32	Cyc_Prog_c15
FOXN2	3.49704e-36	0.445413	0.484	0.2	1.01704e-31	Cyc_Prog_c15
ACYP1	3.8575e-36	0.414463	0.318	0.104	1.12188e-31	Cyc_Prog_c15
NEDD4	7.94805e-36	0.422405	0.344	0.118	2.31153e-31	Cyc_Prog_c15
SDK1	1.04529e-35	0.620352	0.779	0.459	3.04002e-31	Cyc_Prog_c15
HP1BP3	1.32502e-35	0.738248	0.688	0.433	3.85356e-31	Cyc_Prog_c15
TBC1D31	2.04177e-35	0.432078	0.403	0.155	5.93809e-31	Cyc_Prog_c15
ADAMTS17	2.36587e-35	0.620808	0.37	0.137	6.88066e-31	Cyc_Prog_c15
AC117464.1	2.36672e-35	0.297725	0.195	0.045	6.88314e-31	Cyc_Prog_c15
ADGRL3	2.84442e-35	0.760309	0.929	0.911	8.27241e-31	Cyc_Prog_c15
POLE2	3.2081e-35	0.481451	0.523	0.238	9.33012e-31	Cyc_Prog_c15
NDC1	3.25356e-35	0.283608	0.266	0.076	9.46232e-31	Cyc_Prog_c15
GAD1	3.5942e-35	0.414986	0.234	0.062	1.0453e-30	Cyc_Prog_c15
DNMT1	3.72192e-35	0.511704	0.484	0.216	1.08245e-30	Cyc_Prog_c15
EPN2-AS1	4.12544e-35	0.581729	0.516	0.234	1.1998e-30	Cyc_Prog_c15
PDE4B	5.36512e-35	0.583413	0.968	0.867	1.56034e-30	Cyc_Prog_c15
ZEB1-AS1	7.91201e-35	0.440396	0.406	0.152	2.30105e-30	Cyc_Prog_c15
H2AFV	1.29134e-34	0.371282	0.357	0.127	3.7556e-30	Cyc_Prog_c15
MID1	1.33905e-34	0.567533	0.484	0.215	3.89437e-30	Cyc_Prog_c15
ITGB3BP	2.50531e-34	0.581167	0.604	0.325	7.28619e-30	Cyc_Prog_c15
CBFB	2.92377e-34	0.525994	0.513	0.241	8.5032e-30	Cyc_Prog_c15
IGFBP2	4.28477e-34	0.510529	0.36	0.13	1.24614e-29	Cyc_Prog_c15
EPS8	5.30089e-34	0.544616	0.636	0.338	1.54166e-29	Cyc_Prog_c15
CNTRL	1.50497e-33	0.479171	0.487	0.222	4.37689e-29	Cyc_Prog_c15
DCLRE1C	1.63759e-33	0.519018	0.523	0.252	4.76261e-29	Cyc_Prog_c15
AC119674.1	3.8788e-33	0.366414	0.266	0.079	1.12807e-28	Cyc_Prog_c15
MPPED2	4.25371e-33	0.641396	0.854	0.664	1.23711e-28	Cyc_Prog_c15
BUB3	6.54276e-33	0.277163	0.227	0.062	1.90283e-28	Cyc_Prog_c15
CMC2	6.78991e-33	0.498991	0.555	0.28	1.97471e-28	Cyc_Prog_c15
SPIDR	8.9444e-33	0.666269	0.812	0.596	2.6013e-28	Cyc_Prog_c15
SRSF10	1.0441e-32	0.572043	0.633	0.352	3.03655e-28	Cyc_Prog_c15
CUX1	1.09031e-32	0.55514	0.718	0.413	3.17095e-28	Cyc_Prog_c15
CENPO	2.00124e-32	0.289496	0.25	0.073	5.82022e-28	Cyc_Prog_c15
KAZN	2.29877e-32	0.540462	0.994	0.805	6.68551e-28	Cyc_Prog_c15
CACNG4	2.71834e-32	0.402507	0.438	0.178	7.90576e-28	Cyc_Prog_c15
RHBDL3	3.00099e-32	0.348631	0.325	0.11	8.72777e-28	Cyc_Prog_c15
MASTL	3.41512e-32	0.272844	0.205	0.052	9.93221e-28	Cyc_Prog_c15
PTN	4.3019e-32	0.5486	0.929	0.702	1.25112e-27	Cyc_Prog_c15
NXN	6.11111e-32	0.465178	0.416	0.168	1.77729e-27	Cyc_Prog_c15
AC012404.1	8.20858e-32	0.51461	0.581	0.275	2.3873e-27	Cyc_Prog_c15
GPC6	8.94919e-32	0.525368	0.974	0.772	2.60269e-27	Cyc_Prog_c15
AL390800.1	9.21029e-32	0.420296	0.328	0.116	2.67863e-27	Cyc_Prog_c15
SMOC1	1.05647e-31	0.412098	0.393	0.15	3.07255e-27	Cyc_Prog_c15
KIF26B	1.18935e-31	0.664901	0.708	0.424	3.45899e-27	Cyc_Prog_c15
CKAP5	1.24438e-31	0.676085	0.623	0.391	3.61904e-27	Cyc_Prog_c15
PLCE1	2.48857e-31	0.471302	0.545	0.253	7.23752e-27	Cyc_Prog_c15
UBL7-AS1	2.91075e-31	0.272689	0.244	0.071	8.46533e-27	Cyc_Prog_c15
CEP85	3.72707e-31	0.308866	0.253	0.077	1.08394e-26	Cyc_Prog_c15
TRIM44	3.94155e-31	0.73446	0.834	0.629	1.14632e-26	Cyc_Prog_c15
GSG1L	4.29216e-31	0.343678	0.328	0.114	1.24829e-26	Cyc_Prog_c15
PLCB4	6.54041e-31	0.44594	0.435	0.186	1.90215e-26	Cyc_Prog_c15
GLCCI1	7.38298e-31	0.61375	0.782	0.541	2.14719e-26	Cyc_Prog_c15
FANCL	9.89287e-31	0.414335	0.416	0.176	2.87714e-26	Cyc_Prog_c15
NFIA	2.49697e-30	0.479351	0.961	0.71	7.26194e-26	Cyc_Prog_c15
ADARB2	3.69792e-30	0.618325	0.386	0.154	1.07546e-25	Cyc_Prog_c15
TRAF3IP2-AS1	7.30576e-30	0.538588	0.786	0.54	2.12473e-25	Cyc_Prog_c15
LIN52	9.88055e-30	0.466797	0.532	0.268	2.87356e-25	Cyc_Prog_c15
LBR	1.25979e-29	0.365736	0.38	0.152	3.66385e-25	Cyc_Prog_c15
HNRNPA2B1	1.65505e-29	0.552139	0.821	0.616	4.81337e-25	Cyc_Prog_c15
CCDC14	2.01341e-29	0.555425	0.649	0.402	5.85561e-25	Cyc_Prog_c15
LRRTM3	2.29167e-29	0.579648	0.795	0.533	6.66485e-25	Cyc_Prog_c15
DGKH	3.79837e-29	0.489063	0.61	0.329	1.10468e-24	Cyc_Prog_c15
PIGC	3.80622e-29	0.591344	0.523	0.265	1.10696e-24	Cyc_Prog_c15
TOX3	4.62066e-29	0.3601	0.351	0.133	1.34383e-24	Cyc_Prog_c15
C1orf61	5.32038e-29	0.489828	0.877	0.666	1.54733e-24	Cyc_Prog_c15
SAP30L-AS1	6.46915e-29	0.355252	0.315	0.113	1.88142e-24	Cyc_Prog_c15
ZNF519	8.89869e-29	0.355514	0.373	0.15	2.58801e-24	Cyc_Prog_c15
MITF	9.49963e-29	0.26387	0.227	0.066	2.76278e-24	Cyc_Prog_c15
ZNF462	9.93027e-29	0.499195	0.597	0.317	2.88802e-24	Cyc_Prog_c15
NUP107	1.2473e-28	0.4131	0.438	0.2	3.62751e-24	Cyc_Prog_c15
PDLIM5	1.62229e-28	0.37067	0.419	0.173	4.71812e-24	Cyc_Prog_c15
KCNMB2	1.71224e-28	0.769844	0.786	0.566	4.9797e-24	Cyc_Prog_c15
NR6A1	1.93093e-28	0.56048	0.721	0.459	5.61573e-24	Cyc_Prog_c15
FBXL5	2.06692e-28	0.531704	0.601	0.356	6.01123e-24	Cyc_Prog_c15
UST	2.79511e-28	0.408668	0.633	0.337	8.12903e-24	Cyc_Prog_c15
POLH	4.05076e-28	0.381874	0.351	0.141	1.17808e-23	Cyc_Prog_c15
TCF7L2	6.89042e-28	0.366335	0.659	0.331	2.00394e-23	Cyc_Prog_c15
LRP1B	8.02153e-28	0.514151	0.99	0.937	2.3329e-23	Cyc_Prog_c15
BICC1	8.62459e-28	0.360132	0.308	0.111	2.50829e-23	Cyc_Prog_c15
AP000779.1	8.92038e-28	0.344564	0.334	0.123	2.59431e-23	Cyc_Prog_c15
NEK7	1.10243e-27	0.37962	0.403	0.171	3.20619e-23	Cyc_Prog_c15
CEP97	1.69873e-27	0.45173	0.442	0.209	4.94041e-23	Cyc_Prog_c15
CHD9	1.98006e-27	0.484855	0.893	0.783	5.75861e-23	Cyc_Prog_c15
KCNMB2-AS1	2.01984e-27	0.805813	0.818	0.597	5.8743e-23	Cyc_Prog_c15
DBF4B	2.94236e-27	0.335727	0.334	0.13	8.55728e-23	Cyc_Prog_c15
MAP3K20	2.97109e-27	0.261043	0.234	0.072	8.64082e-23	Cyc_Prog_c15
B3GAT2	3.31684e-27	0.466401	0.519	0.263	9.64636e-23	Cyc_Prog_c15
REV3L	4.10626e-27	0.61342	0.867	0.755	1.19422e-22	Cyc_Prog_c15
EFCAB11	4.42497e-27	0.268787	0.253	0.081	1.28691e-22	Cyc_Prog_c15
VCAN-AS1	4.73271e-27	0.409813	0.386	0.16	1.37641e-22	Cyc_Prog_c15
CTNNA3	8.1773e-27	0.545197	0.867	0.616	2.3782e-22	Cyc_Prog_c15
SCD5	9.33842e-27	0.543721	0.831	0.67	2.71589e-22	Cyc_Prog_c15
TMEM132D	1.66913e-26	0.578345	0.545	0.291	4.85433e-22	Cyc_Prog_c15
CRISPLD1	2.17567e-26	0.332388	0.461	0.208	6.3275e-22	Cyc_Prog_c15
PELI2	4.11189e-26	0.507183	0.558	0.301	1.19586e-21	Cyc_Prog_c15
CARD8	4.64674e-26	0.313833	0.325	0.125	1.35141e-21	Cyc_Prog_c15
IL1RAPL1	5.8422e-26	0.643667	0.864	0.738	1.69909e-21	Cyc_Prog_c15
LRP4	5.89183e-26	0.392371	0.484	0.225	1.71352e-21	Cyc_Prog_c15
SUGP2	7.23995e-26	0.530696	0.679	0.459	2.1056e-21	Cyc_Prog_c15
PDZRN3	9.54069e-26	0.541484	0.584	0.322	2.77472e-21	Cyc_Prog_c15
FMNL3	1.25248e-25	0.271494	0.263	0.09	3.64258e-21	Cyc_Prog_c15
SLC1A3	1.26618e-25	0.284924	0.698	0.352	3.68242e-21	Cyc_Prog_c15
MTSS1	1.49406e-25	0.502889	0.724	0.483	4.34518e-21	Cyc_Prog_c15
FAM13A	1.85959e-25	0.440041	0.581	0.316	5.40826e-21	Cyc_Prog_c15
TOPBP1	1.87417e-25	0.377369	0.399	0.181	5.45065e-21	Cyc_Prog_c15
NOTCH1	1.88249e-25	0.269503	0.279	0.098	5.47483e-21	Cyc_Prog_c15
TCF7L1	1.92658e-25	0.444976	0.455	0.21	5.60307e-21	Cyc_Prog_c15
G2E3-AS1	2.35804e-25	0.473248	0.425	0.205	6.8579e-21	Cyc_Prog_c15
TEX9	2.51172e-25	0.300132	0.315	0.119	7.30483e-21	Cyc_Prog_c15
ITPR2	3.20721e-25	0.31712	0.685	0.356	9.32753e-21	Cyc_Prog_c15
ZMYM1	3.42567e-25	0.357998	0.325	0.131	9.96288e-21	Cyc_Prog_c15
CTDSPL2	4.42009e-25	0.464599	0.588	0.352	1.2855e-20	Cyc_Prog_c15
FCHSD2	7.63932e-25	0.526033	0.818	0.679	2.22174e-20	Cyc_Prog_c15
NAALADL2	9.64716e-25	0.620253	0.763	0.552	2.80568e-20	Cyc_Prog_c15
MTBP	1.43189e-24	0.303194	0.273	0.099	4.16438e-20	Cyc_Prog_c15
SGCZ	1.53592e-24	0.631951	0.494	0.251	4.46692e-20	Cyc_Prog_c15
CD82	2.09864e-24	0.298457	0.273	0.097	6.10349e-20	Cyc_Prog_c15
SUZ12	2.1176e-24	0.411984	0.481	0.25	6.15863e-20	Cyc_Prog_c15
AC008771.1	2.69293e-24	0.486972	0.753	0.521	7.83184e-20	Cyc_Prog_c15
LINC02301	2.80726e-24	0.261566	0.237	0.079	8.16436e-20	Cyc_Prog_c15
PIK3R3	3.21539e-24	0.516228	0.552	0.313	9.35131e-20	Cyc_Prog_c15
FRYL	3.7082e-24	0.519219	0.708	0.507	1.07846e-19	Cyc_Prog_c15
ZNF738	4.17439e-24	0.269301	0.282	0.105	1.21404e-19	Cyc_Prog_c15
DECR1	4.76773e-24	0.374009	0.422	0.194	1.3866e-19	Cyc_Prog_c15
ALCAM	5.88252e-24	0.475323	0.789	0.531	1.71081e-19	Cyc_Prog_c15
SLF2	7.12998e-24	0.426958	0.529	0.288	2.07361e-19	Cyc_Prog_c15
NOL4	9.10239e-24	0.534687	0.666	0.446	2.64725e-19	Cyc_Prog_c15
MTAP	9.26021e-24	0.388785	0.373	0.167	2.69315e-19	Cyc_Prog_c15
ZFHX3	1.62397e-23	0.401296	0.659	0.375	4.72301e-19	Cyc_Prog_c15
LRP5	1.82408e-23	0.251963	0.289	0.108	5.30499e-19	Cyc_Prog_c15
GTPBP2	2.50066e-23	0.358452	0.341	0.147	7.27267e-19	Cyc_Prog_c15
ARL6IP6	2.97574e-23	0.32515	0.325	0.135	8.65433e-19	Cyc_Prog_c15
GLDC	3.09463e-23	0.390754	0.38	0.172	9.00011e-19	Cyc_Prog_c15
PLPP3	3.13765e-23	0.434271	0.516	0.267	9.12521e-19	Cyc_Prog_c15
MIR181A2HG	3.89634e-23	0.411975	0.532	0.29	1.13317e-18	Cyc_Prog_c15
CBX5	3.90304e-23	0.384382	0.487	0.256	1.13512e-18	Cyc_Prog_c15
FAF1	4.2589e-23	0.5106	0.877	0.775	1.23862e-18	Cyc_Prog_c15
ZNF100	4.58361e-23	0.301028	0.328	0.136	1.33305e-18	Cyc_Prog_c15
JADE3	4.99316e-23	0.299418	0.292	0.114	1.45216e-18	Cyc_Prog_c15
VEGFA	5.4826e-23	0.664689	0.383	0.18	1.5945e-18	Cyc_Prog_c15
BCAN	6.2312e-23	0.388721	0.568	0.306	1.81222e-18	Cyc_Prog_c15
ARID2	6.41096e-23	0.494286	0.617	0.39	1.8645e-18	Cyc_Prog_c15
AC233296.1	7.37318e-23	0.627626	0.458	0.239	2.14434e-18	Cyc_Prog_c15
RB1	8.61757e-23	0.486098	0.708	0.501	2.50625e-18	Cyc_Prog_c15
ST3GAL3	9.50711e-23	0.524486	0.562	0.343	2.76495e-18	Cyc_Prog_c15
SMC5	1.10397e-22	0.451871	0.682	0.462	3.21069e-18	Cyc_Prog_c15
PPM1D	1.23188e-22	0.342894	0.331	0.141	3.58267e-18	Cyc_Prog_c15
SUMF1	2.41793e-22	0.474129	0.841	0.625	7.03206e-18	Cyc_Prog_c15
DNM3	2.82986e-22	0.591448	0.815	0.71	8.23008e-18	Cyc_Prog_c15
ARL6IP1	3.09294e-22	0.532516	0.487	0.27	8.99519e-18	Cyc_Prog_c15
DCP2	3.25611e-22	0.338809	0.373	0.171	9.46974e-18	Cyc_Prog_c15
NCALD	3.72765e-22	0.45325	0.666	0.413	1.08411e-17	Cyc_Prog_c15
PHTF2	4.32382e-22	0.479503	0.627	0.418	1.2575e-17	Cyc_Prog_c15
NHSL1	5.37794e-22	0.354047	0.597	0.317	1.56406e-17	Cyc_Prog_c15
CASC9	7.01923e-22	0.438364	0.419	0.204	2.0414e-17	Cyc_Prog_c15
SMC3	7.04949e-22	0.347463	0.442	0.225	2.0502e-17	Cyc_Prog_c15
SERPINE2	7.6041e-22	0.343539	0.481	0.247	2.2115e-17	Cyc_Prog_c15
DCBLD2	9.13061e-22	0.347166	0.412	0.2	2.65545e-17	Cyc_Prog_c15
TBC1D5	9.61924e-22	0.513998	0.948	0.875	2.79756e-17	Cyc_Prog_c15
LRRK2	1.03851e-21	0.389568	0.331	0.145	3.02031e-17	Cyc_Prog_c15
KIF7	1.07832e-21	0.315705	0.299	0.122	3.13609e-17	Cyc_Prog_c15
MAGI1	1.13403e-21	0.422412	0.883	0.708	3.2981e-17	Cyc_Prog_c15
CECR2	1.37657e-21	0.400643	0.584	0.314	4.00348e-17	Cyc_Prog_c15
SEMA5A	1.41114e-21	0.435372	0.854	0.605	4.10401e-17	Cyc_Prog_c15
ST3GAL6	1.43252e-21	0.419755	0.451	0.233	4.16619e-17	Cyc_Prog_c15
GALNT13	1.44303e-21	0.721223	0.714	0.54	4.19677e-17	Cyc_Prog_c15
ZNF521	1.46957e-21	0.361148	0.458	0.224	4.27394e-17	Cyc_Prog_c15
RANBP17	1.62943e-21	0.540974	0.714	0.518	4.73888e-17	Cyc_Prog_c15
MFSD4B	2.09204e-21	0.557896	0.854	0.696	6.08428e-17	Cyc_Prog_c15
EXOSC8	2.21247e-21	0.297627	0.305	0.127	6.43453e-17	Cyc_Prog_c15
NFATC3	2.85253e-21	0.387073	0.468	0.246	8.29602e-17	Cyc_Prog_c15
G2E3	2.96866e-21	0.51959	0.429	0.231	8.63375e-17	Cyc_Prog_c15
AC092821.3	3.21943e-21	0.385763	0.312	0.136	9.36308e-17	Cyc_Prog_c15
KLF12	3.77294e-21	0.470748	0.74	0.53	1.09728e-16	Cyc_Prog_c15
NUCKS1	4.58677e-21	0.481038	0.578	0.367	1.33397e-16	Cyc_Prog_c15
SPSB4	5.33297e-21	0.275385	0.263	0.101	1.55099e-16	Cyc_Prog_c15
KPNA2	5.59427e-21	0.318957	0.253	0.098	1.62698e-16	Cyc_Prog_c15
TRA2B	6.58013e-21	0.345976	0.481	0.258	1.9137e-16	Cyc_Prog_c15
LAMA4	7.43438e-21	0.265989	0.237	0.086	2.16214e-16	Cyc_Prog_c15
PPP6R3	9.05869e-21	0.440394	0.705	0.5	2.63454e-16	Cyc_Prog_c15
KCNH8	9.1118e-21	0.517033	0.519	0.296	2.64998e-16	Cyc_Prog_c15
ARHGAP10	9.86128e-21	0.325758	0.286	0.116	2.86795e-16	Cyc_Prog_c15
TRERF1	1.84287e-20	0.367429	0.464	0.247	5.35961e-16	Cyc_Prog_c15
SCN1A	2.38829e-20	0.513591	0.575	0.358	6.94586e-16	Cyc_Prog_c15
RSRC1	2.85552e-20	0.42862	0.526	0.307	8.3047e-16	Cyc_Prog_c15
ADAMTS6	2.94636e-20	0.410195	0.455	0.23	8.56891e-16	Cyc_Prog_c15
DYRK1A	3.54166e-20	0.438954	0.731	0.541	1.03002e-15	Cyc_Prog_c15
APBB2	3.64504e-20	0.454517	0.834	0.697	1.06009e-15	Cyc_Prog_c15
NLGN4Y	3.80734e-20	0.492747	0.877	0.745	1.10729e-15	Cyc_Prog_c15
HNRNPD	4.30224e-20	0.391501	0.558	0.338	1.25122e-15	Cyc_Prog_c15
POLD3	4.58358e-20	0.264257	0.299	0.126	1.33304e-15	Cyc_Prog_c15
NUP35	4.59867e-20	0.257821	0.256	0.1	1.33743e-15	Cyc_Prog_c15
ZFYVE16	7.96224e-20	0.399342	0.718	0.501	2.31566e-15	Cyc_Prog_c15
FANCC	1.0288e-19	0.45552	0.513	0.31	2.99207e-15	Cyc_Prog_c15
AL354771.1	1.49973e-19	0.537509	0.627	0.383	4.36166e-15	Cyc_Prog_c15
HMGN1	2.29257e-19	0.404299	0.646	0.432	6.66748e-15	Cyc_Prog_c15
PPP2R3B	2.70721e-19	0.254698	0.237	0.091	7.87337e-15	Cyc_Prog_c15
B2M	4.14923e-19	0.423627	0.601	0.374	1.20672e-14	Cyc_Prog_c15
LIN54	5.90031e-19	0.293687	0.334	0.155	1.71599e-14	Cyc_Prog_c15
ARHGEF26	6.30703e-19	0.316965	0.435	0.221	1.83427e-14	Cyc_Prog_c15
BBX	6.61482e-19	0.390994	0.464	0.251	1.92379e-14	Cyc_Prog_c15
NFIC	6.86712e-19	0.403379	0.435	0.241	1.99717e-14	Cyc_Prog_c15
CEP44	7.72991e-19	0.268897	0.237	0.092	2.24809e-14	Cyc_Prog_c15
ATP13A4	9.38957e-19	0.262566	0.513	0.263	2.73077e-14	Cyc_Prog_c15
SFMBT1	9.79332e-19	0.36871	0.448	0.25	2.84819e-14	Cyc_Prog_c15
SAE1	1.13062e-18	0.319455	0.38	0.191	3.28817e-14	Cyc_Prog_c15
ABHD3	1.22567e-18	0.259287	0.263	0.106	3.56461e-14	Cyc_Prog_c15
CEP70	2.01529e-18	0.548476	0.477	0.296	5.86106e-14	Cyc_Prog_c15
PTAR1	2.69028e-18	0.341603	0.403	0.209	7.82413e-14	Cyc_Prog_c15
GRM8	2.76271e-18	0.296886	0.334	0.151	8.0348e-14	Cyc_Prog_c15
BX284613.2	2.80322e-18	0.432115	0.38	0.186	8.15259e-14	Cyc_Prog_c15
ZDHHC14	4.27494e-18	0.467821	0.584	0.378	1.24328e-13	Cyc_Prog_c15
AL157778.1	5.55877e-18	0.52641	0.386	0.202	1.61666e-13	Cyc_Prog_c15
CSMD3	5.73583e-18	0.588476	0.799	0.657	1.66815e-13	Cyc_Prog_c15
NCKAP5	7.10476e-18	0.340919	0.779	0.507	2.06628e-13	Cyc_Prog_c15
NETO1	7.90898e-18	0.366013	0.503	0.291	2.30017e-13	Cyc_Prog_c15
CEP83	1.50202e-17	0.342493	0.425	0.23	4.36832e-13	Cyc_Prog_c15
FBN3	1.53397e-17	0.361481	0.321	0.154	4.46126e-13	Cyc_Prog_c15
ZHX2	1.71818e-17	0.347424	0.63	0.392	4.99698e-13	Cyc_Prog_c15
RAD21	1.76696e-17	0.318029	0.364	0.186	5.13884e-13	Cyc_Prog_c15
DNER	1.82083e-17	0.374637	0.682	0.458	5.29551e-13	Cyc_Prog_c15
RFTN2	1.88157e-17	0.255432	0.503	0.263	5.47218e-13	Cyc_Prog_c15
RBMX	2.35351e-17	0.384674	0.64	0.433	6.84471e-13	Cyc_Prog_c15
CDC27	2.45943e-17	0.414138	0.584	0.397	7.15277e-13	Cyc_Prog_c15
NOTCH2	2.62922e-17	0.28219	0.347	0.164	7.64656e-13	Cyc_Prog_c15
RDX	3.53371e-17	0.39929	0.795	0.592	1.02771e-12	Cyc_Prog_c15
RAB31	4.29743e-17	0.324641	0.477	0.266	1.24982e-12	Cyc_Prog_c15
ZNF66	4.66998e-17	0.284729	0.325	0.156	1.35817e-12	Cyc_Prog_c15
ZNF654	4.84279e-17	0.435405	0.513	0.32	1.40843e-12	Cyc_Prog_c15
SERINC5	5.06904e-17	0.35697	0.542	0.326	1.47423e-12	Cyc_Prog_c15
TUBGCP3	5.82085e-17	0.338184	0.416	0.231	1.69288e-12	Cyc_Prog_c15
OIP5-AS1	6.68104e-17	0.330761	0.458	0.258	1.94305e-12	Cyc_Prog_c15
NR3C1	6.96844e-17	0.447665	0.516	0.331	2.02663e-12	Cyc_Prog_c15
CCP110	7.93788e-17	0.308536	0.36	0.185	2.30857e-12	Cyc_Prog_c15
ZC3H7A	9.44431e-17	0.295054	0.448	0.249	2.74669e-12	Cyc_Prog_c15
KBTBD2	1.12083e-16	0.251838	0.292	0.134	3.2597e-12	Cyc_Prog_c15
MAGI3	1.32166e-16	0.403389	0.614	0.403	3.84378e-12	Cyc_Prog_c15
AL078459.1	1.99715e-16	0.339411	0.636	0.41	5.8083e-12	Cyc_Prog_c15
EMC3	2.53233e-16	0.353206	0.461	0.269	7.36479e-12	Cyc_Prog_c15
HMGXB4	2.60351e-16	0.338845	0.377	0.201	7.57178e-12	Cyc_Prog_c15
XPO1	2.61101e-16	0.416135	0.701	0.533	7.59359e-12	Cyc_Prog_c15
BEND7	3.24506e-16	0.258463	0.299	0.137	9.4376e-12	Cyc_Prog_c15
RCOR1	3.51336e-16	0.398594	0.487	0.301	1.02179e-11	Cyc_Prog_c15
XYLT1	3.90248e-16	0.446749	0.893	0.81	1.13496e-11	Cyc_Prog_c15
LINC01237	3.92287e-16	0.357481	0.299	0.143	1.14089e-11	Cyc_Prog_c15
KIZ	4.01341e-16	0.355376	0.422	0.239	1.16722e-11	Cyc_Prog_c15
RBPJ	4.6529e-16	0.4094	0.679	0.507	1.3532e-11	Cyc_Prog_c15
PRCP	4.65331e-16	0.294009	0.328	0.162	1.35332e-11	Cyc_Prog_c15
HNRNPR	4.97119e-16	0.330031	0.581	0.374	1.44577e-11	Cyc_Prog_c15
IKZF2	5.1581e-16	0.264247	0.341	0.166	1.50013e-11	Cyc_Prog_c15
GRIK2	5.67972e-16	0.540955	0.666	0.501	1.65183e-11	Cyc_Prog_c15
CEP57L1	5.75757e-16	0.329767	0.39	0.214	1.67448e-11	Cyc_Prog_c15
LSAMP	6.00292e-16	0.294433	0.997	0.886	1.74583e-11	Cyc_Prog_c15
PCM1	6.8985e-16	0.447579	0.74	0.605	2.00629e-11	Cyc_Prog_c15
MROH9	7.01504e-16	0.351358	0.282	0.128	2.04018e-11	Cyc_Prog_c15
ANKRD10	7.51507e-16	0.328736	0.552	0.353	2.18561e-11	Cyc_Prog_c15
CEP78	8.37226e-16	0.332651	0.386	0.212	2.43491e-11	Cyc_Prog_c15
STAG1	9.44524e-16	0.393335	0.808	0.693	2.74696e-11	Cyc_Prog_c15
CUEDC1	1.03589e-15	0.301739	0.39	0.207	3.01268e-11	Cyc_Prog_c15
GPBP1	1.21988e-15	0.38182	0.669	0.497	3.54777e-11	Cyc_Prog_c15
RASSF8	1.30251e-15	0.273588	0.331	0.164	3.78809e-11	Cyc_Prog_c15
PRSS48	1.38818e-15	0.279102	0.305	0.144	4.03724e-11	Cyc_Prog_c15
RFC1	2.22553e-15	0.281737	0.419	0.232	6.47252e-11	Cyc_Prog_c15
CDKAL1	2.43698e-15	0.399104	0.724	0.551	7.08748e-11	Cyc_Prog_c15
MYO10	2.65953e-15	0.309597	0.588	0.363	7.7347e-11	Cyc_Prog_c15
TAOK3	2.80617e-15	0.342293	0.766	0.608	8.16117e-11	Cyc_Prog_c15
LUZP2	2.93667e-15	0.375013	0.867	0.72	8.54071e-11	Cyc_Prog_c15
ITGAV	2.94263e-15	0.358939	0.49	0.301	8.55804e-11	Cyc_Prog_c15
PLPPR1	3.32307e-15	0.482266	0.636	0.472	9.66449e-11	Cyc_Prog_c15
HTRA1	4.06966e-15	0.269573	0.373	0.193	1.18358e-10	Cyc_Prog_c15
CNKSR3	4.14909e-15	0.255202	0.338	0.167	1.20668e-10	Cyc_Prog_c15
FERMT1	4.52326e-15	0.25755	0.231	0.095	1.3155e-10	Cyc_Prog_c15
UGGT2	5.37067e-15	0.410721	0.756	0.614	1.56195e-10	Cyc_Prog_c15
FAM110B	5.65514e-15	0.362979	0.64	0.441	1.64468e-10	Cyc_Prog_c15
DLEU1	5.75032e-15	0.454748	0.662	0.469	1.67236e-10	Cyc_Prog_c15
SRGAP1	6.6694e-15	0.413833	0.721	0.55	1.93966e-10	Cyc_Prog_c15
NLGN4X	7.29305e-15	0.374861	0.873	0.736	2.12104e-10	Cyc_Prog_c15
PHACTR4	8.12474e-15	0.413087	0.711	0.552	2.36292e-10	Cyc_Prog_c15
PRRX1	8.77229e-15	0.265897	0.51	0.295	2.55125e-10	Cyc_Prog_c15
NSMCE2	8.88407e-15	0.436963	0.649	0.499	2.58375e-10	Cyc_Prog_c15
NAP1L4	8.96697e-15	0.375887	0.601	0.425	2.60786e-10	Cyc_Prog_c15
CSE1L	1.00322e-14	0.270416	0.331	0.171	2.91768e-10	Cyc_Prog_c15
RBBP8	1.10502e-14	0.265869	0.266	0.123	3.21373e-10	Cyc_Prog_c15
NAV2	1.12129e-14	0.407569	0.925	0.905	3.26105e-10	Cyc_Prog_c15
ZNF680	1.18777e-14	0.277154	0.357	0.191	3.45439e-10	Cyc_Prog_c15
CEP295	1.39436e-14	0.302887	0.393	0.223	4.05523e-10	Cyc_Prog_c15
SMC6	1.46218e-14	0.353915	0.513	0.334	4.25245e-10	Cyc_Prog_c15
RNF168	1.4786e-14	0.301076	0.383	0.214	4.30023e-10	Cyc_Prog_c15
PSIP1	1.49189e-14	0.38074	0.549	0.383	4.33886e-10	Cyc_Prog_c15
ARHGAP31	1.64049e-14	0.276429	0.435	0.239	4.77104e-10	Cyc_Prog_c15
MCM9	2.14506e-14	0.317956	0.38	0.209	6.23847e-10	Cyc_Prog_c15
AFAP1	2.26397e-14	0.364815	0.513	0.337	6.58431e-10	Cyc_Prog_c15
THRB	2.43097e-14	0.38433	0.487	0.301	7.06998e-10	Cyc_Prog_c15
SLF1	2.74841e-14	0.294886	0.432	0.251	7.99319e-10	Cyc_Prog_c15
NAPEPLD	3.93174e-14	0.302198	0.357	0.193	1.14347e-09	Cyc_Prog_c15
SOX2	5.26026e-14	0.26416	0.325	0.164	1.52984e-09	Cyc_Prog_c15
FAM149B1	5.26453e-14	0.405956	0.432	0.259	1.53108e-09	Cyc_Prog_c15
AC017101.1	5.69622e-14	0.317769	0.419	0.242	1.65663e-09	Cyc_Prog_c15
SSH2	5.8783e-14	0.366762	0.828	0.701	1.70959e-09	Cyc_Prog_c15
PPCDC	6.33211e-14	0.2932	0.282	0.14	1.84157e-09	Cyc_Prog_c15
ZMAT3	7.62518e-14	0.293415	0.347	0.189	2.21763e-09	Cyc_Prog_c15
LINC01515	1.06841e-13	0.365766	0.263	0.123	3.10727e-09	Cyc_Prog_c15
DOCK1	1.20523e-13	0.350301	0.695	0.518	3.50518e-09	Cyc_Prog_c15
PANTR1	1.21423e-13	0.411097	0.773	0.631	3.53135e-09	Cyc_Prog_c15
PALLD	1.47819e-13	0.34057	0.633	0.437	4.29903e-09	Cyc_Prog_c15
UBE2E3	1.51537e-13	0.336752	0.614	0.426	4.40716e-09	Cyc_Prog_c15
AC009041.2	1.52792e-13	0.394072	0.588	0.405	4.44364e-09	Cyc_Prog_c15
FIP1L1	1.57382e-13	0.369145	0.519	0.359	4.57714e-09	Cyc_Prog_c15
EEF1AKMT2	1.59488e-13	0.378135	0.526	0.361	4.63838e-09	Cyc_Prog_c15
ZNF718	1.69726e-13	0.320046	0.416	0.248	4.93614e-09	Cyc_Prog_c15
2022-03-01	1.70664e-13	0.434387	0.734	0.599	4.96342e-09	Cyc_Prog_c15
E2F3	2.84534e-13	0.320566	0.442	0.27	8.2751e-09	Cyc_Prog_c15
CTCF	3.58132e-13	0.270135	0.364	0.203	1.04155e-08	Cyc_Prog_c15
COMMD10	3.83532e-13	0.3108	0.455	0.28	1.11543e-08	Cyc_Prog_c15
RORA-AS1	5.32677e-13	0.275229	0.432	0.252	1.54918e-08	Cyc_Prog_c15
PI4K2B	5.47025e-13	0.266379	0.321	0.169	1.59091e-08	Cyc_Prog_c15
GHR	5.70018e-13	0.357052	0.328	0.176	1.65778e-08	Cyc_Prog_c15
NACA	7.5516e-13	0.259939	0.5	0.314	2.19623e-08	Cyc_Prog_c15
PTPRJ	8.75732e-13	0.374343	0.594	0.429	2.54689e-08	Cyc_Prog_c15
PDE3B	1.03753e-12	0.412659	0.584	0.42	3.01746e-08	Cyc_Prog_c15
ZFAND6	1.24129e-12	0.276845	0.383	0.218	3.61005e-08	Cyc_Prog_c15
CCND2	1.28511e-12	0.383335	0.513	0.361	3.73747e-08	Cyc_Prog_c15
SMARCC1	1.34725e-12	0.34109	0.701	0.545	3.91819e-08	Cyc_Prog_c15
AL357873.1	1.49391e-12	0.335227	0.292	0.152	4.34474e-08	Cyc_Prog_c15
DIAPH2	1.84314e-12	0.374681	0.64	0.469	5.3604e-08	Cyc_Prog_c15
ADAM12	1.93589e-12	0.296407	0.269	0.135	5.63016e-08	Cyc_Prog_c15
XRCC5	1.95323e-12	0.347361	0.62	0.459	5.68057e-08	Cyc_Prog_c15
RAB3IP	2.01658e-12	0.330131	0.416	0.257	5.86481e-08	Cyc_Prog_c15
HIP1	2.07922e-12	0.400295	0.701	0.553	6.047e-08	Cyc_Prog_c15
DOT1L	2.46628e-12	0.275657	0.308	0.168	7.17268e-08	Cyc_Prog_c15
PDZD2	2.86439e-12	0.502396	0.623	0.472	8.3305e-08	Cyc_Prog_c15
ERBIN	2.97565e-12	0.30735	0.623	0.442	8.6541e-08	Cyc_Prog_c15
SWAP70	3.229e-12	0.283268	0.318	0.171	9.39091e-08	Cyc_Prog_c15
PRKDC	3.2354e-12	0.345372	0.61	0.456	9.4095e-08	Cyc_Prog_c15
SFPQ	3.30506e-12	0.341158	0.692	0.597	9.61211e-08	Cyc_Prog_c15
SRRM2	3.30768e-12	0.371176	0.675	0.542	9.61973e-08	Cyc_Prog_c15
COA1	3.37388e-12	0.33371	0.581	0.418	9.81227e-08	Cyc_Prog_c15
ELF2	3.65925e-12	0.361312	0.679	0.517	1.06422e-07	Cyc_Prog_c15
ZRANB3	4.43628e-12	0.351487	0.526	0.355	1.2902e-07	Cyc_Prog_c15
ILDR2	5.48689e-12	0.277655	0.416	0.253	1.59575e-07	Cyc_Prog_c15
NRCAM	5.5486e-12	0.391584	0.893	0.867	1.6137e-07	Cyc_Prog_c15
PRTFDC1	5.55044e-12	0.330544	0.435	0.271	1.61424e-07	Cyc_Prog_c15
GNG2	6.67665e-12	0.318173	0.532	0.367	1.94177e-07	Cyc_Prog_c15
RALY	7.36579e-12	0.255823	0.373	0.219	2.14219e-07	Cyc_Prog_c15
AP001011.1	9.05627e-12	0.391847	0.62	0.478	2.63383e-07	Cyc_Prog_c15
CDH2	9.14578e-12	0.354451	0.731	0.581	2.65987e-07	Cyc_Prog_c15
HNRNPU	1.0098e-11	0.340564	0.63	0.501	2.93679e-07	Cyc_Prog_c15
GMPS	1.31354e-11	0.300971	0.396	0.245	3.82017e-07	Cyc_Prog_c15
URI1	1.37526e-11	0.327827	0.532	0.373	3.99966e-07	Cyc_Prog_c15
KCNQ1OT1	1.39423e-11	0.435797	0.627	0.493	4.05483e-07	Cyc_Prog_c15
DDAH1	1.42649e-11	0.346829	0.653	0.502	4.14867e-07	Cyc_Prog_c15
CEP350	1.55692e-11	0.399306	0.568	0.44	4.52799e-07	Cyc_Prog_c15
MAP4K5	1.70847e-11	0.319747	0.718	0.596	4.96874e-07	Cyc_Prog_c15
LINC02664	1.85802e-11	0.251532	0.208	0.096	5.40369e-07	Cyc_Prog_c15
MIRLET7BHG	2.00815e-11	0.383291	0.633	0.496	5.84031e-07	Cyc_Prog_c15
LPAR6	2.08744e-11	0.303434	0.321	0.182	6.0709e-07	Cyc_Prog_c15
PAXBP1	2.12668e-11	0.293997	0.536	0.362	6.18504e-07	Cyc_Prog_c15
PDE8A	2.1782e-11	0.346291	0.542	0.388	6.33485e-07	Cyc_Prog_c15
LHFPL6	2.18525e-11	0.282328	0.659	0.458	6.35537e-07	Cyc_Prog_c15
CALM2	2.38812e-11	0.372869	0.818	0.711	6.94536e-07	Cyc_Prog_c15
BCL2	2.55717e-11	0.282959	0.464	0.292	7.43703e-07	Cyc_Prog_c15
JAM3	4.07146e-11	0.292723	0.468	0.311	1.1841e-06	Cyc_Prog_c15
SCRG1	4.25536e-11	0.274854	0.37	0.222	1.23759e-06	Cyc_Prog_c15
FGFR1	4.87945e-11	0.304286	0.539	0.372	1.41909e-06	Cyc_Prog_c15
ILF3	5.84375e-11	0.26295	0.39	0.242	1.69954e-06	Cyc_Prog_c15
PSPC1	6.19613e-11	0.321843	0.62	0.497	1.80202e-06	Cyc_Prog_c15
NFIB	6.89559e-11	0.296292	0.919	0.866	2.00544e-06	Cyc_Prog_c15
SIK3	8.21829e-11	0.328292	0.877	0.836	2.39013e-06	Cyc_Prog_c15
RIF1	8.52535e-11	0.280418	0.484	0.323	2.47943e-06	Cyc_Prog_c15
CCDC138	8.69084e-11	0.298151	0.367	0.226	2.52756e-06	Cyc_Prog_c15
L3MBTL4	9.67483e-11	0.267256	0.526	0.343	2.81373e-06	Cyc_Prog_c15
SNCAIP	1.65009e-10	0.288174	0.513	0.342	4.79894e-06	Cyc_Prog_c15
IPO9	1.6505e-10	0.331013	0.519	0.379	4.80015e-06	Cyc_Prog_c15
SMCHD1	1.75036e-10	0.363659	0.63	0.519	5.09059e-06	Cyc_Prog_c15
CEP112	1.75309e-10	0.379553	0.532	0.392	5.09851e-06	Cyc_Prog_c15
BAZ1A	1.77875e-10	0.263053	0.325	0.186	5.17314e-06	Cyc_Prog_c15
THSD7A	1.78966e-10	0.254067	0.26	0.136	5.20488e-06	Cyc_Prog_c15
ASAP1	1.94259e-10	0.294786	0.87	0.801	5.64963e-06	Cyc_Prog_c15
HS2ST1	2.26704e-10	0.334232	0.62	0.475	6.59323e-06	Cyc_Prog_c15
LIMA1	2.33957e-10	0.292375	0.519	0.364	6.80416e-06	Cyc_Prog_c15
BRD7	2.54622e-10	0.254495	0.37	0.228	7.40518e-06	Cyc_Prog_c15
CTTNBP2	2.67902e-10	0.350488	0.695	0.573	7.79138e-06	Cyc_Prog_c15
TMEFF2	2.78157e-10	0.297753	0.549	0.397	8.08964e-06	Cyc_Prog_c15
FARP2	3.01379e-10	0.389722	0.468	0.327	8.76499e-06	Cyc_Prog_c15
DPF3	3.35099e-10	0.295674	0.494	0.324	9.74568e-06	Cyc_Prog_c15
NRF1	3.6562e-10	0.327121	0.558	0.433	1.06333e-05	Cyc_Prog_c15
KIAA1958	3.73169e-10	0.305615	0.604	0.451	1.08529e-05	Cyc_Prog_c15
ANKRD28	3.88254e-10	0.323122	0.643	0.51	1.12916e-05	Cyc_Prog_c15
TUBA1B	4.263e-10	0.276312	0.562	0.407	1.23981e-05	Cyc_Prog_c15
C2orf80	4.45302e-10	0.291346	0.308	0.182	1.29507e-05	Cyc_Prog_c15
RAB2A	4.92157e-10	0.343658	0.623	0.523	1.43134e-05	Cyc_Prog_c15
USP37	5.02512e-10	0.274647	0.422	0.275	1.46145e-05	Cyc_Prog_c15
ATF7IP	5.54749e-10	0.309544	0.623	0.5	1.61338e-05	Cyc_Prog_c15
TNK2	5.55047e-10	0.259597	0.474	0.312	1.61424e-05	Cyc_Prog_c15
BAZ1B	5.95349e-10	0.262831	0.393	0.25	1.73145e-05	Cyc_Prog_c15
PDS5A	6.3803e-10	0.320751	0.685	0.57	1.85558e-05	Cyc_Prog_c15
NNT	8.84876e-10	0.275879	0.513	0.371	2.57348e-05	Cyc_Prog_c15
CEP57	9.42174e-10	0.301631	0.49	0.352	2.74012e-05	Cyc_Prog_c15
NSRP1	9.54135e-10	0.255705	0.425	0.283	2.77491e-05	Cyc_Prog_c15
YPEL1	1.17317e-09	0.253302	0.393	0.25	3.41193e-05	Cyc_Prog_c15
KCNIP1	1.17969e-09	0.301199	0.672	0.504	3.43089e-05	Cyc_Prog_c15
WDPCP	1.19394e-09	0.441686	0.701	0.659	3.47233e-05	Cyc_Prog_c15
ZNF827	1.26573e-09	0.259232	0.532	0.37	3.68113e-05	Cyc_Prog_c15
SP3	1.35286e-09	0.27027	0.403	0.261	3.93453e-05	Cyc_Prog_c15
SETD5	1.36468e-09	0.301108	0.779	0.655	3.96889e-05	Cyc_Prog_c15
NIPBL	1.6433e-09	0.282402	0.662	0.535	4.77922e-05	Cyc_Prog_c15
CDC42BPA	1.84726e-09	0.300395	0.844	0.773	5.3724e-05	Cyc_Prog_c15
CHD6	2.01047e-09	0.268352	0.62	0.472	5.84704e-05	Cyc_Prog_c15
ELP4	2.03482e-09	0.253605	0.578	0.431	5.91787e-05	Cyc_Prog_c15
PDS5B	2.24413e-09	0.319579	0.672	0.548	6.52659e-05	Cyc_Prog_c15
PRH1	2.44782e-09	0.274237	0.63	0.478	7.11901e-05	Cyc_Prog_c15
USP49	2.49636e-09	0.264941	0.38	0.241	7.26017e-05	Cyc_Prog_c15
CAMK2D	2.7852e-09	0.339648	0.727	0.599	8.1002e-05	Cyc_Prog_c15
GRID1	2.9145e-09	0.35138	0.701	0.653	8.47624e-05	Cyc_Prog_c15
USP13	3.42437e-09	0.278988	0.354	0.228	9.95911e-05	Cyc_Prog_c15
STK39	3.44029e-09	0.306547	0.636	0.504	0.000100054	Cyc_Prog_c15
MDM4	3.57228e-09	0.252382	0.519	0.375	0.000103893	Cyc_Prog_c15
CDYL	3.65621e-09	0.305234	0.442	0.307	0.000106334	Cyc_Prog_c15
STAG2	3.73519e-09	0.275073	0.445	0.307	0.00010863	Cyc_Prog_c15
RIT2	4.4216e-09	0.291999	0.302	0.18	0.000128593	Cyc_Prog_c15
FHIT	4.57371e-09	0.344632	0.773	0.688	0.000133017	Cyc_Prog_c15
QSER1	4.6804e-09	0.298559	0.461	0.333	0.00013612	Cyc_Prog_c15
SCN1A-AS1	4.76376e-09	0.271698	0.555	0.397	0.000138544	Cyc_Prog_c15
GPCPD1	4.91752e-09	0.255997	0.513	0.366	0.000143016	Cyc_Prog_c15
TENT4A	5.25769e-09	0.258903	0.373	0.241	0.000152909	Cyc_Prog_c15
POU2F1	5.28541e-09	0.284088	0.711	0.591	0.000153716	Cyc_Prog_c15
ASH1L	5.95837e-09	0.304987	0.782	0.725	0.000173287	Cyc_Prog_c15
DENND5A	6.61303e-09	0.268334	0.63	0.491	0.000192327	Cyc_Prog_c15
MBNL1	7.41922e-09	0.280953	0.594	0.473	0.000215773	Cyc_Prog_c15
ZSCAN16-AS1	8.20331e-09	0.257662	0.295	0.182	0.000238577	Cyc_Prog_c15
SOGA1	8.99363e-09	0.278362	0.516	0.379	0.000261562	Cyc_Prog_c15
CGGBP1	9.57942e-09	0.282302	0.584	0.449	0.000278598	Cyc_Prog_c15
EMSY	1.00757e-08	0.265385	0.464	0.325	0.000293032	Cyc_Prog_c15
PIBF1	1.1187e-08	0.30176	0.659	0.561	0.000325352	Cyc_Prog_c15
DSCAML1	1.22482e-08	0.356605	0.695	0.601	0.000356215	Cyc_Prog_c15
UPF3A	1.42311e-08	0.281939	0.721	0.652	0.000413884	Cyc_Prog_c15
EML4	1.91116e-08	0.264404	0.448	0.316	0.000555824	Cyc_Prog_c15
AL133480.1	1.97727e-08	0.255675	0.328	0.21	0.000575049	Cyc_Prog_c15
IDH1	3.2094e-08	0.254964	0.393	0.262	0.000933391	Cyc_Prog_c15
SBF2	3.24558e-08	0.262887	0.86	0.823	0.000943912	Cyc_Prog_c15
SREK1	3.66046e-08	0.265229	0.416	0.288	0.00106457	Cyc_Prog_c15
MIR9-3HG	3.7905e-08	0.265791	0.513	0.377	0.00110239	Cyc_Prog_c15
UMAD1	4.06704e-08	0.280374	0.455	0.324	0.00118282	Cyc_Prog_c15
CC2D2A	5.06782e-08	0.38839	0.529	0.409	0.00147387	Cyc_Prog_c15
DNAJC9	5.74483e-08	0.261304	0.445	0.316	0.00167077	Cyc_Prog_c15
NDUFAF6	5.91695e-08	0.297512	0.455	0.333	0.00172083	Cyc_Prog_c15
KAT6A	1.03868e-07	0.251939	0.526	0.398	0.00302078	Cyc_Prog_c15
ANO6	1.55253e-07	0.258226	0.442	0.312	0.00451521	Cyc_Prog_c15
NOS1AP	1.86341e-07	0.303221	0.562	0.441	0.00541937	Cyc_Prog_c15
MED12L	2.49056e-07	0.252697	0.623	0.493	0.00724328	Cyc_Prog_c15
RNGTT	2.94515e-07	0.264783	0.614	0.494	0.00856539	Cyc_Prog_c15
HIP1R	3.02948e-07	0.313559	0.468	0.357	0.00881064	Cyc_Prog_c15
SPATS2	3.47448e-07	0.250322	0.623	0.513	0.0101048	Cyc_Prog_c15
CHIC2	5.12623e-07	0.256417	0.354	0.245	0.0149086	Cyc_Prog_c15
CDK19	5.15946e-07	0.31878	0.545	0.454	0.0150053	Cyc_Prog_c15
AP003086.1	5.40746e-07	0.321342	0.653	0.534	0.0157265	Cyc_Prog_c15
SH3KBP1	6.33338e-07	0.259354	0.419	0.3	0.0184194	Cyc_Prog_c15
PPP2R5C	6.52753e-07	0.273395	0.607	0.5	0.018984	Cyc_Prog_c15
CRLF3	1.11127e-06	0.266486	0.773	0.712	0.0323191	Cyc_Prog_c15
SREBF2	1.46292e-06	0.266021	0.584	0.481	0.0425461	Cyc_Prog_c15
SCMH1	1.56419e-06	0.293424	0.708	0.634	0.0454912	Cyc_Prog_c15
EGFR	0	2.33547	0.894	0.135	0	Progenitor_c3
NPAS3	0	2.09936	0.994	0.461	0	Progenitor_c3
RORA	0	1.80428	0.982	0.56	0	Progenitor_c3
LINC00299	0	1.71832	0.773	0.167	0	Progenitor_c3
TRIM44	0	1.62137	0.874	0.611	0	Progenitor_c3
NCKAP5	0	1.56803	0.917	0.476	0	Progenitor_c3
SEZ6L	0	1.44928	0.878	0.601	0	Progenitor_c3
ERBB4	0	1.42778	0.849	0.302	0	Progenitor_c3
ZEB1	0	1.38951	0.899	0.495	0	Progenitor_c3
CTNNA3	0	1.23354	0.894	0.596	0	Progenitor_c3
PTPRZ1	0	1.22151	0.995	0.761	0	Progenitor_c3
LDLRAD3	0	1.209	0.804	0.451	0	Progenitor_c3
DCLK2	0	1.2019	0.928	0.572	0	Progenitor_c3
SPATA6	0	1.16895	0.81	0.331	0	Progenitor_c3
VAV3	0	1.1595	0.611	0.162	0	Progenitor_c3
QKI	0	1.14538	0.992	0.664	0	Progenitor_c3
AC012404.1	0	1.12872	0.703	0.243	0	Progenitor_c3
NFIA	0	1.10989	0.984	0.69	0	Progenitor_c3
KAT2B	0	1.09996	0.74	0.268	0	Progenitor_c3
SHROOM3	0	1.09597	0.784	0.362	0	Progenitor_c3
AC079385.1	0	1.06142	0.814	0.4	0	Progenitor_c3
SLC4A4	0	1.0603	0.628	0.217	0	Progenitor_c3
PTN	0	1.03976	0.924	0.687	0	Progenitor_c3
C1orf61	0	1.02496	0.905	0.649	0	Progenitor_c3
CARMIL1	0	0.988457	0.782	0.349	0	Progenitor_c3
ZNF521	0	0.977889	0.632	0.192	0	Progenitor_c3
PARD3	0	0.973276	0.752	0.309	0	Progenitor_c3
LRIG1	0	0.966921	0.716	0.261	0	Progenitor_c3
PLD5	0	0.933706	0.507	0.154	0	Progenitor_c3
CECR2	0	0.887673	0.686	0.286	0	Progenitor_c3
MEIS1	0	0.880644	0.474	0.11	0	Progenitor_c3
PARD3B	0	0.827949	0.742	0.289	0	Progenitor_c3
AL137139.2	0	0.817855	0.499	0.148	0	Progenitor_c3
ATP1A2	0	0.803934	0.635	0.239	0	Progenitor_c3
SLC1A3	0	0.801998	0.782	0.32	0	Progenitor_c3
ARHGEF26	0	0.786133	0.564	0.195	0	Progenitor_c3
MALAT1	0	0.776165	1	1	0	Progenitor_c3
AC087564.1	0	0.775617	0.431	0.105	0	Progenitor_c3
MAML2	0	0.72347	0.891	0.418	0	Progenitor_c3
FGFR2	0	0.689004	0.435	0.111	0	Progenitor_c3
AL591686.2	0	0.688196	0.396	0.093	0	Progenitor_c3
LINC01727	0	0.666368	0.32	0.033	0	Progenitor_c3
AC090692.1	0	0.519688	0.292	0.022	0	Progenitor_c3
AC090692.2	0	0.382562	0.217	0.025	0	Progenitor_c3
LINC01726	0	0.316906	0.164	0.013	0	Progenitor_c3
GPM6A	6.00301e-307	0.795537	0.998	0.983	1.74586e-302	Progenitor_c3
ATP13A4	1.27771e-298	0.809135	0.621	0.236	3.71596e-294	Progenitor_c3
CHD7	1.96647e-283	0.788075	0.59	0.217	5.7191e-279	Progenitor_c3
FBXL7	7.20028e-282	0.751491	0.798	0.331	2.09406e-277	Progenitor_c3
PRKD1	3.90306e-280	0.916975	0.767	0.397	1.13513e-275	Progenitor_c3
LINC00472	1.944e-278	0.680718	0.473	0.149	5.65372e-274	Progenitor_c3
ADAMTS6	4.59955e-278	0.818839	0.559	0.205	1.33769e-273	Progenitor_c3
LSAMP	5.35642e-275	0.794117	0.997	0.878	1.55781e-270	Progenitor_c3
AC099792.1	4.86243e-272	0.782172	0.555	0.2	1.41414e-267	Progenitor_c3
ZBTB20	4.19577e-269	0.788838	0.998	0.787	1.22026e-264	Progenitor_c3
DNAH11	6.69566e-267	0.911559	0.546	0.2	1.9473e-262	Progenitor_c3
NOVA1	1.29134e-266	0.889672	0.956	0.852	3.7556e-262	Progenitor_c3
CHD9	7.75754e-266	0.798112	0.921	0.773	2.25613e-261	Progenitor_c3
DTNA	4.16061e-258	0.752711	0.983	0.923	1.21003e-253	Progenitor_c3
BCAN	2.54541e-257	0.77264	0.639	0.281	7.40283e-253	Progenitor_c3
MAP3K1	3.8161e-253	0.687073	0.369	0.099	1.10984e-248	Progenitor_c3
PLCE1	1.06838e-247	0.742872	0.574	0.23	3.10718e-243	Progenitor_c3
LRRTM3	5.09238e-247	1.00396	0.802	0.514	1.48102e-242	Progenitor_c3
DBX2	8.14401e-245	0.301709	0.196	0.028	2.36852e-240	Progenitor_c3
EYA2	3.06846e-240	0.582718	0.4	0.117	8.92399e-236	Progenitor_c3
NHSL1	3.81262e-240	0.81207	0.657	0.292	1.10882e-235	Progenitor_c3
PITPNC1	2.46156e-237	0.768336	0.935	0.702	7.15895e-233	Progenitor_c3
AC007402.1	7.21347e-233	1.44279	0.542	0.232	2.09789e-228	Progenitor_c3
RFX4	3.88806e-226	0.851225	0.759	0.461	1.13077e-221	Progenitor_c3
PHYHIPL	8.66405e-225	0.861271	0.78	0.536	2.51976e-220	Progenitor_c3
SLC6A1	4.99004e-224	0.600906	0.457	0.16	1.45125e-219	Progenitor_c3
SLC1A2	5.84369e-218	0.648919	0.959	0.838	1.69952e-213	Progenitor_c3
APC	7.16306e-218	0.736617	0.893	0.736	2.08323e-213	Progenitor_c3
MCC	7.07172e-217	0.771187	0.599	0.295	2.05667e-212	Progenitor_c3
PCSK5	3.92307e-216	0.776575	0.652	0.326	1.14095e-211	Progenitor_c3
PHLPP1	5.84072e-216	0.787253	0.796	0.543	1.69866e-211	Progenitor_c3
RFTN2	1.877e-214	0.669816	0.575	0.24	5.45889e-210	Progenitor_c3
RGMA	2.78552e-212	0.634822	0.537	0.216	8.10113e-208	Progenitor_c3
CST3	2.47496e-211	0.925283	0.839	0.652	7.19794e-207	Progenitor_c3
BMPR1B	2.27867e-207	0.668613	0.651	0.303	6.62707e-203	Progenitor_c3
RORA-AS1	5.74849e-207	0.788914	0.53	0.231	1.67183e-202	Progenitor_c3
MYO10	2.25512e-206	0.749508	0.651	0.341	6.55857e-202	Progenitor_c3
DPF3	5.26453e-206	0.955123	0.595	0.303	1.53108e-201	Progenitor_c3
SASH1	4.02526e-205	0.717906	0.636	0.316	1.17067e-200	Progenitor_c3
HEPN1	9.20754e-205	0.617646	0.526	0.217	2.67783e-200	Progenitor_c3
C4orf19	9.39315e-205	0.488579	0.329	0.093	2.73181e-200	Progenitor_c3
TGFB2	3.02482e-204	0.653349	0.466	0.178	8.79708e-200	Progenitor_c3
NRXN1	4.49996e-204	0.550763	0.999	0.999	1.30872e-199	Progenitor_c3
AC013287.1	9.29941e-204	1.17958	0.437	0.166	2.70455e-199	Progenitor_c3
LINC01515	1.05639e-202	0.569332	0.353	0.105	3.0723e-198	Progenitor_c3
YAP1	1.22973e-202	0.474674	0.383	0.119	3.57643e-198	Progenitor_c3
FGFR3	9.27676e-200	0.365727	0.255	0.058	2.69796e-195	Progenitor_c3
NFIB	3.54309e-192	0.648799	0.951	0.859	1.03044e-187	Progenitor_c3
LINC00511	9.0579e-190	0.78502	0.702	0.411	2.63431e-185	Progenitor_c3
SOX6	4.74522e-188	0.267636	0.823	0.39	1.38005e-183	Progenitor_c3
BAZ2B	8.7181e-185	0.779989	0.765	0.577	2.53549e-180	Progenitor_c3
AC010974.2	1.15506e-181	0.675362	0.456	0.187	3.35925e-177	Progenitor_c3
AC004852.2	6.25827e-181	0.557285	0.338	0.103	1.82009e-176	Progenitor_c3
TCF12	8.97438e-181	0.658288	0.84	0.669	2.61002e-176	Progenitor_c3
AL445250.1	1.62381e-179	0.466074	0.221	0.049	4.72252e-175	Progenitor_c3
FKBP10	2.68914e-179	0.448263	0.323	0.098	7.82081e-175	Progenitor_c3
AC008937.2	2.28533e-174	0.397372	0.23	0.054	6.64643e-170	Progenitor_c3
GULP1	9.92173e-174	0.520071	0.51	0.213	2.88554e-169	Progenitor_c3
TCF7L1	9.44517e-173	0.553009	0.473	0.191	2.74694e-168	Progenitor_c3
ANKFN1	3.29424e-169	0.547754	0.51	0.212	9.58063e-165	Progenitor_c3
CDH20	8.61392e-169	0.689657	0.779	0.492	2.50519e-164	Progenitor_c3
GRID2	1.30037e-168	0.577513	0.97	0.769	3.78186e-164	Progenitor_c3
AC104574.2	2.09661e-168	0.387636	0.12	0.015	6.09756e-164	Progenitor_c3
ARHGAP31	3.31808e-168	0.593496	0.499	0.22	9.64996e-164	Progenitor_c3
OLIG1	4.03903e-168	0.484809	0.339	0.112	1.17467e-163	Progenitor_c3
GLI2	4.69224e-166	0.413132	0.276	0.078	1.36464e-161	Progenitor_c3
RAB31	5.01876e-166	0.628774	0.518	0.247	1.45961e-161	Progenitor_c3
CTNND2	2.64638e-165	0.477135	0.996	0.996	7.69647e-161	Progenitor_c3
HOPX	3.88896e-165	0.58716	0.424	0.174	1.13103e-160	Progenitor_c3
AC008957.2	4.85856e-165	0.442435	0.478	0.189	1.41301e-160	Progenitor_c3
KMT2C	3.60676e-164	0.6352	0.885	0.814	1.04896e-159	Progenitor_c3
SERINC5	4.74402e-164	0.65266	0.578	0.308	1.3797e-159	Progenitor_c3
LINC01748	7.99482e-164	0.637919	0.505	0.228	2.32513e-159	Progenitor_c3
GPC5	2.399e-163	0.761872	0.628	0.32	6.977e-159	Progenitor_c3
FAM181B	7.14118e-161	0.394036	0.299	0.092	2.07687e-156	Progenitor_c3
TTC28	3.43363e-160	0.610746	0.877	0.737	9.98604e-156	Progenitor_c3
EPN2	1.7322e-159	0.520659	0.821	0.628	5.03776e-155	Progenitor_c3
IGFBP2	7.7528e-159	0.454736	0.337	0.116	2.25475e-154	Progenitor_c3
AP003464.1	5.55742e-158	0.778808	0.444	0.189	1.61626e-153	Progenitor_c3
AP000787.1	1.44263e-157	0.642775	0.511	0.244	4.19561e-153	Progenitor_c3
TLK1	2.12069e-157	0.737086	0.725	0.569	6.1676e-153	Progenitor_c3
STK33	2.25838e-156	0.583555	0.459	0.198	6.56804e-152	Progenitor_c3
CASC9	5.88979e-155	0.61658	0.437	0.187	1.71293e-150	Progenitor_c3
NCAM2	2.26109e-153	0.57109	0.924	0.611	6.57593e-149	Progenitor_c3
LINC00461	2.50183e-152	0.576393	0.931	0.862	7.27607e-148	Progenitor_c3
SLC6A11	2.5496e-152	0.619016	0.407	0.174	7.41501e-148	Progenitor_c3
WSCD1	1.01114e-151	0.456208	0.351	0.124	2.94069e-147	Progenitor_c3
NFIA-AS2	3.99349e-151	0.614116	0.44	0.186	1.16143e-146	Progenitor_c3
AC137494.1	3.86948e-150	0.390431	0.22	0.056	1.12536e-145	Progenitor_c3
SLCO1C1	9.34505e-150	0.456493	0.483	0.199	2.71782e-145	Progenitor_c3
PDE3A	1.70401e-149	0.524931	0.457	0.188	4.95576e-145	Progenitor_c3
DLEU2	2.95635e-149	0.668118	0.732	0.531	8.59796e-145	Progenitor_c3
TCF7L2	1.34312e-148	0.524594	0.606	0.313	3.9062e-144	Progenitor_c3
BBOX1-AS1	4.5455e-147	0.520335	0.374	0.144	1.32197e-142	Progenitor_c3
ZFAND6	1.90189e-146	0.553035	0.444	0.202	5.53127e-142	Progenitor_c3
ZFP36L2	2.0926e-146	0.406607	0.297	0.097	6.0859e-142	Progenitor_c3
MSI2	7.25133e-145	0.551713	0.838	0.64	2.1089e-140	Progenitor_c3
FOXN3	2.98938e-144	0.620273	0.903	0.826	8.694e-140	Progenitor_c3
STON2	1.55776e-143	0.456165	0.425	0.172	4.53045e-139	Progenitor_c3
NCKAP5-AS2	8.05245e-143	0.393701	0.228	0.063	2.34189e-138	Progenitor_c3
CTNNA2	1.6493e-142	0.595461	0.981	0.964	4.79665e-138	Progenitor_c3
GLCCI1	1.39108e-141	0.7337	0.708	0.531	4.04568e-137	Progenitor_c3
ARHGAP21	1.50486e-140	0.582319	0.893	0.849	4.37657e-136	Progenitor_c3
RGS20	2.10813e-140	0.629737	0.496	0.236	6.13108e-136	Progenitor_c3
ITPR2	1.5434e-139	0.457123	0.646	0.336	4.48866e-135	Progenitor_c3
PHF21B	3.71083e-138	0.50668	0.435	0.193	1.07922e-133	Progenitor_c3
WFDC1	3.84172e-138	0.399827	0.218	0.06	1.11729e-133	Progenitor_c3
PREX1	1.70314e-137	0.439918	0.36	0.14	4.95325e-133	Progenitor_c3
FAM13C	2.98501e-137	0.736381	0.663	0.466	8.68132e-133	Progenitor_c3
CDYL	7.00843e-136	0.640141	0.517	0.291	2.03826e-131	Progenitor_c3
CCDC80	1.7097e-135	0.454317	0.341	0.129	4.97233e-131	Progenitor_c3
SERPINE2	1.25955e-132	0.530723	0.47	0.231	3.66315e-128	Progenitor_c3
PALLD	1.27946e-130	0.622161	0.642	0.423	3.72105e-126	Progenitor_c3
STK3	1.63469e-130	0.572817	0.516	0.273	4.75418e-126	Progenitor_c3
PID1	1.93026e-130	0.600274	0.678	0.429	5.61376e-126	Progenitor_c3
CAMK2D	2.4631e-128	0.877254	0.722	0.59	7.16342e-124	Progenitor_c3
LRRN1	1.73944e-126	0.577056	0.605	0.364	5.05881e-122	Progenitor_c3
AC078842.2	6.206e-126	0.499773	0.415	0.189	1.80489e-121	Progenitor_c3
SUCLG2	1.0486e-125	0.417582	0.304	0.111	3.04965e-121	Progenitor_c3
KANK1	3.2642e-125	0.671475	0.669	0.435	9.49328e-121	Progenitor_c3
CDCA7L	1.19523e-123	0.363722	0.297	0.106	3.47609e-119	Progenitor_c3
SESN3	3.51141e-123	0.533664	0.473	0.239	1.02122e-118	Progenitor_c3
SUMF1	8.39689e-123	0.553929	0.803	0.613	2.44207e-118	Progenitor_c3
TAOK3	1.46314e-122	0.574039	0.757	0.597	4.25524e-118	Progenitor_c3
GAB1	4.88789e-122	0.474233	0.516	0.257	1.42155e-117	Progenitor_c3
SYNE2	2.89715e-120	0.502468	0.452	0.22	8.42577e-116	Progenitor_c3
TRPS1	3.14541e-120	0.547261	0.725	0.511	9.14778e-116	Progenitor_c3
DOCK1	3.29981e-120	0.589686	0.682	0.506	9.59685e-116	Progenitor_c3
AL357873.1	1.65531e-119	0.571262	0.334	0.139	4.81415e-115	Progenitor_c3
AC007666.2	2.47697e-116	0.299791	0.239	0.076	7.20378e-112	Progenitor_c3
AL589740.1	1.07707e-115	0.315684	0.771	0.482	3.13245e-111	Progenitor_c3
CHST11	1.20238e-115	0.528952	0.706	0.519	3.49687e-111	Progenitor_c3
GSG1L	1.21244e-115	0.412976	0.282	0.103	3.52614e-111	Progenitor_c3
ETV1	4.95663e-114	0.470041	0.5	0.261	1.44154e-109	Progenitor_c3
PLPP3	9.397e-114	0.469088	0.491	0.251	2.73293e-109	Progenitor_c3
AASS	2.5625e-112	0.390679	0.336	0.138	7.45252e-108	Progenitor_c3
KCNIP1	7.41197e-112	0.704111	0.664	0.492	2.15562e-107	Progenitor_c3
RREB1	1.00062e-111	0.295524	0.217	0.067	2.91011e-107	Progenitor_c3
BRINP3	1.17173e-111	0.500754	0.816	0.616	3.40775e-107	Progenitor_c3
PTAR1	1.57797e-111	0.451873	0.404	0.195	4.58922e-107	Progenitor_c3
PON2	2.80423e-111	0.470263	0.485	0.253	8.15553e-107	Progenitor_c3
SALL3	3.08404e-111	0.287079	0.227	0.072	8.96931e-107	Progenitor_c3
TNS1	6.50753e-110	0.408033	0.345	0.145	1.89259e-105	Progenitor_c3
PDGFD	1.59125e-109	0.437953	0.208	0.064	4.62782e-105	Progenitor_c3
ZBTB20-AS5	3.70389e-109	0.532166	0.683	0.45	1.0772e-104	Progenitor_c3
CD9	9.0646e-109	0.440137	0.361	0.162	2.63626e-104	Progenitor_c3
SOX5	3.765e-108	0.445402	0.986	0.946	1.09497e-103	Progenitor_c3
UST	4.35725e-108	0.440568	0.555	0.322	1.26722e-103	Progenitor_c3
AQP4-AS1	1.09945e-107	0.469318	0.541	0.283	3.19752e-103	Progenitor_c3
ZEB1-AS1	2.11522e-107	0.48002	0.331	0.14	6.1517e-103	Progenitor_c3
NOTCH2	4.94062e-107	0.372382	0.352	0.151	1.43688e-102	Progenitor_c3
GPR37L1	5.29466e-107	0.25996	0.178	0.049	1.53985e-102	Progenitor_c3
AIF1L	1.18501e-106	0.271699	0.188	0.054	3.44637e-102	Progenitor_c3
FNDC3B	1.40083e-106	0.519215	0.481	0.262	4.07402e-102	Progenitor_c3
RORB	2.04715e-106	0.411608	0.458	0.227	5.95372e-102	Progenitor_c3
MEST	7.37515e-106	0.452891	0.288	0.116	2.14492e-101	Progenitor_c3
RAD51B	2.27854e-105	0.572593	0.512	0.29	6.62668e-101	Progenitor_c3
HEPACAM	4.94966e-105	0.365121	0.316	0.129	1.43951e-100	Progenitor_c3
ADRA1A	2.32063e-103	0.319992	0.223	0.073	6.74908e-99	Progenitor_c3
ARHGEF26-AS1	4.16114e-103	0.401628	0.332	0.141	1.21018e-98	Progenitor_c3
SCD5	5.04548e-103	0.5486	0.772	0.664	1.46738e-98	Progenitor_c3
SWAP70	8.74239e-103	0.453343	0.346	0.159	2.54255e-98	Progenitor_c3
SLC25A18	1.1417e-101	0.35765	0.28	0.107	3.32041e-97	Progenitor_c3
AL080273.1	1.29223e-101	0.4443	0.301	0.126	3.75819e-97	Progenitor_c3
ZFHX4	3.18117e-101	0.408679	0.443	0.217	9.25178e-97	Progenitor_c3
COL4A5	8.22146e-100	0.361556	0.304	0.121	2.39105e-95	Progenitor_c3
RHOBTB3	2.8154e-99	0.572558	0.484	0.293	8.18803e-95	Progenitor_c3
CEP83	3.99913e-99	0.551911	0.406	0.218	1.16307e-94	Progenitor_c3
NAALADL2	4.84802e-99	0.653745	0.691	0.543	1.40995e-94	Progenitor_c3
RHOJ	5.24938e-99	0.335576	0.301	0.12	1.52668e-94	Progenitor_c3
ARHGAP42	5.72195e-99	0.386488	0.405	0.191	1.66411e-94	Progenitor_c3
PRDM16	6.13521e-99	0.377732	0.384	0.176	1.7843e-94	Progenitor_c3
LINC01572	1.70192e-98	0.646056	0.614	0.41	4.9497e-94	Progenitor_c3
RNF180	3.68942e-98	0.641023	0.601	0.451	1.07299e-93	Progenitor_c3
GRIK1	4.82553e-98	0.650237	0.595	0.375	1.40341e-93	Progenitor_c3
ADGRA3	3.47997e-97	0.508716	0.533	0.321	1.01208e-92	Progenitor_c3
UTRN	5.91039e-97	0.433865	0.413	0.206	1.71892e-92	Progenitor_c3
TMTC2	7.37688e-97	0.450182	0.607	0.355	2.14542e-92	Progenitor_c3
ANKRD10	3.73328e-96	1.1617	0.499	0.344	1.08575e-91	Progenitor_c3
NLGN1	1.05849e-95	0.384682	0.995	0.92	3.0784e-91	Progenitor_c3
WSB1	1.17311e-95	0.431663	0.95	0.896	3.41177e-91	Progenitor_c3
LRP4	1.86942e-95	0.440941	0.42	0.212	5.43684e-91	Progenitor_c3
ACACB	1.30727e-94	0.287398	0.247	0.091	3.80195e-90	Progenitor_c3
AR	2.01393e-94	0.300735	0.235	0.085	5.8571e-90	Progenitor_c3
PLEKHG1	2.97389e-94	0.43751	0.424	0.217	8.64896e-90	Progenitor_c3
MMD2	7.92474e-94	0.514038	0.507	0.293	2.30475e-89	Progenitor_c3
KAZN-AS1	8.37539e-94	0.422495	0.254	0.099	2.43581e-89	Progenitor_c3
AC114971.1	4.34229e-93	0.561195	0.477	0.271	1.26287e-88	Progenitor_c3
FIGN	2.84584e-92	0.44397	0.427	0.219	8.27656e-88	Progenitor_c3
GASK1A	1.25608e-90	0.318467	0.258	0.099	3.65304e-86	Progenitor_c3
AGAP1	7.01707e-90	0.364666	0.89	0.8	2.04077e-85	Progenitor_c3
MACF1	1.20214e-89	0.405632	0.98	0.946	3.49619e-85	Progenitor_c3
MEGF10	1.03996e-88	0.315259	0.285	0.117	3.0245e-84	Progenitor_c3
PANTR1	5.18435e-88	0.497953	0.748	0.623	1.50776e-83	Progenitor_c3
TANC1	3.11751e-87	0.447079	0.465	0.264	9.06665e-83	Progenitor_c3
FYN	8.08318e-87	0.272921	0.812	0.732	2.35083e-82	Progenitor_c3
MLC1	4.03401e-86	0.356161	0.344	0.163	1.17321e-81	Progenitor_c3
GOLIM4	3.37887e-83	0.451832	0.415	0.228	9.82676e-79	Progenitor_c3
CLU	3.41779e-83	0.330651	0.716	0.536	9.93997e-79	Progenitor_c3
MYO5C	2.66492e-82	0.26448	0.135	0.037	7.75038e-78	Progenitor_c3
GALNT10	3.09183e-82	0.400265	0.348	0.172	8.99197e-78	Progenitor_c3
DISC1	5.14864e-82	0.399821	0.346	0.167	1.49738e-77	Progenitor_c3
MEIS2	2.18149e-81	0.360541	0.921	0.78	6.34443e-77	Progenitor_c3
COLGALT2	2.75368e-81	0.382471	0.302	0.141	8.00853e-77	Progenitor_c3
TRIM9	2.87661e-81	0.552308	0.829	0.749	8.36604e-77	Progenitor_c3
SRGAP1	6.16661e-81	0.518688	0.666	0.543	1.79344e-76	Progenitor_c3
KIRREL3	1.72404e-80	0.589345	0.742	0.554	5.01402e-76	Progenitor_c3
REV3L	4.06496e-80	0.437359	0.812	0.751	1.18221e-75	Progenitor_c3
B3GLCT	4.56857e-80	0.441578	0.472	0.281	1.32868e-75	Progenitor_c3
CDC14A	8.42063e-80	0.283194	0.235	0.092	2.44897e-75	Progenitor_c3
ACSBG1	2.53087e-79	0.284669	0.243	0.096	7.36054e-75	Progenitor_c3
ZFHX3	3.8688e-79	0.48485	0.55	0.365	1.12516e-74	Progenitor_c3
ENTPD1-AS1	1.31114e-78	0.541658	0.567	0.406	3.81317e-74	Progenitor_c3
AC079304.1	3.27441e-78	0.293964	0.159	0.05	9.52296e-74	Progenitor_c3
BICC1	3.92896e-78	0.355468	0.246	0.102	1.14266e-73	Progenitor_c3
DPY19L3	3.8263e-77	0.458581	0.416	0.246	1.1128e-72	Progenitor_c3
BMP7	8.20934e-77	0.27557	0.248	0.103	2.38752e-72	Progenitor_c3
DST	1.29177e-76	0.375369	0.958	0.939	3.75687e-72	Progenitor_c3
ZHX2	1.8487e-76	0.431265	0.577	0.379	5.37656e-72	Progenitor_c3
MAGI1	1.86925e-76	0.434898	0.816	0.702	5.43634e-72	Progenitor_c3
CLYBL	2.24523e-76	0.442968	0.361	0.192	6.52981e-72	Progenitor_c3
ST8SIA1	3.19451e-76	0.473652	0.508	0.334	9.29059e-72	Progenitor_c3
LINC01965	3.68327e-76	0.373933	0.742	0.526	1.07121e-71	Progenitor_c3
ARAP2	4.31109e-76	0.402707	0.502	0.311	1.2538e-71	Progenitor_c3
AC091826.2	5.05618e-76	0.393102	0.388	0.205	1.47049e-71	Progenitor_c3
PARP14	1.35597e-75	0.25106	0.212	0.081	3.94357e-71	Progenitor_c3
WWOX	2.10281e-75	0.513528	0.703	0.531	6.11559e-71	Progenitor_c3
PMP2	9.21827e-75	0.384862	0.403	0.223	2.68095e-70	Progenitor_c3
LRRTM4	4.164e-74	0.285006	0.88	0.698	1.21102e-69	Progenitor_c3
TMEM161B-AS1	1.06633e-73	0.445004	0.823	0.774	3.1012e-69	Progenitor_c3
ADD3	4.10377e-73	0.458174	0.625	0.477	1.1935e-68	Progenitor_c3
SH3PXD2B	1.6156e-72	0.440274	0.426	0.255	4.69864e-68	Progenitor_c3
BBOX1	2.02298e-71	0.307358	0.261	0.115	5.88343e-67	Progenitor_c3
NOTCH1	7.32551e-71	0.253157	0.223	0.09	2.13048e-66	Progenitor_c3
MFSD4B	3.35063e-70	0.464063	0.768	0.692	9.74463e-66	Progenitor_c3
VEGFA	9.54118e-70	0.567822	0.325	0.17	2.77486e-65	Progenitor_c3
SLC7A11	1.43322e-69	0.30109	0.293	0.137	4.16824e-65	Progenitor_c3
LTBP1	2.6781e-69	0.38422	0.6	0.396	7.78871e-65	Progenitor_c3
ZIC1	6.44513e-69	0.252899	0.23	0.095	1.87444e-64	Progenitor_c3
ITGB8	8.96917e-69	0.411603	0.465	0.289	2.6085e-64	Progenitor_c3
SFXN5	1.45365e-68	0.490901	0.541	0.392	4.22765e-64	Progenitor_c3
ADGRG1	3.79223e-68	0.317993	0.282	0.136	1.10289e-63	Progenitor_c3
DECR1	9.12801e-68	0.33273	0.348	0.185	2.6547e-63	Progenitor_c3
PMP22	1.67162e-67	0.251928	0.221	0.092	4.86158e-63	Progenitor_c3
RAMP1	1.83535e-67	0.319655	0.309	0.155	5.33774e-63	Progenitor_c3
DIO2	3.15724e-67	0.31908	0.269	0.125	9.18221e-63	Progenitor_c3
ELF1	3.16011e-67	0.350227	0.301	0.149	9.19055e-63	Progenitor_c3
MROH9	3.43384e-67	0.447741	0.259	0.119	9.98664e-63	Progenitor_c3
JAM2	4.56935e-67	0.335504	0.317	0.163	1.3289e-62	Progenitor_c3
CASC15	6.24697e-67	0.375675	0.72	0.569	1.81681e-62	Progenitor_c3
AQP4	8.0713e-67	0.363331	0.526	0.336	2.34738e-62	Progenitor_c3
KLF12	8.81616e-67	0.51259	0.638	0.524	2.564e-62	Progenitor_c3
SLC22A3	1.31844e-66	0.268368	0.206	0.083	3.83443e-62	Progenitor_c3
PLXNC1	2.09522e-66	0.452228	0.39	0.236	6.09352e-62	Progenitor_c3
LRP4-AS1	2.54651e-66	0.346249	0.343	0.178	7.40603e-62	Progenitor_c3
HTRA1	7.47249e-66	0.345485	0.341	0.183	2.17322e-61	Progenitor_c3
OGFRL1	8.67781e-65	0.333604	0.526	0.339	2.52377e-60	Progenitor_c3
CCND2	1.41776e-64	0.542701	0.487	0.352	4.12328e-60	Progenitor_c3
CUX1	2.01077e-64	0.383564	0.575	0.404	5.84793e-60	Progenitor_c3
KIAA1958	3.52939e-63	0.501974	0.57	0.443	1.02645e-58	Progenitor_c3
AC091078.1	6.28231e-63	0.317546	0.289	0.14	1.82708e-58	Progenitor_c3
F3	2.58373e-62	0.310427	0.326	0.17	7.51426e-58	Progenitor_c3
AC092691.1	1.09704e-61	0.356238	0.833	0.673	3.19054e-57	Progenitor_c3
MIR100HG	1.23245e-61	0.30164	0.946	0.884	3.58434e-57	Progenitor_c3
AL136366.1	1.30159e-61	0.295652	0.297	0.15	3.78541e-57	Progenitor_c3
PNISR	1.80652e-61	0.381474	0.832	0.807	5.2539e-57	Progenitor_c3
MTAP	3.14613e-61	0.344976	0.303	0.158	9.14988e-57	Progenitor_c3
GFAP	3.68591e-61	0.371321	0.551	0.387	1.07197e-56	Progenitor_c3
IGFBP5	6.26618e-61	0.514724	0.307	0.162	1.82239e-56	Progenitor_c3
LINC01896	8.52715e-61	0.260936	0.241	0.11	2.47995e-56	Progenitor_c3
LINC01473	9.50215e-60	0.457051	0.555	0.42	2.76351e-55	Progenitor_c3
TET1	5.88822e-59	0.412306	0.441	0.286	1.71247e-54	Progenitor_c3
ENKUR	1.8757e-58	0.325568	0.294	0.153	5.4551e-54	Progenitor_c3
LRP1	2.26995e-58	0.46955	0.504	0.384	6.60169e-54	Progenitor_c3
SNCAIP	3.79213e-58	0.44856	0.479	0.333	1.10287e-53	Progenitor_c3
HS2ST1	6.04263e-58	0.527021	0.564	0.47	1.75738e-53	Progenitor_c3
CRB1	1.26203e-57	0.276097	0.451	0.277	3.67035e-53	Progenitor_c3
NTNG1	3.72513e-57	0.325595	0.461	0.279	1.08338e-52	Progenitor_c3
SAP30L-AS1	4.51543e-57	0.280898	0.23	0.106	1.31322e-52	Progenitor_c3
SETD5	4.59738e-57	0.440274	0.688	0.654	1.33706e-52	Progenitor_c3
DDX17	1.14314e-56	0.374875	0.807	0.778	3.3246e-52	Progenitor_c3
DOCK4	1.93704e-56	0.334682	0.877	0.808	5.63349e-52	Progenitor_c3
DENND2A	3.06113e-56	0.549183	0.533	0.419	8.90268e-52	Progenitor_c3
AC008771.1	3.45069e-56	0.443115	0.624	0.516	1.00356e-51	Progenitor_c3
PTPN13	3.73371e-56	0.366473	0.494	0.336	1.08587e-51	Progenitor_c3
CPT1A	4.79244e-56	0.251712	0.238	0.112	1.39379e-51	Progenitor_c3
P4HA1	6.44592e-56	0.442762	0.456	0.316	1.87467e-51	Progenitor_c3
TRAF3IP2-AS1	2.00002e-55	0.434831	0.626	0.536	5.81667e-51	Progenitor_c3
SLC24A3	1.10928e-54	0.466464	0.884	0.785	3.22611e-50	Progenitor_c3
PIK3R1	1.23526e-54	0.441691	0.536	0.421	3.59252e-50	Progenitor_c3
SPRED1	1.49001e-54	0.411562	0.679	0.634	4.33338e-50	Progenitor_c3
GLRX	4.76484e-54	0.378097	0.318	0.183	1.38576e-49	Progenitor_c3
KCNMB2-AS1	6.9491e-54	0.297822	0.76	0.587	2.02101e-49	Progenitor_c3
HIP1	8.84606e-54	0.794485	0.605	0.551	2.5727e-49	Progenitor_c3
SDC3	1.02822e-53	0.34453	0.335	0.198	2.99037e-49	Progenitor_c3
MAMDC2	1.4487e-53	0.360123	0.329	0.189	4.21325e-49	Progenitor_c3
ENOSF1	1.53756e-53	0.255392	0.212	0.097	4.47168e-49	Progenitor_c3
CHST9	1.66689e-53	0.270042	0.358	0.197	4.84782e-49	Progenitor_c3
CACHD1	1.39125e-52	0.354922	0.468	0.312	4.04617e-48	Progenitor_c3
ZNF423	2.41141e-52	0.30338	0.284	0.151	7.01311e-48	Progenitor_c3
LUC7L3	2.78586e-52	0.348521	0.924	0.909	8.10212e-48	Progenitor_c3
LINC02664	7.27627e-52	0.288704	0.198	0.089	2.11616e-47	Progenitor_c3
DLEU1	9.02324e-52	0.480137	0.571	0.464	2.62423e-47	Progenitor_c3
SPECC1	1.37716e-51	0.422995	0.493	0.368	4.00519e-47	Progenitor_c3
ASAP1	1.44647e-51	0.345249	0.849	0.798	4.20678e-47	Progenitor_c3
FGD4	1.63161e-51	0.469973	0.424	0.296	4.7452e-47	Progenitor_c3
SLC35F1	4.01909e-51	0.301085	0.876	0.767	1.16887e-46	Progenitor_c3
AHCYL2	4.31121e-51	0.499213	0.638	0.584	1.25383e-46	Progenitor_c3
IKZF2	6.27445e-50	0.28715	0.29	0.158	1.8248e-45	Progenitor_c3
AL354771.1	2.67265e-49	0.374535	0.528	0.375	7.77288e-45	Progenitor_c3
RGCC	2.37911e-48	0.256219	0.203	0.096	6.91917e-44	Progenitor_c3
FAM13A	3.52265e-48	0.343525	0.449	0.309	1.02449e-43	Progenitor_c3
STARD13-AS	3.54958e-48	0.347751	0.298	0.169	1.03232e-43	Progenitor_c3
ARID2	5.60265e-48	0.392395	0.501	0.384	1.62942e-43	Progenitor_c3
KIF26B	8.09981e-48	0.478978	0.55	0.418	2.35567e-43	Progenitor_c3
RDX	1.30057e-47	0.37689	0.677	0.588	3.78245e-43	Progenitor_c3
CHD6	1.50596e-47	0.386262	0.56	0.467	4.37977e-43	Progenitor_c3
ERBIN	3.76862e-47	0.360768	0.555	0.435	1.09603e-42	Progenitor_c3
LSAMP-AS1	9.75096e-47	0.29632	0.348	0.21	2.83587e-42	Progenitor_c3
SSBP2	1.36147e-46	0.326797	0.73	0.636	3.95957e-42	Progenitor_c3
BX284613.2	2.84523e-46	0.428632	0.308	0.178	8.2748e-42	Progenitor_c3
DOCK10	1.03023e-45	0.27053	0.274	0.144	2.99621e-41	Progenitor_c3
AC104461.1	1.13757e-45	0.343325	0.229	0.119	3.3084e-41	Progenitor_c3
ADAMTS9-AS2	9.65403e-45	0.342099	0.198	0.096	2.80768e-40	Progenitor_c3
HES6	2.73351e-44	0.322513	0.244	0.133	7.94987e-40	Progenitor_c3
AUXG01000058.1	3.22931e-44	0.400899	0.339	0.217	9.39181e-40	Progenitor_c3
AC104596.1	2.34875e-43	0.318565	0.324	0.194	6.83087e-39	Progenitor_c3
TNRC6A	2.54394e-43	0.302296	0.891	0.88	7.39854e-39	Progenitor_c3
PLOD2	2.81381e-43	0.25376	0.241	0.127	8.18341e-39	Progenitor_c3
KCND2	3.15329e-43	0.285094	0.932	0.778	9.17072e-39	Progenitor_c3
AC131571.1	1.22412e-42	0.395904	0.477	0.356	3.5601e-38	Progenitor_c3
CNTLN	2.48609e-42	0.273548	0.252	0.137	7.2303e-38	Progenitor_c3
STIM2	5.56246e-42	0.408066	0.513	0.419	1.61773e-37	Progenitor_c3
FOXN2	8.98241e-42	0.293528	0.318	0.194	2.61236e-37	Progenitor_c3
FAM110B	1.12943e-41	0.402799	0.534	0.436	3.28471e-37	Progenitor_c3
DOCK7	1.27198e-41	0.368411	0.624	0.555	3.69931e-37	Progenitor_c3
FHIT	1.68723e-41	0.418816	0.738	0.685	4.90696e-37	Progenitor_c3
ZNF827	3.99425e-41	0.367954	0.473	0.364	1.16165e-36	Progenitor_c3
GPSM2	8.26315e-41	0.372588	0.499	0.393	2.40317e-36	Progenitor_c3
AC007364.1	1.20168e-40	0.373861	0.332	0.207	3.49483e-36	Progenitor_c3
BBX	2.25739e-40	0.31242	0.37	0.244	6.56516e-36	Progenitor_c3
ZNF462	3.10299e-40	0.289498	0.45	0.31	9.02443e-36	Progenitor_c3
ROR1	8.84733e-40	0.253085	0.244	0.132	2.57307e-35	Progenitor_c3
COL4A2	1.03923e-39	0.401098	0.426	0.312	3.0224e-35	Progenitor_c3
APBB2	1.54289e-39	0.308277	0.741	0.695	4.48719e-35	Progenitor_c3
ACSS3	3.05491e-39	0.257531	0.245	0.136	8.88461e-35	Progenitor_c3
PHF21A	3.46052e-39	0.367394	0.601	0.547	1.00642e-34	Progenitor_c3
HIBCH	4.75617e-39	0.361249	0.561	0.479	1.38324e-34	Progenitor_c3
HIF1A-AS3	8.87813e-39	0.377609	0.376	0.263	2.58203e-34	Progenitor_c3
ZNF608	1.49858e-38	0.291679	0.47	0.332	4.35831e-34	Progenitor_c3
MTSS2	6.68933e-38	0.290266	0.362	0.241	1.94546e-33	Progenitor_c3
ZHX3	1.95958e-37	0.359341	0.61	0.559	5.69904e-33	Progenitor_c3
ATXN2	1.18694e-35	0.339737	0.713	0.715	3.45199e-31	Progenitor_c3
HIF1A	1.56733e-35	0.34	0.39	0.285	4.55828e-31	Progenitor_c3
SBF2	5.92864e-35	0.303786	0.818	0.824	1.72423e-30	Progenitor_c3
PIK3R3	6.08014e-35	0.34854	0.416	0.308	1.76829e-30	Progenitor_c3
TBL1X	8.61012e-35	0.305233	0.429	0.31	2.50408e-30	Progenitor_c3
AC233296.1	1.71992e-34	0.498623	0.338	0.234	5.00206e-30	Progenitor_c3
AC004158.1	2.45365e-34	0.298533	0.389	0.27	7.13596e-30	Progenitor_c3
ZNRF3	2.66159e-34	0.364769	0.462	0.365	7.7407e-30	Progenitor_c3
ELP4	4.05755e-34	0.31093	0.526	0.425	1.18006e-29	Progenitor_c3
AP3B1	7.04308e-34	0.325128	0.405	0.301	2.04834e-29	Progenitor_c3
LIFR	1.00783e-33	0.27093	0.42	0.297	2.93108e-29	Progenitor_c3
KCNMB2	1.3511e-33	0.310612	0.66	0.561	3.92941e-29	Progenitor_c3
PCCA	2.34296e-33	0.358978	0.629	0.61	6.81402e-29	Progenitor_c3
STAT3	2.60927e-33	0.331582	0.409	0.304	7.58853e-29	Progenitor_c3
SRRM2	3.34698e-33	0.348398	0.584	0.541	9.73401e-29	Progenitor_c3
LUZP2	4.13329e-33	0.349757	0.802	0.716	1.20208e-28	Progenitor_c3
TBC1D5	1.6326e-32	0.310566	0.901	0.874	4.74809e-28	Progenitor_c3
ESRRG	1.86143e-32	0.407207	0.556	0.494	5.4136e-28	Progenitor_c3
MTMR3	2.238e-32	0.357001	0.464	0.382	6.50878e-28	Progenitor_c3
SON	2.24008e-32	0.3244	0.588	0.535	6.51482e-28	Progenitor_c3
MKLN1	3.10071e-32	0.309903	0.653	0.625	9.01778e-28	Progenitor_c3
CDH4	4.37006e-32	0.306001	0.543	0.423	1.27095e-27	Progenitor_c3
CDC42BPA	1.22493e-31	0.285063	0.768	0.775	3.56246e-27	Progenitor_c3
EPM2A	2.29655e-31	0.334047	0.34	0.239	6.67906e-27	Progenitor_c3
LINC01578	3.44829e-31	0.324728	0.459	0.378	1.00287e-26	Progenitor_c3
RGS12	4.44728e-31	0.347693	0.408	0.317	1.2934e-26	Progenitor_c3
AKNAD1	9.83929e-31	0.275281	0.317	0.211	2.86156e-26	Progenitor_c3
ZNF704	2.5169e-30	0.36104	0.514	0.423	7.31991e-26	Progenitor_c3
BMPR1A	3.68051e-30	0.295053	0.637	0.599	1.0704e-25	Progenitor_c3
ST5	4.38572e-30	0.292986	0.352	0.248	1.2755e-25	Progenitor_c3
SMURF2	9.77174e-30	0.333364	0.456	0.37	2.84192e-25	Progenitor_c3
PELI2	1.53861e-29	0.275695	0.41	0.295	4.47475e-25	Progenitor_c3
IDH1	2.46819e-29	0.298218	0.353	0.256	7.17822e-25	Progenitor_c3
SAMD4A	3.41825e-29	0.33778	0.605	0.534	9.9413e-25	Progenitor_c3
GPBP1	4.12987e-29	0.33146	0.543	0.496	1.20109e-24	Progenitor_c3
TRIM13	4.82002e-29	0.341351	0.432	0.34	1.40181e-24	Progenitor_c3
DHRSX	2.38908e-28	0.392303	0.473	0.41	6.94816e-24	Progenitor_c3
SREBF2	1.29689e-27	0.348779	0.53	0.479	3.77176e-23	Progenitor_c3
PTPRA	1.40225e-27	0.309471	0.686	0.697	4.07815e-23	Progenitor_c3
NASP	2.84262e-27	0.333857	0.491	0.426	8.26719e-23	Progenitor_c3
BACH1	3.45982e-27	0.301204	0.465	0.373	1.00622e-22	Progenitor_c3
DGKH	1.01624e-26	0.350524	0.413	0.327	2.95554e-22	Progenitor_c3
MFF	1.08977e-26	0.361795	0.446	0.383	3.16938e-22	Progenitor_c3
ZNF438	4.95664e-26	0.315248	0.402	0.316	1.44154e-21	Progenitor_c3
CDK5RAP2	5.39557e-26	0.286248	0.412	0.324	1.56919e-21	Progenitor_c3
DBI	1.18865e-25	0.271687	0.402	0.312	3.45695e-21	Progenitor_c3
SPON1	2.42732e-25	0.346792	0.583	0.535	7.05938e-21	Progenitor_c3
SPIDR	3.86161e-25	0.326064	0.62	0.598	1.12307e-20	Progenitor_c3
CLIC4	6.00122e-25	0.309442	0.358	0.269	1.74534e-20	Progenitor_c3
GMDS-DT	6.42444e-25	0.342149	0.511	0.444	1.86842e-20	Progenitor_c3
TJP1	6.97579e-25	0.289374	0.654	0.653	2.02877e-20	Progenitor_c3
AC124254.2	1.02501e-24	0.263261	0.192	0.112	2.98103e-20	Progenitor_c3
CHKA	1.10081e-24	0.300062	0.464	0.4	3.2015e-20	Progenitor_c3
ZFYVE16	1.28558e-24	0.268587	0.551	0.5	3.73884e-20	Progenitor_c3
STARD13	2.54496e-24	0.327568	0.42	0.339	7.40151e-20	Progenitor_c3
UPF3A	2.85132e-24	0.289399	0.649	0.653	8.2925e-20	Progenitor_c3
BPTF	4.57101e-24	0.274813	0.683	0.691	1.32939e-19	Progenitor_c3
NAV2	5.28183e-24	0.351406	0.898	0.906	1.53611e-19	Progenitor_c3
MATN2	6.84583e-24	0.287587	0.208	0.131	1.99097e-19	Progenitor_c3
NR6A1	9.47546e-24	0.375382	0.509	0.458	2.75575e-19	Progenitor_c3
SIK3	1.11444e-23	0.268559	0.825	0.838	3.24113e-19	Progenitor_c3
EVA1C	1.41504e-22	0.294912	0.29	0.208	4.11536e-18	Progenitor_c3
ZDHHC21	1.65866e-22	0.278997	0.51	0.466	4.82389e-18	Progenitor_c3
AMZ1	1.75946e-22	0.323776	0.411	0.34	5.11702e-18	Progenitor_c3
BCR	2.16066e-22	0.320287	0.342	0.266	6.28385e-18	Progenitor_c3
RBMX	2.83996e-22	0.288565	0.491	0.431	8.25944e-18	Progenitor_c3
AC023509.6	3.43981e-22	0.310703	0.506	0.44	1.0004e-17	Progenitor_c3
PEAK1	4.46844e-22	0.263695	0.527	0.467	1.29956e-17	Progenitor_c3
TDRD3	5.07983e-22	0.296624	0.424	0.354	1.47737e-17	Progenitor_c3
CAMK2G	1.1947e-21	0.301808	0.432	0.367	3.47454e-17	Progenitor_c3
MIRLET7BHG	1.64537e-21	0.312077	0.528	0.496	4.78522e-17	Progenitor_c3
COPG2	1.65227e-21	0.264547	0.288	0.209	4.8053e-17	Progenitor_c3
GNG12-AS1	3.00327e-21	0.254065	0.322	0.229	8.73441e-17	Progenitor_c3
MIR4300HG	3.01706e-21	0.259816	0.217	0.137	8.77452e-17	Progenitor_c3
CHD2	7.23427e-21	0.297549	0.573	0.553	2.10394e-16	Progenitor_c3
IMMP2L	7.44198e-21	0.381298	0.601	0.59	2.16435e-16	Progenitor_c3
SMARCC1	8.70987e-21	0.320381	0.557	0.546	2.53309e-16	Progenitor_c3
UBE2E3	1.19804e-20	0.280461	0.48	0.424	3.48426e-16	Progenitor_c3
ABI1	7.23896e-20	0.278218	0.446	0.387	2.10531e-15	Progenitor_c3
ETV6	7.68109e-20	0.274659	0.408	0.326	2.23389e-15	Progenitor_c3
RBM39	7.68607e-20	0.274233	0.584	0.59	2.23534e-15	Progenitor_c3
CAMKMT	1.03063e-19	0.317314	0.397	0.332	2.99738e-15	Progenitor_c3
AHCYL1	1.18329e-19	0.25103	0.382	0.307	3.44136e-15	Progenitor_c3
SLC25A26	2.46766e-19	0.25679	0.342	0.267	7.1767e-15	Progenitor_c3
ATF7IP	8.31358e-19	0.287633	0.524	0.5	2.41784e-14	Progenitor_c3
NAP1L4	1.00476e-18	0.279614	0.466	0.424	2.92213e-14	Progenitor_c3
PTPRT	2.54963e-18	0.359713	0.375	0.293	7.4151e-14	Progenitor_c3
LRBA	4.03118e-18	0.281425	0.553	0.538	1.17239e-13	Progenitor_c3
GABBR1	6.6567e-18	0.283634	0.567	0.568	1.93597e-13	Progenitor_c3
CREB5	1.19542e-17	0.373857	0.445	0.385	3.47664e-13	Progenitor_c3
AL078459.1	2.59916e-17	0.26374	0.473	0.408	7.55913e-13	Progenitor_c3
SPRY2	7.2484e-17	0.260278	0.344	0.28	2.10805e-12	Progenitor_c3
GNA12	1.45384e-16	0.295864	0.409	0.36	4.22819e-12	Progenitor_c3
HNRNPA2B1	4.42238e-16	0.257775	0.606	0.62	1.28616e-11	Progenitor_c3
ANTXR1	6.78121e-16	0.266007	0.446	0.398	1.97218e-11	Progenitor_c3
C2orf88	1.17879e-15	0.250764	0.321	0.252	3.42827e-11	Progenitor_c3
GPD2	1.19414e-15	0.277889	0.408	0.358	3.47291e-11	Progenitor_c3
SPRED2	8.95906e-15	0.313796	0.525	0.525	2.60556e-10	Progenitor_c3
CREM	9.00082e-15	0.304934	0.338	0.285	2.61771e-10	Progenitor_c3
HIP1R	2.9077e-14	0.276978	0.398	0.356	8.45647e-10	Progenitor_c3
REPS1	4.41856e-14	0.261022	0.468	0.445	1.28505e-09	Progenitor_c3
ZMIZ1	7.19467e-14	0.278692	0.46	0.431	2.09243e-09	Progenitor_c3
CEP85L	2.19175e-13	0.275657	0.597	0.627	6.37427e-09	Progenitor_c3
RPL10	3.16741e-13	0.255161	0.518	0.508	9.21178e-09	Progenitor_c3
CD63	1.22801e-12	0.272402	0.434	0.397	3.57142e-08	Progenitor_c3
CKB	2.06945e-12	0.261433	0.496	0.479	6.01859e-08	Progenitor_c3
IGF1R	7.69667e-12	0.280677	0.561	0.578	2.23842e-07	Progenitor_c3
ATP2C2	2.11669e-11	0.254009	0.365	0.319	6.15597e-07	Progenitor_c3
KAT6B	6.59064e-11	0.253747	0.556	0.575	1.91676e-06	Progenitor_c3
AKAP12	8.67413e-09	0.275507	0.386	0.36	0.00025227	Progenitor_c3
PVT1	9.31441e-09	0.265391	0.469	0.466	0.000270891	Progenitor_c3
RGS6	1.99404e-08	0.500752	0.235	0.196	0.000579926	Progenitor_c3
LINC00299	0	2.14831	0.92	0.185	0	Astroglia_c9
OBI1-AS1	0	2.12348	0.907	0.169	0	Astroglia_c9
SLC1A2	0	1.80363	0.985	0.842	0	Astroglia_c9
2022-12-01	0	1.77605	0.981	0.379	0	Astroglia_c9
SLC4A4	0	1.70256	0.853	0.224	0	Astroglia_c9
NHSL1	0	1.66005	0.903	0.296	0	Astroglia_c9
NKAIN3	0	1.63824	0.983	0.532	0	Astroglia_c9
AC002429.2	0	1.63219	0.939	0.525	0	Astroglia_c9
FBXL7	0	1.62961	0.974	0.342	0	Astroglia_c9
LRRC3B	0	1.61295	0.892	0.293	0	Astroglia_c9
SLC1A3	0	1.59468	0.96	0.331	0	Astroglia_c9
TNC	0	1.58965	0.956	0.372	0	Astroglia_c9
NPAS3	0	1.58001	1	0.483	0	Astroglia_c9
MMD2	0	1.55524	0.858	0.287	0	Astroglia_c9
SLCO1C1	0	1.42257	0.826	0.196	0	Astroglia_c9
RGS20	0	1.40701	0.833	0.232	0	Astroglia_c9
PARD3B	0	1.40441	0.916	0.3	0	Astroglia_c9
APC	0	1.31931	0.981	0.739	0	Astroglia_c9
SFXN5	0	1.30719	0.876	0.384	0	Astroglia_c9
GPM6A	0	1.2614	1	0.983	0	Astroglia_c9
CARMIL1	0	1.2421	0.898	0.361	0	Astroglia_c9
LRIG1	0	1.24209	0.881	0.272	0	Astroglia_c9
ATP1A2	0	1.14744	0.787	0.248	0	Astroglia_c9
GLIS3	0	1.14167	0.828	0.232	0	Astroglia_c9
ATP13A4	0	1.09665	0.781	0.245	0	Astroglia_c9
AC008957.2	0	1.0484	0.725	0.19	0	Astroglia_c9
ACSBG1	0	1.01219	0.601	0.086	0	Astroglia_c9
SLC25A48	0	0.662509	0.419	0.06	0	Astroglia_c9
LINC00943	0	0.568302	0.376	0.053	0	Astroglia_c9
DTNA	2.81661e-303	1.14873	0.999	0.924	8.19154e-299	Astroglia_c9
LINC02824	1.66061e-301	0.473953	0.318	0.038	4.82956e-297	Astroglia_c9
TMTC2	4.21503e-299	1.30054	0.886	0.353	1.22586e-294	Astroglia_c9
GPC5	3.64032e-297	1.68054	0.843	0.323	1.05871e-292	Astroglia_c9
MSI2	1.40333e-291	1.29158	0.97	0.643	4.0813e-287	Astroglia_c9
ANKFN1	5.72262e-291	0.939579	0.741	0.214	1.66431e-286	Astroglia_c9
AQP4	1.60815e-290	1.1176	0.858	0.33	4.67699e-286	Astroglia_c9
PDE3A	6.32084e-286	0.983124	0.692	0.189	1.83829e-281	Astroglia_c9
PDGFRB	7.5562e-284	0.530864	0.356	0.052	2.19757e-279	Astroglia_c9
PTN	2.39481e-280	1.26997	0.976	0.694	6.96484e-276	Astroglia_c9
MEGF10	4.3323e-278	0.71393	0.523	0.114	1.25996e-273	Astroglia_c9
PPP1R9A	2.49113e-276	1.44019	0.956	0.749	7.24495e-272	Astroglia_c9
PITPNC1	3.78695e-275	1.27642	0.984	0.709	1.10136e-270	Astroglia_c9
DCLK2	1.04927e-271	1.22982	0.968	0.585	3.05159e-267	Astroglia_c9
EEPD1	7.45982e-270	1.08746	0.69	0.217	2.16954e-265	Astroglia_c9
MFGE8	5.17302e-267	0.654167	0.392	0.068	1.50447e-262	Astroglia_c9
CST3	5.93927e-265	1.33454	0.96	0.654	1.72732e-260	Astroglia_c9
RANBP3L	5.46444e-262	0.809354	0.57	0.14	1.58922e-257	Astroglia_c9
RGMA	1.65562e-261	0.921543	0.706	0.221	4.81504e-257	Astroglia_c9
APOE	2.2266e-261	1.2093	0.814	0.357	6.47561e-257	Astroglia_c9
SLC25A18	5.182e-259	0.710001	0.486	0.105	1.50708e-254	Astroglia_c9
C1orf61	5.19486e-256	1.16977	0.952	0.657	1.51082e-251	Astroglia_c9
LINC00944	6.68534e-255	0.464114	0.304	0.042	1.9443e-250	Astroglia_c9
ITPR2	1.04072e-251	0.988629	0.864	0.34	3.02672e-247	Astroglia_c9
RORA	2.60697e-249	1.18313	0.984	0.576	7.58184e-245	Astroglia_c9
QKI	4.81277e-243	1.13683	0.997	0.677	1.3997e-238	Astroglia_c9
FGFR2	3.48618e-242	0.78378	0.508	0.121	1.01389e-237	Astroglia_c9
SHROOM3	5.67762e-242	1.14699	0.846	0.377	1.65122e-237	Astroglia_c9
MIR99AHG	1.25382e-237	0.944629	1	0.958	3.64648e-233	Astroglia_c9
STON2	7.35004e-237	0.807119	0.611	0.174	2.13761e-232	Astroglia_c9
BMPR1B	1.7266e-236	0.941068	0.813	0.31	5.02147e-232	Astroglia_c9
CD38	1.08338e-235	0.845938	0.591	0.159	3.1508e-231	Astroglia_c9
PREX2	3.54063e-233	0.973169	0.748	0.264	1.02972e-228	Astroglia_c9
GLI3	3.83302e-228	0.681772	0.555	0.141	1.11476e-223	Astroglia_c9
NFIA	1.89946e-227	1.03836	0.991	0.702	5.5242e-223	Astroglia_c9
MACF1	3.80343e-226	0.901282	0.994	0.947	1.10615e-221	Astroglia_c9
VAV3	2.65399e-220	0.944521	0.597	0.181	7.7186e-216	Astroglia_c9
LSAMP	6.11628e-219	0.977301	1	0.882	1.7788e-214	Astroglia_c9
CTNND2	3.3736e-217	0.737983	1	0.996	9.81145e-213	Astroglia_c9
FAM189A2	5.66796e-217	0.709707	0.547	0.143	1.64841e-212	Astroglia_c9
KANK1	1.292e-216	1.07532	0.872	0.435	3.75752e-212	Astroglia_c9
CECR2	8.17861e-212	0.928084	0.757	0.299	2.37859e-207	Astroglia_c9
GLUD1	1.48417e-207	1.00425	0.726	0.324	4.3164e-203	Astroglia_c9
NTM	4.62722e-207	0.8981	0.999	0.965	1.34573e-202	Astroglia_c9
ERBB4	6.58481e-206	1.00764	0.83	0.325	1.91506e-201	Astroglia_c9
AC099792.1	7.86726e-203	0.826001	0.64	0.211	2.28803e-198	Astroglia_c9
MERTK	2.98533e-201	0.377191	0.24	0.033	8.68224e-197	Astroglia_c9
NID1	1.24849e-198	0.595314	0.4	0.09	3.63097e-194	Astroglia_c9
AC079385.1	1.17591e-197	0.903807	0.854	0.415	3.41991e-193	Astroglia_c9
AHCYL2	1.18816e-197	1.06559	0.868	0.576	3.45551e-193	Astroglia_c9
ARHGEF26	1.37105e-196	0.74424	0.619	0.208	3.98742e-192	Astroglia_c9
ACACB	8.44165e-196	0.516523	0.401	0.091	2.45508e-191	Astroglia_c9
CLU	5.07004e-195	1.04123	0.892	0.536	1.47452e-190	Astroglia_c9
ZFHX4	1.46365e-194	0.837739	0.638	0.218	4.25673e-190	Astroglia_c9
EYA2	5.35904e-193	0.624282	0.476	0.125	1.55857e-188	Astroglia_c9
AC093535.1	1.03591e-191	0.76758	0.627	0.207	3.01273e-187	Astroglia_c9
RHOJ	2.04558e-190	0.67787	0.46	0.121	5.94917e-186	Astroglia_c9
CACHD1	4.69485e-189	0.894832	0.728	0.307	1.3654e-184	Astroglia_c9
NRXN1	1.0662e-187	0.715125	1	0.999	3.10083e-183	Astroglia_c9
PON2	1.70769e-187	0.775009	0.672	0.254	4.96648e-183	Astroglia_c9
PRDM16	1.78367e-186	0.69632	0.567	0.176	5.18746e-182	Astroglia_c9
LIFR	2.35808e-186	0.877482	0.702	0.29	6.85801e-182	Astroglia_c9
AC092691.1	3.22936e-185	0.985188	0.958	0.674	9.39196e-181	Astroglia_c9
SASH1	1.56608e-183	0.886724	0.749	0.324	4.55462e-179	Astroglia_c9
COLEC12	5.36417e-183	0.665053	0.431	0.106	1.56006e-178	Astroglia_c9
ADORA2B	5.40887e-182	0.399745	0.28	0.049	1.57306e-177	Astroglia_c9
ARHGEF26-AS1	1.17436e-181	0.641376	0.495	0.142	3.4154e-177	Astroglia_c9
DIO2	2.80959e-179	0.637824	0.452	0.123	8.17112e-175	Astroglia_c9
RBMS3	2.21363e-178	1.0111	0.743	0.34	6.43791e-174	Astroglia_c9
AL590617.2	6.92778e-178	0.521789	0.381	0.088	2.01481e-173	Astroglia_c9
SLC7A11	5.35079e-177	0.605805	0.479	0.136	1.55617e-172	Astroglia_c9
FIGN	7.4314e-177	0.728194	0.63	0.219	2.16127e-172	Astroglia_c9
ZBTB20	7.74331e-177	0.859547	1	0.795	2.25199e-172	Astroglia_c9
SLC6A1	2.18667e-176	0.633867	0.539	0.169	6.3595e-172	Astroglia_c9
SLC39A12	2.04402e-174	0.356282	0.241	0.038	5.94463e-170	Astroglia_c9
C2orf72	3.32072e-174	0.776175	0.62	0.236	9.65765e-170	Astroglia_c9
GRAMD2B	3.03099e-173	0.692113	0.578	0.191	8.81503e-169	Astroglia_c9
EDNRB	2.1519e-172	0.547567	0.391	0.096	6.25836e-168	Astroglia_c9
ACSS1	2.55481e-172	0.440379	0.32	0.066	7.43015e-168	Astroglia_c9
HS3ST3A1	1.59205e-171	0.397799	0.161	0.017	4.63017e-167	Astroglia_c9
PARD3	7.2929e-169	0.816291	0.76	0.326	2.12099e-164	Astroglia_c9
PHLPP1	3.9644e-168	0.873412	0.882	0.55	1.15297e-163	Astroglia_c9
MALAT1	4.01168e-167	0.629089	1	1	1.16672e-162	Astroglia_c9
PDLIM5	2.15847e-165	0.643016	0.516	0.162	6.27748e-161	Astroglia_c9
PRKG1	2.34215e-164	0.914528	0.939	0.623	6.81168e-160	Astroglia_c9
OPHN1	7.38658e-163	1.03383	0.868	0.615	2.14824e-158	Astroglia_c9
ID4	7.96902e-163	0.740676	0.596	0.22	2.31763e-158	Astroglia_c9
GINS3	2.22365e-159	0.760216	0.536	0.177	6.46704e-155	Astroglia_c9
LYN	2.30622e-159	0.533089	0.317	0.068	6.70717e-155	Astroglia_c9
LINC01727	1.2478e-158	0.440023	0.259	0.047	3.62898e-154	Astroglia_c9
TCF7L2	6.63025e-158	0.71681	0.742	0.319	1.92827e-153	Astroglia_c9
AC087564.1	1.18331e-157	0.590869	0.431	0.118	3.44142e-153	Astroglia_c9
LAMA1	1.99517e-157	0.577318	0.478	0.143	5.80257e-153	Astroglia_c9
GLUL	9.8994e-157	0.610091	0.384	0.103	2.87904e-152	Astroglia_c9
YAP1	9.48485e-156	0.543441	0.446	0.127	2.75848e-151	Astroglia_c9
SOX5	2.29601e-155	0.741341	0.995	0.947	6.67748e-151	Astroglia_c9
PLPP3	2.38371e-154	0.71129	0.642	0.254	6.93255e-150	Astroglia_c9
GALNT16	2.66825e-154	0.7373	0.601	0.238	7.76008e-150	Astroglia_c9
ZNRF3	2.75089e-154	0.910031	0.712	0.358	8.00041e-150	Astroglia_c9
LINC02649	3.17623e-154	0.543778	0.44	0.125	9.23742e-150	Astroglia_c9
AC008957.1	1.02516e-152	0.494631	0.359	0.088	2.98148e-148	Astroglia_c9
PLEKHG1	1.49994e-150	0.644107	0.589	0.219	4.36227e-146	Astroglia_c9
ZIC1	3.57226e-150	0.528926	0.368	0.095	1.03892e-145	Astroglia_c9
NPNT	1.11375e-149	0.656958	0.466	0.147	3.23911e-145	Astroglia_c9
AL356737.2	1.13723e-149	0.715099	0.414	0.117	3.3074e-145	Astroglia_c9
PCSK5	2.24609e-148	0.73975	0.737	0.335	6.5323e-144	Astroglia_c9
C16orf74	4.20174e-148	0.411817	0.318	0.073	1.22199e-143	Astroglia_c9
COL5A3	8.60168e-147	0.820352	0.578	0.24	2.50163e-142	Astroglia_c9
ADGRA3	1.00552e-146	0.76791	0.693	0.323	2.92436e-142	Astroglia_c9
SLC35F1	1.32988e-146	0.833615	0.942	0.768	3.86768e-142	Astroglia_c9
F3	2.61909e-146	0.612605	0.502	0.169	7.61711e-142	Astroglia_c9
PRKD1	1.00165e-145	0.809342	0.796	0.41	2.91311e-141	Astroglia_c9
GRM3	1.94979e-145	1.13347	0.756	0.445	5.67057e-141	Astroglia_c9
TRPS1	4.45535e-145	0.817519	0.844	0.515	1.29575e-140	Astroglia_c9
ARAP2	4.1004e-144	0.727483	0.682	0.311	1.19252e-139	Astroglia_c9
FNBP1	1.8726e-143	0.827179	0.768	0.448	5.44607e-139	Astroglia_c9
AC078842.2	2.22355e-143	0.590104	0.539	0.193	6.46676e-139	Astroglia_c9
HOPX	3.73735e-143	0.585907	0.516	0.18	1.08693e-138	Astroglia_c9
ADD3	5.70227e-143	0.80919	0.798	0.476	1.65839e-138	Astroglia_c9
AC073050.1	5.21596e-141	1.00708	0.747	0.412	1.51696e-136	Astroglia_c9
AC092957.1	1.45829e-140	0.798772	0.151	0.019	4.24113e-136	Astroglia_c9
TSHR	2.52476e-139	1.04079	0.532	0.206	7.34277e-135	Astroglia_c9
SLC6A11	3.26454e-139	0.682526	0.495	0.18	9.49426e-135	Astroglia_c9
AP000787.1	3.30215e-139	0.693456	0.615	0.25	9.60365e-135	Astroglia_c9
NCAM2	1.06584e-138	0.789979	0.967	0.622	3.09978e-134	Astroglia_c9
AC091826.2	1.56877e-138	0.699747	0.548	0.205	4.56244e-134	Astroglia_c9
AC114971.1	2.84176e-138	0.87809	0.626	0.273	8.2647e-134	Astroglia_c9
AC024145.1	4.38499e-138	0.556807	0.534	0.186	1.27529e-133	Astroglia_c9
TGFB2	6.59899e-138	0.652339	0.519	0.187	1.91918e-133	Astroglia_c9
LINC01515	2.79687e-136	0.519738	0.399	0.113	8.13414e-132	Astroglia_c9
SPON1	8.59616e-135	0.829017	0.827	0.527	2.50002e-130	Astroglia_c9
FGD4	1.92493e-134	0.809909	0.622	0.293	5.59826e-130	Astroglia_c9
RFTN2	2.50039e-134	0.609867	0.632	0.251	7.2719e-130	Astroglia_c9
AC083864.5	1.42011e-133	0.433485	0.359	0.095	4.13011e-129	Astroglia_c9
MYO10	2.78769e-132	0.755077	0.704	0.352	8.10745e-128	Astroglia_c9
CHD9	2.84892e-132	0.721897	0.921	0.779	8.28553e-128	Astroglia_c9
HEPACAM	8.78982e-132	0.481611	0.425	0.132	2.55634e-127	Astroglia_c9
RFX4	4.18266e-131	0.734116	0.817	0.471	1.21644e-126	Astroglia_c9
OGFRL1	6.66973e-131	0.701426	0.695	0.34	1.93976e-126	Astroglia_c9
AC012404.1	1.72979e-129	0.655814	0.628	0.265	5.03076e-125	Astroglia_c9
GPC5-AS2	3.11849e-129	0.474591	0.357	0.097	9.06951e-125	Astroglia_c9
SMURF2	1.10141e-128	0.853791	0.679	0.364	3.20322e-124	Astroglia_c9
AC053513.1	5.81376e-128	0.869849	0.846	0.645	1.69082e-123	Astroglia_c9
LINC01748	1.50144e-127	0.713009	0.57	0.236	4.36664e-123	Astroglia_c9
PLD5	2.46598e-127	0.695152	0.486	0.169	7.1718e-123	Astroglia_c9
NCKAP5	1.092e-126	0.685416	0.869	0.496	3.17587e-122	Astroglia_c9
MAML2	3.97002e-126	0.438781	0.892	0.437	1.1546e-121	Astroglia_c9
HEPN1	5.30537e-126	0.603495	0.571	0.228	1.54296e-121	Astroglia_c9
DOCK7	8.02549e-126	0.73267	0.826	0.549	2.33405e-121	Astroglia_c9
GRID2	3.42271e-125	0.831672	0.972	0.777	9.95428e-121	Astroglia_c9
LINC00461	5.5267e-124	0.700834	0.958	0.864	1.60733e-119	Astroglia_c9
NFIB	6.05051e-124	0.657869	0.959	0.862	1.75967e-119	Astroglia_c9
MLC1	2.94857e-123	0.507567	0.47	0.165	8.57533e-119	Astroglia_c9
ALDH1L1	7.12158e-123	0.265693	0.206	0.038	2.07117e-118	Astroglia_c9
MAP3K5	4.43474e-122	0.734376	0.778	0.439	1.28975e-117	Astroglia_c9
TULP3	1.1902e-121	0.508207	0.459	0.159	3.46147e-117	Astroglia_c9
AIF1L	7.53192e-121	0.386779	0.253	0.057	2.19051e-116	Astroglia_c9
ITGB5	9.26614e-121	0.417335	0.337	0.093	2.69487e-116	Astroglia_c9
PREX1	1.00763e-119	0.496943	0.433	0.146	2.93049e-115	Astroglia_c9
INTU	2.49024e-119	0.705206	0.683	0.357	7.24238e-115	Astroglia_c9
HES5	6.14199e-119	0.292171	0.181	0.031	1.78628e-114	Astroglia_c9
LINC01896	8.39355e-119	0.435552	0.367	0.11	2.4411e-114	Astroglia_c9
AL591686.2	6.20251e-118	0.569625	0.361	0.106	1.80388e-113	Astroglia_c9
LINC00472	1.7664e-117	0.513276	0.462	0.162	5.13722e-113	Astroglia_c9
SPATA6	9.11116e-117	0.559166	0.751	0.352	2.6498e-112	Astroglia_c9
STK33	1.03447e-116	0.568403	0.529	0.206	3.00855e-112	Astroglia_c9
CSGALNACT1	1.21651e-116	0.769079	0.787	0.507	3.53799e-112	Astroglia_c9
PLSCR4	3.35617e-115	0.428362	0.368	0.112	9.76076e-111	Astroglia_c9
AC018695.9	3.8553e-114	0.338288	0.232	0.05	1.12124e-109	Astroglia_c9
GASK1A	8.35789e-114	0.414883	0.349	0.102	2.43073e-109	Astroglia_c9
RALGAPA2	1.05528e-113	0.867217	0.829	0.633	3.06907e-109	Astroglia_c9
LINC00609	9.52399e-113	0.505537	0.485	0.172	2.76986e-108	Astroglia_c9
ZNF521	1.7129e-112	0.554561	0.54	0.214	4.98162e-108	Astroglia_c9
PTPRZ1	1.07676e-111	0.545832	0.992	0.771	3.13153e-107	Astroglia_c9
SLC15A2	9.54773e-111	0.410813	0.333	0.097	2.77677e-106	Astroglia_c9
BCL2	1.24115e-110	0.674629	0.593	0.282	3.60965e-106	Astroglia_c9
C4orf19	3.02229e-109	0.437494	0.341	0.102	8.78974e-105	Astroglia_c9
GFAP	1.91177e-107	0.716085	0.709	0.387	5.56001e-103	Astroglia_c9
ARX	2.57566e-106	0.352658	0.291	0.078	7.49078e-102	Astroglia_c9
EGFR	5.01665e-106	0.290893	0.505	0.182	1.45899e-101	Astroglia_c9
ELP4	9.72167e-106	0.707258	0.711	0.421	2.82735e-101	Astroglia_c9
SOX6	3.46058e-105	0.262814	0.86	0.406	1.00644e-100	Astroglia_c9
TCF7L1	5.22337e-104	0.521699	0.509	0.201	1.51911e-99	Astroglia_c9
SSBP2	4.89145e-103	0.66718	0.866	0.634	1.42258e-98	Astroglia_c9
AL137139.2	5.11584e-103	0.636506	0.44	0.165	1.48784e-98	Astroglia_c9
TET1	5.4531e-103	0.639811	0.586	0.286	1.58593e-98	Astroglia_c9
AC012405.1	3.91079e-102	1.00528	0.317	0.095	1.13737e-97	Astroglia_c9
AC023095.1	6.53222e-102	0.477754	0.346	0.111	1.89976e-97	Astroglia_c9
ABLIM1	2.17832e-101	0.709577	0.873	0.704	6.33521e-97	Astroglia_c9
RREB1	5.8682e-101	0.325056	0.268	0.07	1.70665e-96	Astroglia_c9
RORB	5.8794e-101	0.55838	0.541	0.233	1.7099e-96	Astroglia_c9
AL589740.1	2.57703e-100	0.681233	0.813	0.492	7.49477e-96	Astroglia_c9
GPM6B	2.03976e-98	0.643992	0.93	0.821	5.93223e-94	Astroglia_c9
AQP4-AS1	5.96193e-98	0.530267	0.647	0.289	1.73391e-93	Astroglia_c9
AC007262.2	8.39534e-98	0.703563	0.427	0.167	2.44162e-93	Astroglia_c9
TTPA	9.42025e-97	0.258345	0.224	0.053	2.73969e-92	Astroglia_c9
KAT2B	1.87133e-96	0.506277	0.63	0.292	5.4424e-92	Astroglia_c9
PHYHIPL	2.46286e-96	0.690851	0.789	0.546	7.16274e-92	Astroglia_c9
CACNB2	3.77563e-96	0.793687	0.955	0.857	1.09807e-91	Astroglia_c9
SESN3	7.43823e-96	0.567283	0.539	0.246	2.16326e-91	Astroglia_c9
RHPN2	9.4755e-96	0.353244	0.298	0.087	2.75576e-91	Astroglia_c9
ROR1	1.23391e-95	0.465287	0.377	0.131	3.58857e-91	Astroglia_c9
MEIS1	3.79738e-95	0.423803	0.375	0.129	1.10439e-90	Astroglia_c9
HAPLN1	4.39115e-94	0.301383	0.229	0.056	1.27708e-89	Astroglia_c9
ATP1B2	4.9536e-94	0.439842	0.399	0.149	1.44065e-89	Astroglia_c9
AC091078.1	1.58491e-93	0.496511	0.393	0.141	4.6094e-89	Astroglia_c9
PTPRM	9.04387e-93	0.592401	0.614	0.31	2.63023e-88	Astroglia_c9
TTYH1	2.50197e-92	0.569582	0.586	0.302	7.27647e-88	Astroglia_c9
STK3	1.12491e-91	0.546135	0.575	0.28	3.27157e-87	Astroglia_c9
LRP4	1.15391e-91	0.562268	0.502	0.217	3.35592e-87	Astroglia_c9
CEP85L	4.56317e-91	0.71028	0.795	0.617	1.32711e-86	Astroglia_c9
RORA-AS1	9.33512e-91	0.529246	0.538	0.243	2.71493e-86	Astroglia_c9
NCAN	9.73088e-91	0.739639	0.702	0.476	2.83003e-86	Astroglia_c9
ACOT11	8.19437e-90	0.340668	0.261	0.074	2.38317e-85	Astroglia_c9
AL392086.3	1.39274e-89	0.333825	0.257	0.07	4.05052e-85	Astroglia_c9
ELOVL2	1.61858e-89	0.529397	0.466	0.202	4.70731e-85	Astroglia_c9
ZHX2	3.66286e-89	0.595173	0.685	0.383	1.06527e-84	Astroglia_c9
FUT9	1.64899e-88	0.594665	0.911	0.749	4.79576e-84	Astroglia_c9
HTRA1	2.3293e-88	0.473713	0.447	0.185	6.77431e-84	Astroglia_c9
MIR100HG	3.17126e-88	0.513106	0.974	0.885	9.22297e-84	Astroglia_c9
MIR4300HG	3.77232e-88	0.587051	0.372	0.134	1.0971e-83	Astroglia_c9
ADRA1A	4.54189e-88	0.33845	0.268	0.077	1.32092e-83	Astroglia_c9
AL136366.1	1.11898e-87	0.438786	0.397	0.151	3.25433e-83	Astroglia_c9
CCDC80	2.39619e-87	0.41319	0.374	0.136	6.96885e-83	Astroglia_c9
PHF21B	4.15746e-87	0.499686	0.472	0.201	1.20911e-82	Astroglia_c9
AC093865.1	5.74298e-87	0.452095	0.319	0.105	1.67023e-82	Astroglia_c9
FNDC3B	1.42205e-86	0.51957	0.557	0.267	4.13575e-82	Astroglia_c9
AC007666.2	3.98718e-86	0.325735	0.274	0.082	1.15959e-81	Astroglia_c9
TNIK	1.60495e-85	0.598051	0.94	0.898	4.66767e-81	Astroglia_c9
MROH7	3.72324e-85	0.324247	0.234	0.064	1.08283e-80	Astroglia_c9
CHRDL1	1.66517e-84	0.329785	0.275	0.083	4.84281e-80	Astroglia_c9
ADHFE1	3.05271e-84	0.378119	0.328	0.112	8.87819e-80	Astroglia_c9
DLC1	3.67122e-84	0.813216	0.603	0.326	1.0677e-79	Astroglia_c9
SERPINE2	1.23117e-83	0.522011	0.507	0.239	3.5806e-79	Astroglia_c9
CDC14A	3.02815e-83	0.377808	0.296	0.095	8.80676e-79	Astroglia_c9
BBOX1-AS1	6.79053e-83	0.43999	0.394	0.152	1.97489e-78	Astroglia_c9
DDAH1	7.27901e-83	0.62233	0.751	0.494	2.11695e-78	Astroglia_c9
PHACTR3	8.63041e-83	0.638042	0.831	0.713	2.50998e-78	Astroglia_c9
LRP4-AS1	2.86571e-82	0.477145	0.44	0.18	8.33435e-78	Astroglia_c9
ITGA6	3.63804e-82	0.466174	0.438	0.183	1.05805e-77	Astroglia_c9
AC109361.2	1.68448e-81	0.285397	0.203	0.051	4.89897e-77	Astroglia_c9
SNTB1	7.60737e-81	0.354951	0.296	0.096	2.21245e-76	Astroglia_c9
AC023051.1	9.72732e-81	0.437536	0.388	0.148	2.829e-76	Astroglia_c9
PTPRT	1.37329e-80	0.721834	0.57	0.288	3.99394e-76	Astroglia_c9
AC104596.1	7.45553e-79	0.476355	0.448	0.194	2.16829e-74	Astroglia_c9
WWTR1	5.45849e-78	0.477609	0.406	0.167	1.58749e-73	Astroglia_c9
GULP1	1.08995e-77	0.437856	0.501	0.225	3.16991e-73	Astroglia_c9
APCDD1	1.55259e-77	0.324905	0.295	0.098	4.51539e-73	Astroglia_c9
TAOK3	1.59552e-77	0.59278	0.797	0.602	4.64024e-73	Astroglia_c9
ZFP36L2	2.24084e-77	0.365771	0.306	0.105	6.51704e-73	Astroglia_c9
ARHGAP31	2.49248e-77	0.460371	0.505	0.231	7.24887e-73	Astroglia_c9
CASC9	2.65149e-77	0.443529	0.455	0.196	7.71132e-73	Astroglia_c9
GJA1	4.40286e-77	0.314892	0.274	0.087	1.28048e-72	Astroglia_c9
RFX3	5.29326e-77	0.586216	0.81	0.639	1.53944e-72	Astroglia_c9
ANGPT1	1.23981e-76	0.481433	0.361	0.135	3.60575e-72	Astroglia_c9
SON	1.85662e-76	0.570001	0.742	0.531	5.39962e-72	Astroglia_c9
DNER	5.89603e-76	0.598174	0.701	0.451	1.71474e-71	Astroglia_c9
AC013287.1	7.07193e-76	0.617923	0.42	0.178	2.05673e-71	Astroglia_c9
GRIN2C	1.65628e-75	0.259339	0.217	0.06	4.81696e-71	Astroglia_c9
MFAP3L	2.03725e-75	0.512775	0.502	0.251	5.92494e-71	Astroglia_c9
ZHX3	2.70461e-75	0.566684	0.755	0.555	7.86582e-71	Astroglia_c9
RBMS3-AS3	3.105e-75	0.486123	0.334	0.125	9.03027e-71	Astroglia_c9
ADGRB3	2.1769e-74	0.452911	1	0.994	6.33109e-70	Astroglia_c9
SOX2	2.48346e-74	0.365645	0.389	0.156	7.22265e-70	Astroglia_c9
FAM13C	2.54069e-74	0.683624	0.689	0.473	7.38909e-70	Astroglia_c9
SCHLAP1	6.64866e-74	0.253743	0.11	0.018	1.93363e-69	Astroglia_c9
OLFM2	8.11514e-74	0.659253	0.693	0.497	2.36013e-69	Astroglia_c9
CHPT1	1.56021e-73	0.601758	0.692	0.474	4.53755e-69	Astroglia_c9
AASS	2.6951e-73	0.379224	0.368	0.144	7.83816e-69	Astroglia_c9
RMST	4.09604e-73	0.530628	0.362	0.141	1.19125e-68	Astroglia_c9
NEAT1	7.77339e-73	0.530582	0.822	0.566	2.26073e-68	Astroglia_c9
SEPTIN7	8.58703e-73	0.532831	0.849	0.763	2.49737e-68	Astroglia_c9
AC131571.1	3.48356e-72	0.569343	0.616	0.355	1.01312e-67	Astroglia_c9
POT1-AS1	4.38142e-72	0.615803	0.483	0.235	1.27425e-67	Astroglia_c9
COL4A5	7.87361e-72	0.37178	0.342	0.127	2.28988e-67	Astroglia_c9
BMP7	8.0631e-72	0.330171	0.302	0.106	2.34499e-67	Astroglia_c9
ADGRV1	1.02794e-71	0.638536	0.834	0.652	2.98955e-67	Astroglia_c9
GAB1	2.34272e-71	0.456882	0.548	0.266	6.81335e-67	Astroglia_c9
BCAN	5.18182e-71	0.471467	0.579	0.298	1.50703e-66	Astroglia_c9
TPCN1	6.87594e-71	0.432162	0.384	0.165	1.99973e-66	Astroglia_c9
LINC01965	1.49441e-70	0.584945	0.794	0.532	4.3462e-66	Astroglia_c9
ZEB1	2.16743e-69	0.386661	0.812	0.515	6.30355e-65	Astroglia_c9
ST3GAL4	3.85267e-69	0.323255	0.284	0.1	1.12047e-64	Astroglia_c9
ITPKB	1.19859e-68	0.350043	0.294	0.104	3.48586e-64	Astroglia_c9
ANOS1	2.26832e-68	0.444145	0.517	0.253	6.59695e-64	Astroglia_c9
FKBP10	2.61416e-68	0.305648	0.303	0.108	7.60277e-64	Astroglia_c9
AC137494.1	3.75489e-68	0.274386	0.216	0.062	1.09204e-63	Astroglia_c9
SHISA6	6.81214e-68	0.607735	0.536	0.28	1.98117e-63	Astroglia_c9
CAMK2G	2.43641e-67	0.558533	0.594	0.363	7.08582e-63	Astroglia_c9
WWOX	4.60754e-67	0.621031	0.761	0.535	1.34001e-62	Astroglia_c9
FGFR3	8.04471e-67	0.252923	0.224	0.068	2.33964e-62	Astroglia_c9
IL33	1.44529e-66	0.26541	0.226	0.069	4.20335e-62	Astroglia_c9
LINC01138	1.89143e-66	0.531547	0.677	0.452	5.50083e-62	Astroglia_c9
ENTPD1-AS1	1.96413e-66	0.611621	0.639	0.409	5.71229e-62	Astroglia_c9
LINC01473	2.76474e-66	0.56114	0.649	0.422	8.04069e-62	Astroglia_c9
ADGRG1	6.58475e-66	0.361948	0.343	0.139	1.91504e-61	Astroglia_c9
ABCC9	1.2192e-64	0.369679	0.317	0.12	3.54579e-60	Astroglia_c9
PSD3	1.3371e-64	0.548546	0.841	0.724	3.88868e-60	Astroglia_c9
ATXN2	2.76809e-64	0.535708	0.819	0.711	8.05045e-60	Astroglia_c9
NBPF26	1.15064e-63	0.25384	0.239	0.078	3.34639e-59	Astroglia_c9
AP001172.1	1.29925e-63	0.380157	0.443	0.208	3.77862e-59	Astroglia_c9
TBC1D5	1.45297e-63	0.545493	0.936	0.874	4.22567e-59	Astroglia_c9
AC110023.1	2.60277e-63	0.332715	0.259	0.088	7.56964e-59	Astroglia_c9
PALLD	3.8575e-63	0.542185	0.655	0.431	1.12188e-58	Astroglia_c9
IGSF11	9.11715e-63	0.437817	0.438	0.212	2.65154e-58	Astroglia_c9
RASSF8	1.45322e-62	0.380806	0.368	0.158	4.2264e-58	Astroglia_c9
AC092691.3	2.87576e-62	0.465355	0.558	0.311	8.36359e-58	Astroglia_c9
AC090577.1	3.553e-62	0.270183	0.208	0.063	1.03332e-57	Astroglia_c9
AL078459.1	4.62384e-62	0.578473	0.641	0.403	1.34475e-57	Astroglia_c9
EMX2OS	5.02149e-62	0.277322	0.22	0.069	1.4604e-57	Astroglia_c9
AP002336.2	6.41266e-62	0.547338	0.709	0.506	1.86499e-57	Astroglia_c9
AL606923.2	2.93918e-61	0.374323	0.257	0.09	8.54802e-57	Astroglia_c9
DST	4.01627e-61	0.4336	0.974	0.939	1.16805e-56	Astroglia_c9
ADAMTS6	8.33382e-61	0.402192	0.466	0.223	2.42373e-56	Astroglia_c9
WIF1	1.99832e-60	0.335717	0.18	0.051	5.81171e-56	Astroglia_c9
GLI2	2.04845e-60	0.290095	0.251	0.087	5.95752e-56	Astroglia_c9
LTBP1	2.04866e-60	0.410927	0.682	0.4	5.95812e-56	Astroglia_c9
GNAQ	2.05931e-60	0.457868	0.912	0.866	5.98909e-56	Astroglia_c9
AC023509.6	2.27364e-59	0.522289	0.655	0.436	6.61244e-55	Astroglia_c9
AC005009.2	2.71213e-59	0.615322	0.416	0.211	7.8877e-55	Astroglia_c9
ZBTB20-AS5	2.97275e-59	0.47782	0.717	0.458	8.64564e-55	Astroglia_c9
TTC28	4.30857e-59	0.456633	0.877	0.743	1.25306e-54	Astroglia_c9
RPS6KA5	4.60568e-59	0.3427	0.417	0.193	1.33947e-54	Astroglia_c9
SORBS1	4.65683e-59	0.416808	0.938	0.855	1.35434e-54	Astroglia_c9
COL11A1	5.03084e-59	0.470607	0.644	0.388	1.46312e-54	Astroglia_c9
BBOX1	5.50174e-59	0.341621	0.304	0.119	1.60007e-54	Astroglia_c9
AC008250.1	5.66972e-59	0.29919	0.228	0.075	1.64892e-54	Astroglia_c9
SNCAIP	5.16825e-58	0.465525	0.572	0.335	1.50308e-53	Astroglia_c9
AL078587.2	7.40388e-58	0.263574	0.258	0.092	2.15327e-53	Astroglia_c9
NPL	1.42172e-57	0.284559	0.242	0.085	4.1348e-53	Astroglia_c9
AC007364.1	3.39e-57	0.438855	0.429	0.208	9.85914e-53	Astroglia_c9
CDH20	6.83235e-57	0.422848	0.773	0.504	1.98705e-52	Astroglia_c9
SFMBT2	2.14342e-56	0.431506	0.408	0.2	6.2337e-52	Astroglia_c9
AL022068.1	2.62249e-56	0.315118	0.26	0.095	7.62698e-52	Astroglia_c9
ATP10B	4.01198e-56	0.407874	0.391	0.181	1.1668e-51	Astroglia_c9
CHST9	4.69617e-56	0.393832	0.431	0.201	1.36579e-51	Astroglia_c9
NOTCH2	8.85348e-56	0.315312	0.364	0.159	2.57486e-51	Astroglia_c9
TMEM161B-AS1	1.87321e-55	0.491512	0.844	0.775	5.44785e-51	Astroglia_c9
ALDH1A1	3.17136e-55	0.3305	0.202	0.065	9.22325e-51	Astroglia_c9
FAT1	4.81215e-55	0.371495	0.321	0.138	1.39952e-50	Astroglia_c9
FGGY	6.53332e-55	0.405362	0.397	0.194	1.90009e-50	Astroglia_c9
AC073941.1	8.3674e-55	0.325376	0.159	0.044	2.43349e-50	Astroglia_c9
HIBCH	2.13362e-54	0.465509	0.68	0.477	6.20521e-50	Astroglia_c9
RHBDL3	6.2633e-54	0.396127	0.272	0.106	1.82156e-49	Astroglia_c9
AR	6.84462e-54	0.259029	0.248	0.09	1.99062e-49	Astroglia_c9
ST8SIA1	1.06277e-53	0.483467	0.553	0.339	3.09085e-49	Astroglia_c9
CUX1	1.58663e-53	0.422218	0.651	0.408	4.6144e-49	Astroglia_c9
PFKFB3	3.00663e-53	0.443926	0.513	0.297	8.74418e-49	Astroglia_c9
SETBP1	5.87855e-53	0.507546	0.842	0.758	1.70966e-48	Astroglia_c9
AP003025.2	1.00239e-52	0.473273	0.521	0.299	2.91525e-48	Astroglia_c9
ENTPD1	3.11606e-52	0.256385	0.225	0.079	9.06245e-48	Astroglia_c9
SEMA6A-AS1	5.52745e-52	0.423581	0.525	0.294	1.60755e-47	Astroglia_c9
EZR	6.88222e-52	0.324285	0.374	0.175	2.00155e-47	Astroglia_c9
BAZ2B	7.23045e-52	0.501283	0.732	0.586	2.10283e-47	Astroglia_c9
STARD13-AS	1.13946e-51	0.40799	0.361	0.172	3.31388e-47	Astroglia_c9
ZSWIM7	2.15826e-51	0.382606	0.462	0.252	6.27686e-47	Astroglia_c9
PTAR1	5.45138e-51	0.348135	0.407	0.203	1.58543e-46	Astroglia_c9
CSPG5	1.23455e-50	0.398473	0.445	0.238	3.59046e-46	Astroglia_c9
CPT1A	1.44392e-50	0.295026	0.282	0.115	4.19935e-46	Astroglia_c9
SUCLG2-AS1	2.58077e-50	0.261474	0.235	0.087	7.50565e-46	Astroglia_c9
SLC30A10	4.42755e-50	0.327023	0.284	0.12	1.28767e-45	Astroglia_c9
ADAMTS9	4.87743e-50	0.278577	0.245	0.092	1.4185e-45	Astroglia_c9
FGD6	5.07333e-50	0.30871	0.288	0.12	1.47548e-45	Astroglia_c9
BICC1	1.6271e-49	0.319594	0.267	0.107	4.7321e-45	Astroglia_c9
ZNF608	1.65083e-49	0.401064	0.562	0.334	4.80112e-45	Astroglia_c9
GABBR1	1.80334e-49	0.484274	0.71	0.562	5.24465e-45	Astroglia_c9
MAMDC2	2.50382e-49	0.40193	0.388	0.192	7.28186e-45	Astroglia_c9
NOD1	2.91169e-49	0.253851	0.212	0.075	8.46807e-45	Astroglia_c9
WSB1	6.34447e-49	0.357373	0.946	0.898	1.84516e-44	Astroglia_c9
PTPRG	8.21475e-49	0.418103	0.908	0.749	2.3891e-44	Astroglia_c9
EGLN3	8.80785e-49	0.299443	0.239	0.091	2.56159e-44	Astroglia_c9
CRB1	2.57208e-48	0.285095	0.519	0.281	7.48039e-44	Astroglia_c9
AL390783.1	1.61303e-47	0.585576	0.608	0.421	4.69118e-43	Astroglia_c9
AL390800.1	5.09893e-47	0.299502	0.272	0.112	1.48292e-42	Astroglia_c9
RAB31	7.90011e-47	0.36521	0.474	0.26	2.29759e-42	Astroglia_c9
NAALADL2	9.9559e-47	0.488687	0.72	0.548	2.89548e-42	Astroglia_c9
IKZF2	1.02076e-46	0.336642	0.342	0.161	2.96868e-42	Astroglia_c9
RAD51B	1.52868e-46	0.381091	0.521	0.299	4.44587e-42	Astroglia_c9
PTPN13	3.97859e-46	0.407041	0.553	0.339	1.15709e-41	Astroglia_c9
MAPK4	5.72656e-46	0.562653	0.517	0.333	1.66546e-41	Astroglia_c9
AC024588.1	8.31739e-46	0.299789	0.26	0.108	2.41895e-41	Astroglia_c9
FHIT	1.53163e-45	0.461644	0.819	0.684	4.45443e-41	Astroglia_c9
RDX	2.60392e-45	0.46973	0.732	0.589	7.57297e-41	Astroglia_c9
BMPR1A	2.83765e-45	0.477263	0.74	0.596	8.25275e-41	Astroglia_c9
PPARA	2.9898e-45	0.273774	0.291	0.128	8.69524e-41	Astroglia_c9
PSD2	3.08089e-45	0.284249	0.287	0.125	8.96016e-41	Astroglia_c9
MEIS2	3.25482e-45	0.384501	0.889	0.787	9.46599e-41	Astroglia_c9
C3orf70	3.89931e-45	0.362846	0.413	0.218	1.13404e-40	Astroglia_c9
LINC02315	5.84054e-45	0.478883	0.775	0.607	1.6986e-40	Astroglia_c9
DECR1	6.98224e-45	0.318469	0.378	0.19	2.03064e-40	Astroglia_c9
ADD3-AS1	7.98892e-45	0.26802	0.226	0.087	2.32342e-40	Astroglia_c9
ZNF423	1.01515e-44	0.333222	0.328	0.155	2.95236e-40	Astroglia_c9
MTSS2	1.32947e-44	0.371291	0.437	0.242	3.86649e-40	Astroglia_c9
SNTA1	1.39658e-44	0.304848	0.323	0.152	4.06167e-40	Astroglia_c9
AP003025.1	1.59032e-44	0.411359	0.499	0.294	4.62511e-40	Astroglia_c9
SPATS2L	2.15244e-44	0.414505	0.502	0.302	6.25995e-40	Astroglia_c9
AC116534.1	2.24643e-44	0.446151	0.265	0.115	6.53328e-40	Astroglia_c9
PSAT1	2.84708e-44	0.278701	0.33	0.156	8.28016e-40	Astroglia_c9
AK3	3.47158e-44	0.393778	0.417	0.232	1.00964e-39	Astroglia_c9
FAM181B	4.70977e-44	0.257185	0.25	0.102	1.36974e-39	Astroglia_c9
ST5	5.61554e-44	0.375106	0.443	0.248	1.63317e-39	Astroglia_c9
NFIA-AS2	8.71675e-44	0.35682	0.392	0.198	2.53509e-39	Astroglia_c9
NDRG2	9.32504e-44	0.27242	0.284	0.126	2.712e-39	Astroglia_c9
PNISR	1.54751e-43	0.415856	0.861	0.806	4.50062e-39	Astroglia_c9
AC007563.2	1.56292e-43	0.307424	0.258	0.107	4.54545e-39	Astroglia_c9
XPR1	3.82436e-43	0.440263	0.733	0.603	1.11224e-38	Astroglia_c9
DGKB	4.59572e-43	0.398472	0.586	0.365	1.33657e-38	Astroglia_c9
MKLN1	5.04087e-43	0.448168	0.745	0.623	1.46604e-38	Astroglia_c9
PAG1	1.45825e-42	0.305319	0.37	0.185	4.24102e-38	Astroglia_c9
SEMA6A	1.51767e-42	0.424099	0.518	0.315	4.41385e-38	Astroglia_c9
DOCK1	1.64951e-42	0.424151	0.686	0.513	4.79726e-38	Astroglia_c9
TNRC6A	2.52414e-42	0.376204	0.907	0.879	7.34096e-38	Astroglia_c9
ARHGAP5	4.25669e-42	0.423837	0.591	0.407	1.23797e-37	Astroglia_c9
ATF7	3.57436e-41	0.406254	0.576	0.386	1.03953e-36	Astroglia_c9
LGR4	5.29077e-41	0.379453	0.364	0.194	1.53872e-36	Astroglia_c9
ANGPTL4	1.2672e-40	0.283729	0.206	0.079	3.6854e-36	Astroglia_c9
C2CD5	1.47572e-40	0.552671	0.654	0.547	4.29184e-36	Astroglia_c9
FUT10	2.14072e-40	0.315377	0.3	0.143	6.22587e-36	Astroglia_c9
ABCA1	2.22649e-40	0.288772	0.266	0.117	6.47531e-36	Astroglia_c9
TENM4	2.65016e-40	0.82528	0.766	0.69	7.70745e-36	Astroglia_c9
DNAH11	3.2546e-40	0.359472	0.414	0.219	9.46536e-36	Astroglia_c9
PTPRA	2.45804e-39	0.402501	0.784	0.692	7.14871e-35	Astroglia_c9
FADS2	5.1001e-39	0.361545	0.484	0.295	1.48326e-34	Astroglia_c9
GMDS-DT	1.95e-38	0.467409	0.612	0.443	5.67118e-34	Astroglia_c9
UTRN	2.55626e-38	0.274603	0.404	0.215	7.43437e-34	Astroglia_c9
TAB2	2.66808e-38	0.427046	0.578	0.408	7.75958e-34	Astroglia_c9
CLYBL	4.34323e-38	0.326114	0.373	0.198	1.26314e-33	Astroglia_c9
PELI2	4.39124e-38	0.370762	0.492	0.296	1.2771e-33	Astroglia_c9
BAALC-AS1	6.88303e-38	0.463449	0.673	0.528	2.00179e-33	Astroglia_c9
TRAK1	8.6894e-38	0.420579	0.542	0.369	2.52714e-33	Astroglia_c9
SH3PXD2B	1.25652e-37	0.344467	0.442	0.262	3.65435e-33	Astroglia_c9
ARHGAP24	1.60341e-37	0.455118	0.411	0.237	4.6632e-33	Astroglia_c9
ARGLU1	2.65456e-36	0.383659	0.803	0.753	7.72026e-32	Astroglia_c9
FMNL2	3.41178e-36	0.35049	0.924	0.882	9.92247e-32	Astroglia_c9
SRGAP3	1.09369e-35	0.373639	0.893	0.798	3.18079e-31	Astroglia_c9
ERBIN	1.30391e-35	0.400445	0.609	0.438	3.79216e-31	Astroglia_c9
POU3F2	1.81856e-35	0.256243	0.349	0.182	5.28892e-31	Astroglia_c9
AHCYL1	2.50184e-35	0.357496	0.479	0.306	7.27612e-31	Astroglia_c9
AC116049.2	2.69366e-35	0.370563	0.291	0.143	7.83396e-31	Astroglia_c9
FAT3	5.2773e-35	0.414451	0.796	0.653	1.5348e-30	Astroglia_c9
SPATA13	8.19988e-35	0.275959	0.399	0.221	2.38477e-30	Astroglia_c9
AL139317.5	9.34152e-35	0.427079	0.572	0.405	2.71679e-30	Astroglia_c9
MAP4	1.16403e-34	0.384454	0.712	0.596	3.38534e-30	Astroglia_c9
DPF3	1.35365e-34	0.320506	0.507	0.319	3.93683e-30	Astroglia_c9
PDZRN3	1.53955e-34	0.40585	0.503	0.319	4.47746e-30	Astroglia_c9
CCDC18-AS1	2.29359e-34	0.382514	0.531	0.362	6.67044e-30	Astroglia_c9
FOXO1	2.55878e-34	0.39628	0.513	0.335	7.4417e-30	Astroglia_c9
EPHB1	8.16327e-34	0.407282	0.597	0.445	2.37413e-29	Astroglia_c9
ABI1	4.00446e-33	0.369847	0.545	0.385	1.16462e-28	Astroglia_c9
STIM2	4.77211e-33	0.39852	0.579	0.42	1.38787e-28	Astroglia_c9
PPFIA1	9.44969e-33	0.411892	0.588	0.443	2.74825e-28	Astroglia_c9
BRINP3	9.84254e-33	0.261776	0.808	0.625	2.86251e-28	Astroglia_c9
TMEM164	1.01122e-32	0.260839	0.342	0.185	2.94094e-28	Astroglia_c9
ENKUR	1.41386e-32	0.319263	0.302	0.159	4.11194e-28	Astroglia_c9
ZFAND6	2.79538e-32	0.281438	0.376	0.214	8.1298e-28	Astroglia_c9
MPPED2	3.08928e-32	0.379545	0.757	0.663	8.98457e-28	Astroglia_c9
NRCAM	9.84497e-32	0.332379	0.913	0.866	2.86321e-27	Astroglia_c9
ZNF710	1.02644e-31	0.265832	0.339	0.185	2.9852e-27	Astroglia_c9
FERMT2	1.3624e-31	0.384511	0.523	0.364	3.96227e-27	Astroglia_c9
EPS8	1.38921e-31	0.335947	0.508	0.335	4.04024e-27	Astroglia_c9
AC021504.1	1.94216e-31	0.34817	0.528	0.353	5.64839e-27	Astroglia_c9
AC022601.1	2.3658e-31	0.315537	0.351	0.201	6.88047e-27	Astroglia_c9
GNG12-AS1	3.16293e-31	0.315587	0.399	0.23	9.19875e-27	Astroglia_c9
MGST1	4.79349e-31	0.341726	0.534	0.359	1.39409e-26	Astroglia_c9
DGLUCY	4.97889e-31	0.314412	0.369	0.215	1.44801e-26	Astroglia_c9
FAM184A	5.68495e-31	0.382008	0.649	0.519	1.65336e-26	Astroglia_c9
STAT3	6.28733e-31	0.358489	0.468	0.305	1.82855e-26	Astroglia_c9
EPB41L4A	8.47759e-31	0.37417	0.403	0.239	2.46554e-26	Astroglia_c9
CRISPLD1	1.30769e-30	0.259656	0.366	0.205	3.80316e-26	Astroglia_c9
MGLL	2.33318e-30	0.39201	0.554	0.405	6.78557e-26	Astroglia_c9
LHFPL6	3.756e-30	0.42543	0.627	0.454	1.09236e-25	Astroglia_c9
ARSG	4.40715e-30	0.310816	0.305	0.165	1.28173e-25	Astroglia_c9
ADD1	6.63189e-30	0.37106	0.635	0.511	1.92875e-25	Astroglia_c9
ITM2C	8.07417e-30	0.307603	0.487	0.324	2.34821e-25	Astroglia_c9
CNN3	1.74847e-29	0.319853	0.452	0.288	5.08508e-25	Astroglia_c9
FOXG1	2.21746e-29	0.330966	0.4	0.25	6.44903e-25	Astroglia_c9
TANK	2.95453e-29	0.379143	0.446	0.299	8.59265e-25	Astroglia_c9
C2orf88	9.03984e-29	0.325771	0.404	0.251	2.62906e-24	Astroglia_c9
STARD13	1.8077e-28	0.377646	0.487	0.339	5.25735e-24	Astroglia_c9
TJP1	1.93826e-28	0.350558	0.734	0.65	5.63703e-24	Astroglia_c9
LINC00511	2.6206e-28	0.281604	0.612	0.426	7.62148e-24	Astroglia_c9
GPD2	3.45428e-28	0.35292	0.503	0.356	1.00461e-23	Astroglia_c9
NAV1	6.03404e-28	0.365822	0.78	0.739	1.75488e-23	Astroglia_c9
2022-03-03	6.28857e-28	0.262563	0.342	0.191	1.82891e-23	Astroglia_c9
P2RY14	2.28278e-27	0.396567	0.58	0.428	6.639e-23	Astroglia_c9
AL359317.1	2.76543e-27	0.256812	0.227	0.111	8.04269e-23	Astroglia_c9
BCKDHB	3.55014e-27	0.340667	0.497	0.347	1.03249e-22	Astroglia_c9
LIMCH1	4.13713e-27	0.332764	0.76	0.642	1.2032e-22	Astroglia_c9
FAM171A1	4.14075e-27	0.385639	0.666	0.568	1.20426e-22	Astroglia_c9
SYCP3	4.34235e-27	0.251676	0.299	0.166	1.26288e-22	Astroglia_c9
TOM1L2	4.57879e-27	0.387606	0.596	0.483	1.33165e-22	Astroglia_c9
MCC	4.72783e-27	0.320173	0.471	0.312	1.37499e-22	Astroglia_c9
SLC25A26	5.04088e-27	0.303332	0.415	0.267	1.46604e-22	Astroglia_c9
PCDH9	5.2526e-27	0.259073	0.997	0.96	1.52761e-22	Astroglia_c9
TBL1X	9.06464e-27	0.295772	0.477	0.313	2.63627e-22	Astroglia_c9
CHN1	1.54632e-26	0.369853	0.683	0.59	4.49716e-22	Astroglia_c9
AC007402.1	1.63666e-26	0.373982	0.4	0.251	4.7599e-22	Astroglia_c9
SMARCA2	1.66464e-26	0.349751	0.612	0.484	4.84128e-22	Astroglia_c9
HIPK2	6.39104e-26	0.3104	0.588	0.447	1.85871e-21	Astroglia_c9
IQCK	1.12643e-25	0.299153	0.381	0.238	3.27599e-21	Astroglia_c9
KANSL1	2.02827e-25	0.277927	0.849	0.83	5.89881e-21	Astroglia_c9
ATP2B4	2.8287e-25	0.288351	0.509	0.349	8.2267e-21	Astroglia_c9
LSS	3.76822e-25	0.279984	0.287	0.163	1.09591e-20	Astroglia_c9
MTMR3	4.05238e-25	0.341091	0.519	0.383	1.17855e-20	Astroglia_c9
EPM2A	4.63157e-25	0.305449	0.382	0.242	1.347e-20	Astroglia_c9
PIK3R3	7.31675e-25	0.313967	0.458	0.311	2.12793e-20	Astroglia_c9
LPP	7.71107e-25	0.297069	0.798	0.696	2.24261e-20	Astroglia_c9
L3MBTL4	7.93441e-25	0.265222	0.509	0.338	2.30756e-20	Astroglia_c9
FAM66C	9.23287e-25	0.326376	0.526	0.397	2.6852e-20	Astroglia_c9
CIRBP	9.5552e-25	0.321381	0.592	0.472	2.77894e-20	Astroglia_c9
LUCAT1	1.18762e-24	0.348746	0.477	0.329	3.45397e-20	Astroglia_c9
PANTR1	1.40718e-24	0.270236	0.75	0.628	4.09251e-20	Astroglia_c9
MED12L	2.18092e-24	0.355876	0.604	0.49	6.34276e-20	Astroglia_c9
DDX17	2.38031e-24	0.298871	0.81	0.779	6.92266e-20	Astroglia_c9
HMGCS1	2.80301e-24	0.376753	0.353	0.226	8.152e-20	Astroglia_c9
SAT1	4.94526e-24	0.376694	0.428	0.296	1.43823e-19	Astroglia_c9
DPY19L3	5.67234e-24	0.309956	0.391	0.254	1.64969e-19	Astroglia_c9
HES4	5.72689e-24	0.357659	0.464	0.335	1.66555e-19	Astroglia_c9
BAALC	7.36471e-24	0.382657	0.608	0.512	2.14188e-19	Astroglia_c9
NTM-AS1	9.76943e-24	0.255184	0.315	0.183	2.84124e-19	Astroglia_c9
ACYP2	1.99025e-23	0.352566	0.647	0.549	5.78826e-19	Astroglia_c9
FABP7	4.58794e-23	0.321561	0.499	0.365	1.33431e-18	Astroglia_c9
PHF21A	6.02147e-23	0.328799	0.647	0.547	1.75122e-18	Astroglia_c9
FARP1	6.07686e-23	0.317356	0.774	0.739	1.76733e-18	Astroglia_c9
EPB41L3	8.81339e-23	0.393248	0.558	0.449	2.5632e-18	Astroglia_c9
IDH1	1.13219e-22	0.29789	0.389	0.258	3.29275e-18	Astroglia_c9
IGFBP5	1.22942e-22	0.272201	0.295	0.169	3.57552e-18	Astroglia_c9
EHMT1	1.29771e-22	0.340576	0.639	0.555	3.77413e-18	Astroglia_c9
AKAP12	3.2791e-22	0.313167	0.487	0.357	9.5366e-18	Astroglia_c9
LMO3	3.54117e-22	0.267391	0.534	0.388	1.02988e-17	Astroglia_c9
BBS2	3.73981e-22	0.260257	0.367	0.238	1.08765e-17	Astroglia_c9
BBX	6.33182e-22	0.254379	0.386	0.248	1.84148e-17	Astroglia_c9
MAST4	1.51181e-21	0.290104	0.749	0.62	4.39681e-17	Astroglia_c9
AL391807.1	2.69706e-21	0.33319	0.622	0.505	7.84387e-17	Astroglia_c9
REPS1	3.35502e-21	0.31629	0.547	0.442	9.75741e-17	Astroglia_c9
RBMX	6.54803e-21	0.304343	0.548	0.431	1.90436e-16	Astroglia_c9
VEGFA	6.95594e-21	0.346361	0.295	0.178	2.023e-16	Astroglia_c9
AL137009.1	7.15095e-21	0.335824	0.587	0.479	2.07971e-16	Astroglia_c9
RGS6	7.3866e-21	0.438304	0.311	0.195	2.14824e-16	Astroglia_c9
KIAA1958	7.57451e-21	0.325256	0.561	0.448	2.2029e-16	Astroglia_c9
CLEC16A	9.62373e-21	0.367997	0.554	0.457	2.79887e-16	Astroglia_c9
SLC39A11	9.79674e-21	0.321979	0.388	0.263	2.84918e-16	Astroglia_c9
ARID2	2.2168e-20	0.261665	0.522	0.388	6.44712e-16	Astroglia_c9
ASPH	3.07397e-20	0.357675	0.522	0.414	8.94002e-16	Astroglia_c9
P4HA1	3.32245e-20	0.286053	0.451	0.322	9.66267e-16	Astroglia_c9
FSIP2	3.38867e-20	0.320051	0.558	0.449	9.85528e-16	Astroglia_c9
AC008771.1	3.43381e-20	0.259322	0.646	0.519	9.98656e-16	Astroglia_c9
WWC1	3.71702e-20	0.342469	0.525	0.419	1.08102e-15	Astroglia_c9
AGL	5.94232e-20	0.272587	0.362	0.242	1.7282e-15	Astroglia_c9
NCOA1	8.07189e-20	0.265517	0.851	0.84	2.34755e-15	Astroglia_c9
SPTBN1	8.43871e-20	0.293119	0.792	0.789	2.45423e-15	Astroglia_c9
TMSB4X	1.00726e-19	0.336279	0.788	0.739	2.92942e-15	Astroglia_c9
TIMP3	1.24501e-19	0.287396	0.518	0.392	3.62086e-15	Astroglia_c9
SAMD4A	1.2912e-19	0.324508	0.661	0.535	3.75521e-15	Astroglia_c9
RPL10	1.64376e-19	0.27957	0.611	0.504	4.78054e-15	Astroglia_c9
PRTFDC1	4.15504e-19	0.261163	0.392	0.268	1.20841e-14	Astroglia_c9
SF1	6.61695e-19	0.258302	0.431	0.311	1.92441e-14	Astroglia_c9
RPS6KA2	6.67287e-19	0.260267	0.49	0.357	1.94067e-14	Astroglia_c9
ZNF532	9.58981e-19	0.330856	0.636	0.583	2.789e-14	Astroglia_c9
IPO9-AS1	1.32219e-18	0.317331	0.695	0.626	3.84533e-14	Astroglia_c9
AC079052.1	1.45798e-18	0.270667	0.463	0.331	4.24025e-14	Astroglia_c9
HMGB1	1.51867e-18	0.284479	0.782	0.729	4.41674e-14	Astroglia_c9
GAB2	1.67345e-18	0.314412	0.589	0.495	4.86689e-14	Astroglia_c9
CDC14B	2.9203e-18	0.273552	0.642	0.534	8.49312e-14	Astroglia_c9
GPR173	3.5106e-18	0.282414	0.421	0.305	1.02099e-13	Astroglia_c9
KANSL1L	4.57639e-18	0.289221	0.635	0.541	1.33095e-13	Astroglia_c9
TRAF3IP2-AS1	3.89987e-17	0.255414	0.631	0.54	1.1342e-12	Astroglia_c9
MSMO1	4.51201e-17	0.290467	0.358	0.25	1.31223e-12	Astroglia_c9
CORO2B	9.92966e-17	0.259333	0.403	0.293	2.88784e-12	Astroglia_c9
ZFYVE16	9.99287e-17	0.258454	0.594	0.501	2.90623e-12	Astroglia_c9
TMSB10	1.16231e-16	0.28637	0.632	0.541	3.38035e-12	Astroglia_c9
CAMKMT	2.13869e-16	0.296343	0.443	0.332	6.21994e-12	Astroglia_c9
TLK1	2.55675e-16	0.269253	0.643	0.579	7.43579e-12	Astroglia_c9
RNF180	2.6122e-16	0.312032	0.546	0.46	7.59706e-12	Astroglia_c9
SPIRE1	3.09918e-16	0.279714	0.775	0.767	9.01334e-12	Astroglia_c9
SHOC1	3.98811e-16	0.308616	0.549	0.452	1.15986e-11	Astroglia_c9
MAGI3	7.16565e-16	0.303534	0.501	0.402	2.08399e-11	Astroglia_c9
GNPTAB	2.26835e-15	0.294741	0.58	0.514	6.59704e-11	Astroglia_c9
SRGAP1	2.57649e-15	0.283057	0.626	0.549	7.49322e-11	Astroglia_c9
CHKA	7.88648e-15	0.284761	0.492	0.401	2.29362e-10	Astroglia_c9
CEP112	1.11106e-14	0.283926	0.486	0.39	3.2313e-10	Astroglia_c9
C11orf49	1.23446e-14	0.271545	0.724	0.693	3.59018e-10	Astroglia_c9
NRF1	2.84136e-14	0.294318	0.511	0.431	8.26353e-10	Astroglia_c9
AP003086.1	2.88945e-14	0.288318	0.615	0.533	8.40338e-10	Astroglia_c9
PCCA	3.75722e-14	0.259362	0.662	0.61	1.09271e-09	Astroglia_c9
GPSM2	4.47228e-14	0.25321	0.498	0.398	1.30067e-09	Astroglia_c9
AC007389.1	5.20167e-14	0.274061	0.38	0.283	1.5128e-09	Astroglia_c9
PRKRIP1	1.16905e-13	0.287221	0.492	0.414	3.39994e-09	Astroglia_c9
FUT8	1.71584e-13	0.29039	0.608	0.538	4.99016e-09	Astroglia_c9
ESRRG	2.36938e-13	0.290596	0.57	0.496	6.89086e-09	Astroglia_c9
MFHAS1	2.15977e-12	0.264154	0.494	0.412	6.28126e-08	Astroglia_c9
ANO5	1.53223e-10	0.521064	0.461	0.431	4.45619e-06	Astroglia_c9
CADM1	2.38374e-09	0.253639	0.692	0.656	6.93263e-05	Astroglia_c9
CYP51A1	1.95713e-07	0.260585	0.411	0.356	0.00569191	Astroglia_c9
SREBF2	3.50693e-07	0.258216	0.508	0.482	0.0101992	Astroglia_c9
DPP10	0	3.11496	0.995	0.782	0	Astroglia_c4
GLIS3	0	2.18684	0.965	0.196	0	Astroglia_c4
EPB41L3	0	1.94393	0.929	0.413	0	Astroglia_c4
AQP4-AS1	0	1.79379	0.903	0.252	0	Astroglia_c4
DPP10-AS3	0	1.79015	0.834	0.172	0	Astroglia_c4
AQP4	0	1.779	0.923	0.302	0	Astroglia_c4
GFAP	0	1.73889	0.92	0.355	0	Astroglia_c4
OBI1-AS1	0	1.73666	0.771	0.15	0	Astroglia_c4
NKAIN3	0	1.73431	0.979	0.513	0	Astroglia_c4
LINC00609	0	1.72872	0.764	0.135	0	Astroglia_c4
AC012405.1	0	1.70654	0.636	0.059	0	Astroglia_c4
PITPNC1	0	1.6874	0.989	0.697	0	Astroglia_c4
LRIG1	0	1.65076	0.926	0.243	0	Astroglia_c4
CD44	0	1.61585	0.686	0.089	0	Astroglia_c4
CLU	0	1.58834	0.934	0.518	0	Astroglia_c4
DCLK2	0	1.57068	0.967	0.569	0	Astroglia_c4
2022-12-01	0	1.56565	0.964	0.356	0	Astroglia_c4
NPAS3	0	1.53551	1	0.461	0	Astroglia_c4
TNC	0	1.51407	0.955	0.348	0	Astroglia_c4
[truncated: 10,145 more rows]

## Sheet: Legend
Gene	HGNC gene symbol
p_val	unadjusted p-values from Wilcoxon Rank Sum Test using FindMarkers function (Seurat R package)
avg_log2FC	log fold-chage of the average expression between the cells in the indicated cell cluster and all other cell clusters.
pct.1	The percentage of cells where the gene is detected in the indicated cell cluster
pct.2	The percentage of cells where the gene is detected in all other cells
p_val_adj	Adjusted p-value, based on bonferroni correction using all genes in the dataset
cluster	Cell cluster label
