# Supplementary material for: Maturation and circuit integration of transplanted human cortical organoids
Source: Nature. 2022 Oct 12;610(7931):319–26. doi: 10.1038/s41586-022-05277-w (PMC9556304; doi:10.1038/s41586-022-05277-w)
Supplement: Supplementary file 5 — hCO cell type cluster marker genes. Marker genes for each annotated cell cluster form the hCO snRNA-seq dataset determined using the Seurat FindMarkers function with default parameters (two-sided Wilcoxon Rank Sum test with Bonferroni correction). [file 41586_2022_5277_MOESM5_ESM.xlsx]

## Sheet: TableS4
Table S4: hCO Cell Cluster Marker Genes
Gene	p_val	avg_log2FC	pct.1	pct.2	p_val_adj	cluster
DIAPH3	0	1.40703	0.733	0.063	0	Cyc_Prog_c9
AC007402.1	0	1.35158	0.577	0.192	0	Cyc_Prog_c9
MIR924HG	0	1.3449	0.625	0.061	0	Cyc_Prog_c9
APOLD1	0	1.22094	0.507	0.072	0	Cyc_Prog_c9
DLEU2	0	1.05663	0.907	0.529	0	Cyc_Prog_c9
CENPP	0	0.880738	0.675	0.22	0	Cyc_Prog_c9
SYNE2	0	0.870136	0.739	0.259	0	Cyc_Prog_c9
EZH2	0	0.865413	0.639	0.192	0	Cyc_Prog_c9
BRIP1	0	0.839857	0.538	0.043	0	Cyc_Prog_c9
TOP2A	0	0.831388	0.414	0.037	0	Cyc_Prog_c9
MMS22L	0	0.817184	0.563	0.1	0	Cyc_Prog_c9
RRM2	0	0.815269	0.501	0.018	0	Cyc_Prog_c9
CDK6	0	0.741794	0.482	0.141	0	Cyc_Prog_c9
ATAD2	0	0.733598	0.517	0.094	0	Cyc_Prog_c9
ERI2	0	0.660549	0.44	0.086	0	Cyc_Prog_c9
CENPK	0	0.653655	0.459	0.034	0	Cyc_Prog_c9
NOSTRIN	0	0.646926	0.412	0.024	0	Cyc_Prog_c9
KNL1	0	0.6425	0.409	0.017	0	Cyc_Prog_c9
CENPF	0	0.638683	0.34	0.034	0	Cyc_Prog_c9
ASPM	0	0.6385	0.313	0.012	0	Cyc_Prog_c9
SPC25	0	0.618805	0.394	0.029	0	Cyc_Prog_c9
NUSAP1	0	0.614991	0.405	0.043	0	Cyc_Prog_c9
RFC3	0	0.602632	0.442	0.098	0	Cyc_Prog_c9
ESR2	0	0.598689	0.523	0.163	0	Cyc_Prog_c9
MELK	0	0.597959	0.415	0.022	0	Cyc_Prog_c9
SMC4	0	0.576083	0.414	0.061	0	Cyc_Prog_c9
KIF18B	0	0.555265	0.363	0.009	0	Cyc_Prog_c9
HELLS	0	0.522533	0.389	0.06	0	Cyc_Prog_c9
TMPO	0	0.506234	0.438	0.104	0	Cyc_Prog_c9
POLQ	0	0.498163	0.386	0.041	0	Cyc_Prog_c9
FANCI	0	0.490057	0.404	0.075	0	Cyc_Prog_c9
KIF11	0	0.489412	0.327	0.016	0	Cyc_Prog_c9
BEST3	0	0.482718	0.286	0.04	0	Cyc_Prog_c9
KIF4A	0	0.482	0.304	0.015	0	Cyc_Prog_c9
ARHGAP11B	0	0.478352	0.314	0.017	0	Cyc_Prog_c9
ECT2	0	0.473269	0.301	0.03	0	Cyc_Prog_c9
CENPE	0	0.46907	0.255	0.013	0	Cyc_Prog_c9
C21orf58	0	0.468223	0.356	0.042	0	Cyc_Prog_c9
CDC25C	0	0.465475	0.295	0.015	0	Cyc_Prog_c9
KIF15	0	0.463711	0.339	0.023	0	Cyc_Prog_c9
TPX2	0	0.463019	0.294	0.018	0	Cyc_Prog_c9
LMNB1	0	0.449398	0.37	0.065	0	Cyc_Prog_c9
BARD1	0	0.447771	0.353	0.069	0	Cyc_Prog_c9
BUB1B	0	0.425498	0.27	0.01	0	Cyc_Prog_c9
RTKN2	0	0.421836	0.291	0.023	0	Cyc_Prog_c9
DTL	0	0.418137	0.295	0.014	0	Cyc_Prog_c9
KNTC1	0	0.407494	0.309	0.048	0	Cyc_Prog_c9
MIS18BP1	0	0.406345	0.312	0.046	0	Cyc_Prog_c9
FANCA	0	0.405162	0.341	0.059	0	Cyc_Prog_c9
CIT	0	0.401219	0.33	0.066	0	Cyc_Prog_c9
DEPDC1B	0	0.400859	0.271	0.02	0	Cyc_Prog_c9
KIF14	0	0.394647	0.248	0.014	0	Cyc_Prog_c9
DNA2	0	0.393929	0.328	0.058	0	Cyc_Prog_c9
KIF20B	0	0.38646	0.286	0.041	0	Cyc_Prog_c9
RACGAP1	0	0.371195	0.27	0.031	0	Cyc_Prog_c9
NCAPG2	0	0.366788	0.287	0.035	0	Cyc_Prog_c9
NDC80	0	0.36662	0.246	0.008	0	Cyc_Prog_c9
ANLN	0	0.35753	0.247	0.018	0	Cyc_Prog_c9
CENPI	0	0.357402	0.255	0.022	0	Cyc_Prog_c9
NCAPG	0	0.35134	0.267	0.029	0	Cyc_Prog_c9
Z94721.1	0	0.345509	0.264	0.034	0	Cyc_Prog_c9
PARPBP	0	0.338603	0.243	0.025	0	Cyc_Prog_c9
ESCO2	0	0.329578	0.242	0.008	0	Cyc_Prog_c9
KIF18A	0	0.328385	0.206	0.011	0	Cyc_Prog_c9
FANCD2	0	0.326322	0.25	0.026	0	Cyc_Prog_c9
MKI67	0	0.324918	0.214	0.01	0	Cyc_Prog_c9
CDK1	0	0.32428	0.218	0.017	0	Cyc_Prog_c9
TACC3	0	0.321297	0.226	0.018	0	Cyc_Prog_c9
CHEK1	0	0.320232	0.256	0.04	0	Cyc_Prog_c9
BUB1	0	0.303822	0.2	0.008	0	Cyc_Prog_c9
CIP2A	0	0.301175	0.239	0.031	0	Cyc_Prog_c9
EXO1	0	0.295821	0.207	0.008	0	Cyc_Prog_c9
CENPU	0	0.295131	0.219	0.013	0	Cyc_Prog_c9
MXD3	0	0.292852	0.209	0.023	0	Cyc_Prog_c9
KIF2C	0	0.291181	0.211	0.024	0	Cyc_Prog_c9
ZNF367	0	0.290373	0.211	0.017	0	Cyc_Prog_c9
STIL	0	0.285609	0.218	0.022	0	Cyc_Prog_c9
E2F7	0	0.284372	0.213	0.018	0	Cyc_Prog_c9
GTSE1	0	0.284018	0.201	0.01	0	Cyc_Prog_c9
XRCC2	0	0.283967	0.211	0.016	0	Cyc_Prog_c9
AC027627.1	0	0.283232	0.174	0.003	0	Cyc_Prog_c9
DLGAP5	0	0.282104	0.18	0.008	0	Cyc_Prog_c9
CEP152	0	0.27976	0.214	0.019	0	Cyc_Prog_c9
BLM	0	0.27272	0.201	0.018	0	Cyc_Prog_c9
PBK	0	0.271079	0.201	0.013	0	Cyc_Prog_c9
FANCD2OS	0	0.265162	0.199	0.016	0	Cyc_Prog_c9
SGO2	0	0.26406	0.189	0.018	0	Cyc_Prog_c9
PRIM2	3.86e-305	0.578036	0.517	0.166	1.19e-300	Cyc_Prog_c9
ZGRF1	4.97e-303	0.372151	0.311	0.063	1.53e-298	Cyc_Prog_c9
ECM2	2.63e-296	0.544312	0.453	0.131	8.11e-292	Cyc_Prog_c9
ORC6	1.25e-294	0.251514	0.203	0.028	3.85e-290	Cyc_Prog_c9
ASPN	8.89e-288	0.446507	0.364	0.088	2.74e-283	Cyc_Prog_c9
BRCA1	7.06e-287	0.446831	0.406	0.108	2.17e-282	Cyc_Prog_c9
WDHD1	1.49e-282	0.296597	0.238	0.04	4.6e-278	Cyc_Prog_c9
OMD	7.19e-279	0.411978	0.334	0.077	2.21e-274	Cyc_Prog_c9
EGFR	5.71e-275	0.831694	0.605	0.243	1.76e-270	Cyc_Prog_c9
MSH5	1.05e-269	0.341656	0.303	0.065	3.25e-265	Cyc_Prog_c9
PDGFRA	3.64e-261	0.490491	0.346	0.086	1.12e-256	Cyc_Prog_c9
RBL1	9.48e-260	0.399222	0.371	0.098	2.92e-255	Cyc_Prog_c9
PRC1	7.51e-256	0.328674	0.243	0.045	2.31e-251	Cyc_Prog_c9
GEN1	4.6e-255	0.258223	0.225	0.039	1.42e-250	Cyc_Prog_c9
DBF4	2.03e-254	0.279929	0.225	0.039	6.24e-250	Cyc_Prog_c9
LHFPL3	9.4e-254	1.23268	0.519	0.193	2.89e-249	Cyc_Prog_c9
CAV3	5.21e-253	0.459844	0.353	0.092	1.6e-248	Cyc_Prog_c9
GLCCI1	7.02e-253	0.777415	0.691	0.324	2.16e-248	Cyc_Prog_c9
RAD18	8.57e-253	0.424322	0.379	0.104	2.64e-248	Cyc_Prog_c9
VRK1	2.43e-250	0.34763	0.306	0.07	7.48e-246	Cyc_Prog_c9
SMC2	1.21e-242	0.250408	0.21	0.036	3.72e-238	Cyc_Prog_c9
OGN	6.77e-235	0.399142	0.349	0.094	2.08e-230	Cyc_Prog_c9
AC011447.3	5.17e-231	0.427632	0.423	0.134	1.59e-226	Cyc_Prog_c9
ZNF730	2.55e-227	0.32926	0.297	0.072	7.86e-223	Cyc_Prog_c9
DGKH	7.44e-224	0.432336	0.392	0.119	2.29e-219	Cyc_Prog_c9
OVOL2	8.83e-224	0.373231	0.332	0.089	2.72e-219	Cyc_Prog_c9
PCLAF	2.43e-222	0.260283	0.203	0.036	7.49e-218	Cyc_Prog_c9
LHFPL3-AS1	2.24e-221	0.540495	0.297	0.073	6.91e-217	Cyc_Prog_c9
CEP135	7.03e-214	0.338017	0.315	0.083	2.17e-209	Cyc_Prog_c9
MAP3K1	1.68e-210	0.463396	0.362	0.109	5.18e-206	Cyc_Prog_c9
CNTLN	5.9e-209	0.452642	0.483	0.181	1.82e-204	Cyc_Prog_c9
AP001347.1	1.16e-206	0.424198	0.374	0.117	3.56e-202	Cyc_Prog_c9
RTTN	1.32e-206	0.39591	0.401	0.13	4.05e-202	Cyc_Prog_c9
GLYATL2	4.96e-205	0.277847	0.239	0.052	1.53e-200	Cyc_Prog_c9
CEP128	6.11e-204	0.467333	0.474	0.177	1.88e-199	Cyc_Prog_c9
AC011503.1	3.17e-203	0.284536	0.246	0.055	9.77e-199	Cyc_Prog_c9
CHD7	3.27e-197	0.586235	0.667	0.339	1.01e-192	Cyc_Prog_c9
AC079304.1	6.68e-197	0.36574	0.25	0.058	2.06e-192	Cyc_Prog_c9
NSD2	6.57e-196	0.5194	0.625	0.306	2.02e-191	Cyc_Prog_c9
GPC6	2.3e-191	0.768657	0.755	0.436	7.08e-187	Cyc_Prog_c9
LDLRAD3	1.91e-188	0.597406	0.7	0.38	5.88e-184	Cyc_Prog_c9
SLC16A4	6.29e-187	0.414975	0.433	0.16	1.94e-182	Cyc_Prog_c9
SPATA5	5.04e-180	0.491553	0.496	0.211	1.55e-175	Cyc_Prog_c9
ZEB1	1.3e-175	0.71973	0.728	0.434	3.99e-171	Cyc_Prog_c9
WEE1	3.38e-169	0.26891	0.236	0.059	1.04e-164	Cyc_Prog_c9
PANTR1	5.65e-168	0.57505	0.691	0.391	1.74e-163	Cyc_Prog_c9
NCAPD2	2.49e-167	0.252578	0.228	0.056	7.67e-163	Cyc_Prog_c9
ZFPM2-AS1	2.8e-167	0.567812	0.679	0.354	8.61e-163	Cyc_Prog_c9
TRIM13	4.66e-166	0.544045	0.633	0.333	1.43e-161	Cyc_Prog_c9
PTPRZ1	8.55e-165	0.664153	0.916	0.754	2.63e-160	Cyc_Prog_c9
AC073529.1	8.58e-164	0.29444	0.24	0.063	2.64e-159	Cyc_Prog_c9
TTC28	9.59e-163	0.535647	0.901	0.711	2.95e-158	Cyc_Prog_c9
NUF2	1.82e-162	0.337051	0.328	0.107	5.62e-158	Cyc_Prog_c9
POLA1	6.86e-161	0.564542	0.474	0.214	2.11e-156	Cyc_Prog_c9
SEZ6L	2.72e-158	0.598258	0.555	0.266	8.39e-154	Cyc_Prog_c9
KIF7	6.06e-157	0.256557	0.225	0.057	1.86e-152	Cyc_Prog_c9
AC130324.2	2.78e-155	0.302183	0.292	0.09	8.55e-151	Cyc_Prog_c9
CEP192	1.37e-154	0.374906	0.398	0.155	4.21e-150	Cyc_Prog_c9
ZFPM2	5.05e-153	0.49085	0.687	0.38	1.55e-148	Cyc_Prog_c9
CDH20	8.77e-153	0.601344	0.635	0.346	2.7e-148	Cyc_Prog_c9
NETO1	6.86e-152	0.317012	0.236	0.063	2.11e-147	Cyc_Prog_c9
NFIA	8.52e-151	0.586666	0.96	0.838	2.62e-146	Cyc_Prog_c9
CKAP2	3.74e-149	0.260812	0.218	0.056	1.15e-144	Cyc_Prog_c9
HMGB2	4.33e-148	0.304749	0.23	0.063	1.33e-143	Cyc_Prog_c9
TRIM44	5.72e-147	0.670113	0.66	0.403	1.76e-142	Cyc_Prog_c9
AL353784.1	1.76e-140	0.626704	0.26	0.079	5.41e-136	Cyc_Prog_c9
AC091646.1	5.93e-140	0.384425	0.232	0.066	1.83e-135	Cyc_Prog_c9
MPPED2	7.21e-139	0.504054	0.584	0.308	2.22e-134	Cyc_Prog_c9
DCLRE1C	3.74e-137	0.381612	0.469	0.213	1.15e-132	Cyc_Prog_c9
RAD51B	1.01e-135	0.544486	0.681	0.417	3.11e-131	Cyc_Prog_c9
RAB3IP	1.13e-134	0.314562	0.285	0.094	3.49e-130	Cyc_Prog_c9
SNTG1	1.83e-134	0.79045	0.697	0.414	5.63e-130	Cyc_Prog_c9
LCORL	6.1e-130	0.4431	0.581	0.314	1.88e-125	Cyc_Prog_c9
MPHOSPH9	1.66e-125	0.353337	0.433	0.195	5.1e-121	Cyc_Prog_c9
AC109466.1	8.27e-124	0.92345	0.234	0.075	2.55e-119	Cyc_Prog_c9
SLC35F1	8.83e-124	0.565033	0.716	0.478	2.72e-119	Cyc_Prog_c9
MAML2	2.96e-123	0.703438	0.796	0.578	9.12e-119	Cyc_Prog_c9
CKAP5	2e-122	0.424739	0.438	0.21	6.15e-118	Cyc_Prog_c9
IGF2BP3	2.56e-122	0.480795	0.581	0.33	7.87e-118	Cyc_Prog_c9
NOVA1	5.46e-122	0.803481	0.736	0.534	1.68e-117	Cyc_Prog_c9
PID1	7.12e-122	0.423565	0.5	0.246	2.19e-117	Cyc_Prog_c9
AC002069.2	8.82e-122	0.406599	0.187	0.05	2.72e-117	Cyc_Prog_c9
PBX3	3.04e-120	0.471076	0.526	0.269	9.37e-116	Cyc_Prog_c9
DLEU1	1.06e-119	0.602265	0.71	0.462	3.26e-115	Cyc_Prog_c9
E2F3	2.2e-118	0.29654	0.321	0.124	6.77e-114	Cyc_Prog_c9
MAGI1	3.98e-116	0.461364	0.773	0.534	1.23e-111	Cyc_Prog_c9
CSMD1	9.08e-116	1.143	0.615	0.399	2.79e-111	Cyc_Prog_c9
PCDH15	6.05e-115	0.822734	0.352	0.152	1.86e-110	Cyc_Prog_c9
SUMF1	5.81e-110	0.535784	0.718	0.496	1.79e-105	Cyc_Prog_c9
MTAP	1.13e-108	0.315883	0.352	0.15	3.48e-104	Cyc_Prog_c9
NLGN4X	3.23e-108	0.507188	0.604	0.362	9.94e-104	Cyc_Prog_c9
MMP16	5.84e-106	0.603347	0.568	0.333	1.8e-101	Cyc_Prog_c9
DEK	6.49e-106	0.314576	0.365	0.162	2e-101	Cyc_Prog_c9
TOX3	1.69e-105	0.336825	0.396	0.18	5.2e-101	Cyc_Prog_c9
MAP2	2.15e-105	0.491326	0.899	0.77	6.63e-101	Cyc_Prog_c9
ZNF43	1.87e-104	0.316967	0.387	0.177	5.77e-100	Cyc_Prog_c9
KLF12	2.47e-104	0.476123	0.65	0.416	7.6e-100	Cyc_Prog_c9
RANBP17	7.67e-102	0.365618	0.512	0.275	2.36e-97	Cyc_Prog_c9
NETO2	2.78e-100	0.269601	0.319	0.131	8.56e-96	Cyc_Prog_c9
SEMA5A	8.27e-98	0.359432	0.345	0.15	2.55e-93	Cyc_Prog_c9
LINC00511	2.06e-97	0.397299	0.479	0.255	6.35e-93	Cyc_Prog_c9
CDKAL1	3.85e-97	0.390889	0.662	0.43	1.18e-92	Cyc_Prog_c9
ZNF704	1.03e-96	0.39744	0.601	0.36	3.18e-92	Cyc_Prog_c9
ATAD5	2.14e-95	0.278096	0.346	0.154	6.59e-91	Cyc_Prog_c9
LINC01572	2.55e-95	0.310689	0.692	0.434	7.85e-91	Cyc_Prog_c9
CENPC	6.83e-94	0.26232	0.303	0.126	2.1e-89	Cyc_Prog_c9
MOB3B	1.64e-93	0.30349	0.316	0.135	5.05e-89	Cyc_Prog_c9
SKA2	1.02e-92	0.322155	0.403	0.201	3.14e-88	Cyc_Prog_c9
PHLPP1	4.89e-91	0.390683	0.624	0.397	1.5e-86	Cyc_Prog_c9
NLGN1	3.11e-90	0.465925	0.882	0.764	9.58e-86	Cyc_Prog_c9
LINC01965	1.24e-89	0.441269	0.235	0.087	3.8e-85	Cyc_Prog_c9
TMEM131L	1.85e-89	0.279435	0.379	0.179	5.68e-85	Cyc_Prog_c9
AP001011.1	6.01e-89	0.390817	0.575	0.356	1.85e-84	Cyc_Prog_c9
AC004158.1	7.07e-89	0.33503	0.447	0.235	2.18e-84	Cyc_Prog_c9
EMC3	3.01e-88	0.272221	0.35	0.163	9.27e-84	Cyc_Prog_c9
JAM3	7.26e-87	0.32883	0.42	0.218	2.23e-82	Cyc_Prog_c9
MTSS1	1.33e-86	0.398933	0.516	0.298	4.09e-82	Cyc_Prog_c9
ETV1	2.17e-86	0.384477	0.406	0.203	6.66e-82	Cyc_Prog_c9
NASP	8.85e-84	0.306888	0.425	0.226	2.72e-79	Cyc_Prog_c9
ZNF83	2.81e-82	0.287249	0.364	0.179	8.64e-78	Cyc_Prog_c9
SMC6	3.47e-82	0.262002	0.313	0.142	1.07e-77	Cyc_Prog_c9
HIP1	3.29e-81	0.424008	0.413	0.22	1.01e-76	Cyc_Prog_c9
ZBTB20	1.51e-80	0.452958	0.88	0.735	4.66e-76	Cyc_Prog_c9
CCDC14	1.75e-80	0.265418	0.36	0.176	5.38e-76	Cyc_Prog_c9
CDK5RAP2	2.48e-80	0.2982	0.431	0.234	7.62e-76	Cyc_Prog_c9
CECR2	2.78e-80	0.366487	0.561	0.349	8.57e-76	Cyc_Prog_c9
AC008415.1	7.89e-80	0.391613	0.135	0.038	2.43e-75	Cyc_Prog_c9
PRSS48	7.08e-78	0.2745	0.268	0.114	2.18e-73	Cyc_Prog_c9
FRYL	1.98e-75	0.340457	0.594	0.391	6.09e-71	Cyc_Prog_c9
PHTF2	2.17e-75	0.291706	0.397	0.211	6.69e-71	Cyc_Prog_c9
POU2F1	2.3e-75	0.341383	0.642	0.433	7.08e-71	Cyc_Prog_c9
MIR181A1HG	5.48e-74	0.332419	0.49	0.286	1.69e-69	Cyc_Prog_c9
MOXD1	3.26e-73	0.254297	0.194	0.071	1e-68	Cyc_Prog_c9
HES6	1.15e-72	0.290563	0.322	0.157	3.54e-68	Cyc_Prog_c9
KIAA1958	6.59e-72	0.307699	0.532	0.326	2.03e-67	Cyc_Prog_c9
DNAH11	1.72e-71	0.292464	0.373	0.19	5.31e-67	Cyc_Prog_c9
FANCC	2.71e-70	0.260955	0.359	0.185	8.35e-66	Cyc_Prog_c9
SH3D19	8.91e-70	0.42044	0.543	0.362	2.74e-65	Cyc_Prog_c9
ITGB3BP	9.99e-70	0.263705	0.405	0.221	3.08e-65	Cyc_Prog_c9
SSH2	1.09e-68	0.347827	0.623	0.421	3.35e-64	Cyc_Prog_c9
AL589740.1	4.21e-68	0.567359	0.508	0.321	1.3e-63	Cyc_Prog_c9
RBPJ	6.14e-68	0.318961	0.524	0.33	1.89e-63	Cyc_Prog_c9
HP1BP3	1.74e-67	0.364625	0.52	0.339	5.35e-63	Cyc_Prog_c9
ZNF718	2.25e-67	0.270688	0.353	0.185	6.92e-63	Cyc_Prog_c9
LRRN1	4.21e-66	0.300202	0.448	0.263	1.3e-61	Cyc_Prog_c9
EXOC6	6.91e-66	0.283239	0.438	0.255	2.13e-61	Cyc_Prog_c9
NXPH1	9.34e-65	0.32558	0.347	0.173	2.88e-60	Cyc_Prog_c9
FAF1	2.73e-64	0.337116	0.641	0.46	8.41e-60	Cyc_Prog_c9
KLHL13	7.21e-64	0.259909	0.287	0.137	2.22e-59	Cyc_Prog_c9
LINC01322	2.33e-63	0.310387	0.35	0.184	7.18e-59	Cyc_Prog_c9
PRAG1	9.05e-63	0.27352	0.269	0.127	2.78e-58	Cyc_Prog_c9
TENM3	1.17e-62	0.346735	0.393	0.222	3.61e-58	Cyc_Prog_c9
SPIDR	2.82e-62	0.358275	0.567	0.391	8.69e-58	Cyc_Prog_c9
EPN2	4.11e-62	0.368568	0.491	0.315	1.26e-57	Cyc_Prog_c9
TCF12	4.99e-62	0.343619	0.816	0.689	1.54e-57	Cyc_Prog_c9
DPP10	2.94e-61	0.266662	0.413	0.235	9.05e-57	Cyc_Prog_c9
EPB41L2	9.67e-61	0.257943	0.364	0.199	2.98e-56	Cyc_Prog_c9
PHACTR4	1.17e-60	0.292087	0.548	0.365	3.59e-56	Cyc_Prog_c9
AC125613.1	2.24e-60	0.568861	0.456	0.291	6.88e-56	Cyc_Prog_c9
STAG1	3.19e-60	0.353699	0.711	0.556	9.81e-56	Cyc_Prog_c9
GAB1	9.62e-60	0.262191	0.51	0.315	2.96e-55	Cyc_Prog_c9
GLI3	3.56e-59	0.290849	0.372	0.21	1.1e-54	Cyc_Prog_c9
FILIP1L	4.44e-59	0.34107	0.609	0.424	1.37e-54	Cyc_Prog_c9
GAD1	4.81e-58	0.258195	0.303	0.153	1.48e-53	Cyc_Prog_c9
KIAA0586	1.14e-57	0.254475	0.326	0.175	3.51e-53	Cyc_Prog_c9
BRINP3	2.05e-57	0.459779	0.403	0.246	6.3e-53	Cyc_Prog_c9
ZNF654	1.29e-55	0.252035	0.396	0.232	3.96e-51	Cyc_Prog_c9
MYO1E	3.22e-55	0.253281	0.379	0.217	9.92e-51	Cyc_Prog_c9
PDS5B	3.53e-55	0.278036	0.545	0.368	1.09e-50	Cyc_Prog_c9
PLCE1	3.89e-55	0.277764	0.471	0.297	1.2e-50	Cyc_Prog_c9
RALGAPA2	9.15e-55	0.299074	0.499	0.326	2.81e-50	Cyc_Prog_c9
SMARCC1	9.7e-55	0.293758	0.592	0.416	2.99e-50	Cyc_Prog_c9
PVT1	1.21e-54	0.28545	0.375	0.217	3.73e-50	Cyc_Prog_c9
ARID2	5.35e-54	0.259117	0.512	0.333	1.65e-49	Cyc_Prog_c9
CHST11	4.78e-53	0.369551	0.483	0.319	1.47e-48	Cyc_Prog_c9
CDH2	7.31e-53	0.290044	0.76	0.601	2.25e-48	Cyc_Prog_c9
AL354771.1	1.96e-52	0.331215	0.286	0.15	6.04e-48	Cyc_Prog_c9
XRCC5	4.72e-52	0.259114	0.496	0.327	1.45e-47	Cyc_Prog_c9
AC068308.1	6.29e-51	0.486078	0.318	0.179	1.94e-46	Cyc_Prog_c9
FBXL5	6.74e-51	0.251837	0.364	0.213	2.07e-46	Cyc_Prog_c9
RDX	1.23e-50	0.311298	0.695	0.527	3.8e-46	Cyc_Prog_c9
CTNNA3	3.53e-50	0.374415	0.472	0.308	1.09e-45	Cyc_Prog_c9
AC233296.1	1.27e-49	0.319335	0.402	0.244	3.9e-45	Cyc_Prog_c9
TLE1	9.42e-49	0.251919	0.429	0.269	2.9e-44	Cyc_Prog_c9
SLC24A3	9.42e-49	0.26781	0.397	0.24	2.9e-44	Cyc_Prog_c9
LINC01619	2.23e-48	0.277484	0.435	0.265	6.87e-44	Cyc_Prog_c9
KCNH7	4.36e-48	0.393925	0.599	0.435	1.34e-43	Cyc_Prog_c9
TRAF3IP2-AS1	5.31e-48	0.282639	0.564	0.404	1.63e-43	Cyc_Prog_c9
TEAD1	1.17e-47	0.297961	0.575	0.413	3.6e-43	Cyc_Prog_c9
PDE4B	2.3e-47	0.416354	0.611	0.464	7.08e-43	Cyc_Prog_c9
HMGN2	3.11e-47	0.272489	0.364	0.219	9.56e-43	Cyc_Prog_c9
CRB1	3.28e-46	0.29621	0.461	0.304	1.01e-41	Cyc_Prog_c9
SOX2-OT	4.1e-46	0.601296	0.647	0.508	1.26e-41	Cyc_Prog_c9
TFDP2	8.18e-45	0.250993	0.461	0.301	2.52e-40	Cyc_Prog_c9
NFIB	2.86e-44	0.25515	0.942	0.845	8.8e-40	Cyc_Prog_c9
NKAIN3	1.04e-43	0.440736	0.736	0.609	3.2e-39	Cyc_Prog_c9
AC099792.1	2.35e-43	0.26643	0.442	0.286	7.22e-39	Cyc_Prog_c9
LINC00461	8.35e-43	0.27276	0.717	0.573	2.57e-38	Cyc_Prog_c9
NFIA-AS2	1.92e-42	0.427416	0.434	0.288	5.92e-38	Cyc_Prog_c9
CRLF3	2.9e-42	0.294501	0.681	0.543	8.94e-38	Cyc_Prog_c9
CHD9	8.37e-42	0.277046	0.711	0.569	2.58e-37	Cyc_Prog_c9
SLC1A2	1.09e-41	0.252322	0.471	0.319	3.36e-37	Cyc_Prog_c9
NUCKS1	1.39e-40	0.266634	0.556	0.412	4.29e-36	Cyc_Prog_c9
NCAM2	1.38e-39	0.33419	0.637	0.485	4.26e-35	Cyc_Prog_c9
GRID2	2.61e-39	0.299253	0.612	0.461	8.03e-35	Cyc_Prog_c9
IGF1R	2.81e-39	0.277147	0.569	0.426	8.65e-35	Cyc_Prog_c9
SOX6	4.05e-39	0.288615	0.787	0.605	1.25e-34	Cyc_Prog_c9
SCLT1	5.85e-39	0.297455	0.435	0.3	1.8e-34	Cyc_Prog_c9
2022-12-01	1.89e-38	0.305485	0.545	0.382	5.83e-34	Cyc_Prog_c9
ARHGAP21	4.84e-38	0.270133	0.677	0.537	1.49e-33	Cyc_Prog_c9
CASC15	5.62e-38	0.287693	0.728	0.599	1.73e-33	Cyc_Prog_c9
MAP4K4	1.05e-37	0.253664	0.637	0.497	3.23e-33	Cyc_Prog_c9
SMOC1	2.53e-37	0.314501	0.557	0.411	7.79e-33	Cyc_Prog_c9
NR6A1	3.48e-35	0.279315	0.564	0.433	1.07e-30	Cyc_Prog_c9
MAML3	6.41e-35	0.292281	0.345	0.221	1.97e-30	Cyc_Prog_c9
PDZRN3	6.71e-35	0.276864	0.461	0.323	2.06e-30	Cyc_Prog_c9
NEGR1	8.34e-35	0.288512	0.609	0.473	2.57e-30	Cyc_Prog_c9
TMEM132B	3.94e-31	0.271494	0.308	0.195	1.21e-26	Cyc_Prog_c9
GRIA2	2.63e-29	0.25474	0.551	0.417	8.11e-25	Cyc_Prog_c9
WWOX	6.1e-29	0.254297	0.662	0.538	1.88e-24	Cyc_Prog_c9
CACNB2	1.6e-27	0.319474	0.528	0.414	4.91e-23	Cyc_Prog_c9
PTPRG	2.67e-26	0.250603	0.737	0.622	8.22e-22	Cyc_Prog_c9
MFSD4B	4.28e-23	0.267789	0.704	0.614	1.32e-18	Cyc_Prog_c9
BAZ2B	8.84e-23	0.257455	0.616	0.522	2.72e-18	Cyc_Prog_c9
KCND2	1.6e-21	0.555754	0.448	0.373	4.91e-17	Cyc_Prog_c9
LRRC4C	7.51e-20	0.261678	0.411	0.306	2.31e-15	Cyc_Prog_c9
LUZP2	1.25e-16	0.354782	0.392	0.316	3.86e-12	Cyc_Prog_c9
ADGRL3	1.29e-06	0.26795	0.569	0.549	0.0396195	Cyc_Prog_c9
AC007402.1	0	2.56198	0.836	0.154	0	Progenitor_c2
LHFPL3	0	2.2238	0.75	0.16	0	Progenitor_c2
PCDH15	0	2.07636	0.669	0.116	0	Progenitor_c2
CSMD1	0	1.7031	0.885	0.366	0	Progenitor_c2
KCND2	0	1.65392	0.836	0.336	0	Progenitor_c2
AL353784.1	0	1.63829	0.545	0.047	0	Progenitor_c2
NOVA1	0	1.57456	0.936	0.508	0	Progenitor_c2
GLCCI1	0	1.37035	0.821	0.298	0	Progenitor_c2
CADM2	0	1.36808	0.889	0.501	0	Progenitor_c2
EGFR	0	1.33393	0.735	0.217	0	Progenitor_c2
TRIM44	0	1.316	0.798	0.38	0	Progenitor_c2
LUZP2	0	1.31105	0.704	0.285	0	Progenitor_c2
MAML2	0	1.29883	0.935	0.557	0	Progenitor_c2
NXPH1	0	1.27638	0.608	0.143	0	Progenitor_c2
PTPRZ1	0	1.26359	0.974	0.743	0	Progenitor_c2
ADGRL3	0	1.19093	0.862	0.522	0	Progenitor_c2
SNTG1	0	1.17494	0.788	0.395	0	Progenitor_c2
BRINP3	0	1.17231	0.7	0.213	0	Progenitor_c2
MMP16	0	1.11987	0.67	0.315	0	Progenitor_c2
ETV1	0	1.0863	0.648	0.173	0	Progenitor_c2
MAP2	0	1.07019	0.946	0.761	0	Progenitor_c2
HIP1	0	1.04999	0.618	0.194	0	Progenitor_c2
LHFPL3-AS1	0	1.04105	0.48	0.048	0	Progenitor_c2
GALNT13	0	1.00439	0.528	0.224	0	Progenitor_c2
LINC01322	0	0.99509	0.612	0.154	0	Progenitor_c2
LRRC4C	0	0.980887	0.593	0.285	0	Progenitor_c2
ZEB1	0	0.971289	0.778	0.418	0	Progenitor_c2
PDE4B	0	0.951968	0.771	0.443	0	Progenitor_c2
LDLRAD3	0	0.916139	0.77	0.362	0	Progenitor_c2
SEZ6L	0	0.903773	0.662	0.245	0	Progenitor_c2
CTNNA3	0	0.886194	0.653	0.285	0	Progenitor_c2
CHST11	0	0.878799	0.669	0.296	0	Progenitor_c2
NRXN1	0	0.842778	0.95	0.718	0	Progenitor_c2
NCAM2	0	0.842502	0.799	0.465	0	Progenitor_c2
EPN2	0	0.837958	0.657	0.293	0	Progenitor_c2
CHD7	0	0.81082	0.74	0.319	0	Progenitor_c2
SH3D19	0	0.777643	0.688	0.342	0	Progenitor_c2
NLGN4X	0	0.776991	0.689	0.345	0	Progenitor_c2
SEMA5A	0	0.764007	0.489	0.129	0	Progenitor_c2
GRIK2	0	0.755799	0.596	0.251	0	Progenitor_c2
AC079304.1	0	0.740961	0.423	0.035	0	Progenitor_c2
AL354771.1	0	0.73747	0.465	0.128	0	Progenitor_c2
PID1	0	0.706343	0.615	0.225	0	Progenitor_c2
SLC24A3	0	0.662615	0.565	0.219	0	Progenitor_c2
GRIA2	0	0.655455	0.734	0.396	0	Progenitor_c2
PHLPP1	0	0.653952	0.685	0.382	0	Progenitor_c2
MAP3K1	0	0.641391	0.435	0.093	0	Progenitor_c2
LINC00511	0	0.631987	0.578	0.237	0	Progenitor_c2
LRRTM3	0	0.620502	0.491	0.171	0	Progenitor_c2
DOCK10	0	0.595107	0.514	0.202	0	Progenitor_c2
PDGFRA	0	0.576155	0.391	0.072	0	Progenitor_c2
DLL3	0	0.575558	0.36	0.055	0	Progenitor_c2
KAT2B	0	0.546785	0.536	0.22	0	Progenitor_c2
AC002069.2	0	0.545165	0.221	0.041	0	Progenitor_c2
NETO1	0	0.526784	0.339	0.047	0	Progenitor_c2
AC009041.2	0	0.504757	0.367	0.099	0	Progenitor_c2
PRSS48	0	0.450679	0.346	0.101	0	Progenitor_c2
RAB3IP	0	0.44792	0.366	0.08	0	Progenitor_c2
BEST3	0	0.388438	0.262	0.032	0	Progenitor_c2
OLIG1	0	0.367128	0.243	0.031	0	Progenitor_c2
NKD1	0	0.362441	0.242	0.049	0	Progenitor_c2
PCDH17	0	0.355041	0.293	0.077	0	Progenitor_c2
AC008937.2	0	0.321582	0.227	0.039	0	Progenitor_c2
GRIK3	0	0.315425	0.255	0.059	0	Progenitor_c2
AC090692.2	0	0.284573	0.212	0.025	0	Progenitor_c2
AC090692.1	0	0.261933	0.19	0.017	0	Progenitor_c2
NPAS3	3.17e-307	0.721705	0.966	0.714	9.74e-303	Progenitor_c2
GAD1	1.21e-301	0.462432	0.4	0.138	3.72e-297	Progenitor_c2
DLL1	6.98e-301	0.316209	0.257	0.063	2.15e-296	Progenitor_c2
C2orf27A	1.51e-295	0.327749	0.224	0.049	4.64e-291	Progenitor_c2
BCHE	5.58e-285	0.311878	0.277	0.075	1.72e-280	Progenitor_c2
DSEL	5.45e-284	0.35588	0.311	0.093	1.68e-279	Progenitor_c2
LRRN1	4.24e-282	0.489697	0.539	0.248	1.31e-277	Progenitor_c2
TOX3	8.96e-270	0.457123	0.43	0.168	2.76e-265	Progenitor_c2
TCF12	6.43e-267	0.564658	0.878	0.678	1.98e-262	Progenitor_c2
KLHL4	1.09e-266	0.447238	0.309	0.096	3.36e-262	Progenitor_c2
AC092958.1	1.82e-266	0.396725	0.311	0.098	5.61e-262	Progenitor_c2
SCD5	2.25e-263	0.586113	0.684	0.41	6.93e-259	Progenitor_c2
SUMF1	2.58e-263	0.675479	0.747	0.485	7.94e-259	Progenitor_c2
HES6	9.45e-255	0.409812	0.385	0.145	2.91e-250	Progenitor_c2
CA10	4.65e-252	0.362232	0.141	0.023	1.43e-247	Progenitor_c2
AC091646.1	1.34e-251	0.441452	0.23	0.06	4.13e-247	Progenitor_c2
BAZ2B	2.2e-251	0.709952	0.736	0.507	6.79e-247	Progenitor_c2
KLF12	3.2e-251	0.556234	0.685	0.403	9.85e-247	Progenitor_c2
PANTR1	4.81e-248	0.534081	0.666	0.382	1.48e-243	Progenitor_c2
REV3L	5.96e-240	0.663969	0.792	0.599	1.84e-235	Progenitor_c2
DSCAM	1.9e-234	0.820351	0.602	0.33	5.86e-230	Progenitor_c2
SMOC1	8.2e-228	0.54737	0.683	0.394	2.52e-223	Progenitor_c2
SOX6	6.05e-217	0.676122	0.851	0.592	1.86e-212	Progenitor_c2
IGF2BP3	9.61e-216	0.474659	0.583	0.32	2.96e-211	Progenitor_c2
ALCAM	1.35e-210	0.528814	0.558	0.303	4.17e-206	Progenitor_c2
LRP1B	2.82e-208	0.563001	0.878	0.64	8.68e-204	Progenitor_c2
OPCML	1.98e-207	0.933646	0.469	0.224	6.08e-203	Progenitor_c2
MTSS1	4.16e-202	0.467327	0.546	0.287	1.28e-197	Progenitor_c2
SLC2A13	4.12e-201	0.561339	0.375	0.164	1.27e-196	Progenitor_c2
RFTN2	6.04e-201	0.446525	0.506	0.259	1.86e-196	Progenitor_c2
SHC3	3.64e-200	0.492388	0.418	0.194	1.12e-195	Progenitor_c2
MYO5C	1.24e-195	0.27555	0.215	0.063	3.82e-191	Progenitor_c2
TAOK3	1.07e-193	0.460465	0.597	0.348	3.29e-189	Progenitor_c2
SOX5	1.17e-193	0.552272	0.904	0.751	3.6e-189	Progenitor_c2
SH3RF1	3.41e-193	0.349363	0.375	0.159	1.05e-188	Progenitor_c2
PIK3R1	8.54e-193	0.386606	0.412	0.188	2.63e-188	Progenitor_c2
ILDR2	3.72e-186	0.25591	0.244	0.079	1.15e-181	Progenitor_c2
JAM3	2.93e-184	0.411159	0.431	0.209	9.02e-180	Progenitor_c2
FAM110B	1.41e-183	0.453948	0.528	0.291	4.33e-179	Progenitor_c2
C12orf40	4.46e-181	0.468581	0.291	0.111	1.37e-176	Progenitor_c2
MEGF11	2.22e-180	0.407675	0.494	0.257	6.82e-176	Progenitor_c2
AC125613.1	1.3e-176	0.639218	0.513	0.279	4.01e-172	Progenitor_c2
RHOBTB3	2.92e-175	0.328839	0.401	0.185	8.99e-171	Progenitor_c2
MFSD4B	1.55e-170	0.62946	0.781	0.604	4.76e-166	Progenitor_c2
TNR	2.71e-170	0.435595	0.256	0.094	8.33e-166	Progenitor_c2
MAGI1	3.5e-170	0.479835	0.747	0.527	1.08e-165	Progenitor_c2
NLGN1	5.32e-170	0.458787	0.917	0.757	1.64e-165	Progenitor_c2
EIF4G3	8.53e-170	0.462321	0.845	0.706	2.63e-165	Progenitor_c2
KCNQ1OT1	3.58e-166	0.381745	0.421	0.203	1.1e-161	Progenitor_c2
QKI	4.93e-166	0.401284	0.961	0.82	1.52e-161	Progenitor_c2
CDH20	1.87e-165	0.467412	0.577	0.34	5.75e-161	Progenitor_c2
AP000779.1	5.05e-165	0.360924	0.344	0.149	1.55e-160	Progenitor_c2
LRP4	7.6e-165	0.273931	0.295	0.116	2.34e-160	Progenitor_c2
CDK6	2.54e-164	0.359797	0.33	0.142	7.81e-160	Progenitor_c2
SCN1A	4.45e-164	0.417757	0.371	0.17	1.37e-159	Progenitor_c2
GRIA4	1.67e-162	0.666366	0.45	0.245	5.15e-158	Progenitor_c2
SLIT1	2.76e-162	0.437641	0.378	0.179	8.48e-158	Progenitor_c2
SOX2-OT	1.33e-160	0.652902	0.715	0.497	4.1e-156	Progenitor_c2
FYN	7.41e-158	0.504647	0.767	0.595	2.28e-153	Progenitor_c2
UST	1.77e-155	0.39323	0.484	0.264	5.44e-151	Progenitor_c2
DPP10	5.5e-155	0.251999	0.448	0.224	1.69e-150	Progenitor_c2
AC233296.1	5.45e-154	0.548108	0.441	0.234	1.68e-149	Progenitor_c2
MOB3B	2.46e-150	0.286079	0.308	0.129	7.57e-146	Progenitor_c2
DGKH	5.99e-149	0.299788	0.286	0.118	1.84e-144	Progenitor_c2
LINC01572	2.48e-148	0.379308	0.666	0.426	7.62e-144	Progenitor_c2
KCND3	6.45e-148	0.282507	0.307	0.131	1.98e-143	Progenitor_c2
LRP4-AS1	2.78e-147	0.263542	0.272	0.107	8.57e-143	Progenitor_c2
NEGR1	4.45e-146	0.556622	0.678	0.461	1.37e-141	Progenitor_c2
MIR181A1HG	7.23e-145	0.34339	0.501	0.277	2.23e-140	Progenitor_c2
RBPJ	9.42e-144	0.399174	0.533	0.322	2.9e-139	Progenitor_c2
CDC14B	6.06e-142	0.321059	0.401	0.204	1.87e-137	Progenitor_c2
NCKAP5	2.94e-141	0.565461	0.691	0.513	9.03e-137	Progenitor_c2
FOXN2	1.71e-139	0.309658	0.35	0.167	5.25e-135	Progenitor_c2
CBLB	8.78e-139	0.432974	0.561	0.36	2.7e-134	Progenitor_c2
CDH10	4.07e-138	0.329577	0.373	0.183	1.25e-133	Progenitor_c2
FAM13C	2.55e-136	0.367884	0.452	0.249	7.86e-132	Progenitor_c2
ARHGAP42	5.7e-133	0.301536	0.373	0.186	1.75e-128	Progenitor_c2
BCAN	1.23e-131	0.325828	0.5	0.291	3.79e-127	Progenitor_c2
ZFPM2	5.1e-127	0.355515	0.588	0.377	1.57e-122	Progenitor_c2
GRID2	4.18e-126	0.464777	0.655	0.451	1.29e-121	Progenitor_c2
ZBTB20	7.23e-123	0.435264	0.868	0.731	2.23e-118	Progenitor_c2
CACNA2D1	8.38e-123	0.300939	0.585	0.355	2.58e-118	Progenitor_c2
DNM3	1.46e-121	0.481501	0.549	0.368	4.49e-117	Progenitor_c2
KLHL13	3.28e-121	0.281853	0.29	0.131	1.01e-116	Progenitor_c2
CORO1C	1.09e-120	0.281578	0.377	0.196	3.36e-116	Progenitor_c2
PHYHIPL	2.3e-120	0.347471	0.492	0.294	7.08e-116	Progenitor_c2
SMARCC1	2.13e-119	0.343511	0.606	0.408	6.57e-115	Progenitor_c2
TANC2	4.26e-118	0.352229	0.67	0.466	1.31e-113	Progenitor_c2
CECR2	2.09e-116	0.332399	0.543	0.342	6.44e-112	Progenitor_c2
LINC01619	2.17e-116	0.4407	0.451	0.257	6.69e-112	Progenitor_c2
ZNF462	1.43e-112	0.324563	0.48	0.292	4.4e-108	Progenitor_c2
AC027698.1	1.94e-112	0.316931	0.335	0.171	5.97e-108	Progenitor_c2
PIGC	1.02e-111	0.26142	0.267	0.122	3.14e-107	Progenitor_c2
NR6A1	1.26e-110	0.421394	0.597	0.425	3.86e-106	Progenitor_c2
CASK	3.66e-110	0.469235	0.7	0.547	1.13e-105	Progenitor_c2
TCF4	2.22e-109	0.310617	0.874	0.735	6.82e-105	Progenitor_c2
AC068308.1	6e-105	0.438272	0.331	0.173	1.85e-100	Progenitor_c2
KIAA1958	4e-104	0.305819	0.51	0.32	1.23e-99	Progenitor_c2
TRIM24	1.32e-102	0.282167	0.417	0.243	4.06e-98	Progenitor_c2
AC015923.1	5.89e-101	0.350868	0.575	0.385	1.81e-96	Progenitor_c2
ADAM22	8.98e-101	0.273581	0.352	0.189	2.76e-96	Progenitor_c2
STIM2	2.27e-100	0.304221	0.473	0.295	7e-96	Progenitor_c2
CREB5	3.52e-100	0.418682	0.477	0.302	1.08e-95	Progenitor_c2
ITGB8	8.27e-100	0.293342	0.486	0.304	2.54e-95	Progenitor_c2
SCN1A-AS1	1.28e-99	0.352434	0.375	0.207	3.95e-95	Progenitor_c2
APBB2	1.75e-99	0.351149	0.519	0.346	5.38e-95	Progenitor_c2
DPP6	6.82e-97	0.556694	0.506	0.342	2.1e-92	Progenitor_c2
ZNF827	2.66e-95	0.262051	0.384	0.22	8.19e-91	Progenitor_c2
NAV2	3.61e-95	0.559947	0.667	0.559	1.11e-90	Progenitor_c2
GAB1	6.23e-95	0.290638	0.491	0.309	1.92e-90	Progenitor_c2
MDGA2	9.83e-95	0.637013	0.526	0.373	3.02e-90	Progenitor_c2
SRGAP1	2.94e-94	0.326675	0.54	0.363	9.04e-90	Progenitor_c2
ZFAND6	4.69e-94	0.273456	0.404	0.238	1.44e-89	Progenitor_c2
RAPGEF4	6.62e-94	0.315705	0.286	0.146	2.04e-89	Progenitor_c2
SPRED1	4.14e-91	0.262593	0.396	0.232	1.27e-86	Progenitor_c2
NIN	1.01e-88	0.289408	0.425	0.262	3.12e-84	Progenitor_c2
PBX3	3.46e-86	0.253294	0.439	0.267	1.07e-81	Progenitor_c2
EPB41L2	2.17e-83	0.318472	0.342	0.194	6.69e-79	Progenitor_c2
ZFPM2-AS1	8.76e-82	0.320961	0.528	0.355	2.7e-77	Progenitor_c2
CLASP2	1.87e-81	0.320005	0.757	0.619	5.74e-77	Progenitor_c2
DPF3	7.42e-81	0.25967	0.358	0.207	2.28e-76	Progenitor_c2
JARID2	1.94e-79	0.270383	0.464	0.303	5.97e-75	Progenitor_c2
RERE	9.93e-76	0.275924	0.851	0.762	3.06e-71	Progenitor_c2
CRB1	2.14e-75	0.306383	0.454	0.299	6.58e-71	Progenitor_c2
EYA1	1.93e-71	0.268604	0.189	0.088	5.94e-67	Progenitor_c2
FGF14	5.65e-71	0.382606	0.333	0.201	1.74e-66	Progenitor_c2
SLC35F1	2.76e-70	0.305529	0.625	0.477	8.5e-66	Progenitor_c2
LRIG1	2.9e-70	0.279329	0.412	0.269	8.93e-66	Progenitor_c2
TFDP2	3.73e-68	0.300107	0.439	0.297	1.15e-63	Progenitor_c2
MNAT1	5.3e-66	0.265055	0.512	0.371	1.63e-61	Progenitor_c2
IGF1R	3.33e-65	0.306901	0.557	0.421	1.03e-60	Progenitor_c2
DIP2B	1.51e-64	0.268614	0.584	0.443	4.65e-60	Progenitor_c2
SNCAIP	2.79e-64	0.290998	0.509	0.357	8.58e-60	Progenitor_c2
ARHGEF7	6.18e-64	0.251825	0.43	0.293	1.9e-59	Progenitor_c2
TRIO	2.42e-63	0.289572	0.78	0.673	7.46e-59	Progenitor_c2
SOX4	2.49e-63	0.261237	0.645	0.499	7.68e-59	Progenitor_c2
NTRK3	4.05e-63	0.251013	0.51	0.362	1.25e-58	Progenitor_c2
C1orf61	9.04e-62	0.261368	0.744	0.617	2.78e-57	Progenitor_c2
SIK3	3.68e-61	0.290547	0.631	0.511	1.13e-56	Progenitor_c2
CSMD3	5.39e-61	0.269875	0.474	0.324	1.66e-56	Progenitor_c2
FRYL	1.49e-60	0.257173	0.527	0.389	4.57e-56	Progenitor_c2
NLGN4Y	4.72e-59	0.327126	0.33	0.213	1.45e-54	Progenitor_c2
PIK3R3	1.14e-58	0.260322	0.467	0.329	3.52e-54	Progenitor_c2
JMJD1C	4.23e-54	0.252137	0.829	0.745	1.3e-49	Progenitor_c2
ADAMTS6	1.15e-50	0.288796	0.382	0.263	3.53e-46	Progenitor_c2
CHD9	1.84e-49	0.252173	0.671	0.567	5.67e-45	Progenitor_c2
LSAMP	1.34e-48	0.269742	0.927	0.83	4.11e-44	Progenitor_c2
GPC6	1.12e-46	0.317454	0.565	0.44	3.46e-42	Progenitor_c2
CNTN1	3.01e-29	0.498276	0.307	0.236	9.26e-25	Progenitor_c2
NEAT1	5.64e-302	1.01551	0.801	0.528	1.73e-297	Astroglia_c3
AL357507.1	1.41e-296	0.576705	0.208	0.042	4.34e-292	Astroglia_c3
LINC02334	1.15e-170	0.308488	0.198	0.058	3.53e-166	Astroglia_c3
MALAT1	1.67e-163	0.456537	1	1	5.14e-159	Astroglia_c3
VIM	1.87e-131	0.457878	0.782	0.636	5.77e-127	Astroglia_c3
SQSTM1	1.98e-114	0.393849	0.452	0.267	6.1e-110	Astroglia_c3
ADAMTS9-AS2	1.18e-103	0.283137	0.289	0.137	3.65e-99	Astroglia_c3
IGFBP5	6.2e-97	0.489406	0.759	0.634	1.91e-92	Astroglia_c3
IARS	1.92e-95	0.340663	0.356	0.201	5.91e-91	Astroglia_c3
VEGFA	3.96e-93	0.427717	0.504	0.328	1.22e-88	Astroglia_c3
CD44	1.75e-83	0.274421	0.334	0.183	5.38e-79	Astroglia_c3
MDM2	7.56e-82	0.333614	0.31	0.171	2.33e-77	Astroglia_c3
FTH1	3.92e-67	0.390405	0.733	0.641	1.21e-62	Astroglia_c3
FTL	1.25e-65	0.358434	0.619	0.494	3.84e-61	Astroglia_c3
PSAP	5.24e-61	0.32858	0.587	0.459	1.61e-56	Astroglia_c3
MT-ATP6	6.62e-59	0.29686	0.946	0.912	2.04e-54	Astroglia_c3
MT-ND4	2.8e-56	0.352294	0.839	0.787	8.63e-52	Astroglia_c3
RPLP1	4.11e-54	0.293662	0.855	0.811	1.26e-49	Astroglia_c3
MT-ND2	4.11e-50	0.358198	0.721	0.637	1.26e-45	Astroglia_c3
MT-CYB	2.64e-49	0.283223	0.848	0.79	8.11e-45	Astroglia_c3
B2M	7.51e-49	0.30192	0.523	0.413	2.31e-44	Astroglia_c3
GAPDH	2.16e-48	0.285385	0.641	0.538	6.64e-44	Astroglia_c3
MT-CO3	3.56e-48	0.288841	0.896	0.849	1.1e-43	Astroglia_c3
SCD	3.15e-42	0.263893	0.446	0.335	9.71e-38	Astroglia_c3
MT-CO2	6.2e-39	0.282489	0.932	0.922	1.91e-34	Astroglia_c3
MT-ND3	6.07e-37	0.306285	0.864	0.826	1.87e-32	Astroglia_c3
AC098829.1	9.39e-36	0.289221	0.434	0.337	2.89e-31	Astroglia_c3
EEF1A1	6.12e-28	0.265199	0.711	0.669	1.88e-23	Astroglia_c3
H3F3B	1.19e-26	0.251206	0.427	0.339	3.66e-22	Astroglia_c3
MT-CO1	1.5e-22	0.266235	0.89	0.878	4.6e-18	Astroglia_c3
TNRC6A	2.49e-21	0.272381	0.682	0.678	7.65e-17	Astroglia_c3
2022-03-01	9e-18	0.283155	0.587	0.554	2.77e-13	Astroglia_c3
KCNMB2	8.45e-13	0.257024	0.343	0.289	2.6e-08	Astroglia_c3
EMC10	7.08e-07	0.463548	0.129	0.101	0.0217941	Astroglia_c3
2022-12-01	0	1.53756	0.88	0.363	0	Astroglia_c8
TNC	0	1.07231	0.838	0.368	0	Astroglia_c8
DCLK1	0	0.899376	0.978	0.826	0	Astroglia_c8
BMPR1B	1.34e-277	0.633838	0.717	0.328	4.13e-273	Astroglia_c8
NKAIN3	1.4e-274	0.865431	0.91	0.599	4.3e-270	Astroglia_c8
ANOS1	6.52e-272	0.586677	0.513	0.179	2.01e-267	Astroglia_c8
ABCC9	1.08e-262	0.402232	0.353	0.092	3.32e-258	Astroglia_c8
LRP1B	1.52e-249	0.706337	0.953	0.645	4.69e-245	Astroglia_c8
EEPD1	6.33e-247	0.653975	0.577	0.233	1.95e-242	Astroglia_c8
EPB41L3	1.21e-246	0.771715	0.695	0.346	3.71e-242	Astroglia_c8
NPAS3	8.28e-237	0.705663	0.991	0.721	2.55e-232	Astroglia_c8
GLIS3	3.12e-236	0.710412	0.923	0.55	9.6e-232	Astroglia_c8
AC079385.1	9.41e-230	0.69073	0.851	0.491	2.9e-225	Astroglia_c8
QKI	6.53e-225	0.650259	0.977	0.824	2.01e-220	Astroglia_c8
LUZP2	4.13e-216	0.820624	0.637	0.303	1.27e-211	Astroglia_c8
APC	6.59e-197	0.660355	0.856	0.609	2.03e-192	Astroglia_c8
AC008250.1	9.72e-193	0.343012	0.252	0.063	2.99e-188	Astroglia_c8
AP003464.1	3.25e-190	0.52807	0.578	0.252	1e-185	Astroglia_c8
MIR99AHG	9.18e-185	0.567353	0.981	0.833	2.83e-180	Astroglia_c8
KCND2	3.2e-184	0.589669	0.694	0.36	9.83e-180	Astroglia_c8
FBXL7	1.55e-177	0.573359	0.919	0.602	4.77e-173	Astroglia_c8
ITPR2	9.2e-169	0.503292	0.659	0.347	2.83e-164	Astroglia_c8
SPON1	2.4e-167	0.480705	0.562	0.269	7.39e-163	Astroglia_c8
DCLK2	1.04e-166	0.615159	0.847	0.596	3.19e-162	Astroglia_c8
AQP4-AS1	2.18e-165	0.590611	0.613	0.311	6.7e-161	Astroglia_c8
GPM6A	1.1e-159	0.529699	0.977	0.862	3.39e-155	Astroglia_c8
AC024145.1	6.01e-153	0.408083	0.451	0.192	1.85e-148	Astroglia_c8
PITPNC1	1.55e-151	0.643661	0.766	0.523	4.76e-147	Astroglia_c8
NCAM2	1.68e-147	0.527138	0.771	0.478	5.17e-143	Astroglia_c8
SCN1A	4.24e-146	0.432302	0.416	0.175	1.31e-141	Astroglia_c8
LRIG1	1.54e-145	0.454679	0.532	0.267	4.73e-141	Astroglia_c8
CSMD1	5.14e-143	0.74267	0.693	0.394	1.58e-138	Astroglia_c8
NRG3	2.57e-141	0.524914	0.974	0.784	7.9e-137	Astroglia_c8
LRRC3B	2.69e-139	0.428722	0.505	0.246	8.28e-135	Astroglia_c8
NFIA	6.38e-139	0.484633	0.967	0.837	1.96e-134	Astroglia_c8
NTM	1.25e-135	0.535713	0.811	0.542	3.86e-131	Astroglia_c8
SCN1A-AS1	2.02e-132	0.452226	0.455	0.209	6.21e-128	Astroglia_c8
CTNNA2	2.59e-132	0.68864	0.916	0.779	7.96e-128	Astroglia_c8
PCA3	3.09e-130	0.37667	0.269	0.092	9.52e-126	Astroglia_c8
ARHGEF3	1.22e-129	0.481533	0.562	0.306	3.75e-125	Astroglia_c8
AP002336.2	2.85e-129	0.588276	0.617	0.375	8.78e-125	Astroglia_c8
CACNB2	8.16e-128	0.505421	0.661	0.407	2.51e-123	Astroglia_c8
ADGRB3	1.44e-127	0.468111	0.976	0.838	4.44e-123	Astroglia_c8
CTNNA3	1.57e-125	0.475951	0.563	0.302	4.83e-121	Astroglia_c8
RGMA	3.31e-125	0.334541	0.406	0.181	1.02e-120	Astroglia_c8
ARAP2	1.2e-123	0.354662	0.423	0.193	3.69e-119	Astroglia_c8
BRINP3	5.16e-123	0.364285	0.496	0.24	1.59e-118	Astroglia_c8
SLC26A7	3.46e-122	0.416567	0.168	0.043	1.06e-117	Astroglia_c8
CSGALNACT1	3.59e-122	0.386595	0.469	0.226	1.1e-117	Astroglia_c8
AL390783.1	5.44e-121	0.338277	0.359	0.149	1.68e-116	Astroglia_c8
LIFR	2.3e-120	0.397268	0.579	0.322	7.07e-116	Astroglia_c8
PARD3B	2.63e-119	0.442716	0.852	0.574	8.09e-115	Astroglia_c8
ATP13A4	4.33e-119	0.29447	0.342	0.139	1.33e-114	Astroglia_c8
CHST9	9.95e-116	0.415611	0.42	0.197	3.06e-111	Astroglia_c8
ZFPM2-AS1	4.76e-115	0.324831	0.638	0.355	1.46e-110	Astroglia_c8
KCNN3	2.64e-113	0.362892	0.456	0.226	8.13e-109	Astroglia_c8
PCDH9	1.12e-112	0.463856	0.797	0.528	3.44e-108	Astroglia_c8
NEAT1	2.62e-112	0.410733	0.816	0.535	8.07e-108	Astroglia_c8
FAM189A2	2.39e-110	0.286331	0.332	0.137	7.34e-106	Astroglia_c8
AC023051.1	1.37e-109	0.284999	0.342	0.144	4.23e-105	Astroglia_c8
CTNND2	1.79e-108	0.419093	0.959	0.85	5.52e-104	Astroglia_c8
TAOK3	3.69e-107	0.381139	0.599	0.357	1.13e-102	Astroglia_c8
LSAMP	2.22e-105	0.391914	0.973	0.831	6.82e-101	Astroglia_c8
FMN2	3.56e-105	0.443355	0.788	0.565	1.1e-100	Astroglia_c8
OPHN1	4.77e-102	0.43805	0.695	0.46	1.47e-97	Astroglia_c8
RFX4	5.5e-102	0.410077	0.728	0.482	1.69e-97	Astroglia_c8
CD44	7.23e-102	0.410475	0.384	0.185	2.23e-97	Astroglia_c8
SNCAIP	3.04e-101	0.496797	0.584	0.359	9.36e-97	Astroglia_c8
B3GALT5	3.97e-101	0.273145	0.315	0.133	1.22e-96	Astroglia_c8
SHROOM3	2.05e-99	0.319173	0.48	0.249	6.31e-95	Astroglia_c8
CACHD1	6.13e-99	0.377459	0.576	0.344	1.89e-94	Astroglia_c8
AL354771.1	2e-96	0.276485	0.335	0.146	6.16e-92	Astroglia_c8
ROBO2	3.84e-96	0.295363	0.769	0.511	1.18e-91	Astroglia_c8
PPP2R2B	1.22e-94	0.409425	0.822	0.589	3.74e-90	Astroglia_c8
LHFPL6	6.01e-94	0.432992	0.606	0.369	1.85e-89	Astroglia_c8
GRIK1	9.53e-94	0.383269	0.583	0.345	2.93e-89	Astroglia_c8
ANKFN1	1.02e-92	0.312056	0.553	0.309	3.15e-88	Astroglia_c8
AC092691.1	1.1e-90	0.379939	0.627	0.393	3.4e-86	Astroglia_c8
AC022101.1	1.33e-90	0.436431	0.449	0.245	4.09e-86	Astroglia_c8
MAML2	6.4e-90	0.343579	0.83	0.575	1.97e-85	Astroglia_c8
MIR4300HG	2.03e-89	0.299664	0.31	0.136	6.24e-85	Astroglia_c8
GFAP	1.13e-88	0.381741	0.535	0.321	3.49e-84	Astroglia_c8
SORBS1	6.77e-88	0.442221	0.753	0.558	2.08e-83	Astroglia_c8
AC119150.1	2.6e-87	0.333072	0.318	0.146	8.01e-83	Astroglia_c8
TPST1	8.43e-87	0.496221	0.613	0.416	2.6e-82	Astroglia_c8
ZNRF3	8.44e-87	0.354857	0.479	0.272	2.6e-82	Astroglia_c8
CARMIL1	1.12e-86	0.331204	0.538	0.317	3.46e-82	Astroglia_c8
TRPS1	1.49e-86	0.342073	0.766	0.524	4.57e-82	Astroglia_c8
ADCY8	1.49e-86	0.310488	0.324	0.149	4.6e-82	Astroglia_c8
AC092944.1	1.89e-86	0.308668	0.383	0.192	5.81e-82	Astroglia_c8
SLC1A3	3.31e-83	0.352863	0.641	0.413	1.02e-78	Astroglia_c8
FAM13C	7.06e-83	0.355698	0.454	0.256	2.17e-78	Astroglia_c8
GAB1	1.21e-82	0.332819	0.525	0.314	3.73e-78	Astroglia_c8
HEPN1	1.87e-82	0.279221	0.414	0.218	5.74e-78	Astroglia_c8
ADAMTS6	5.98e-81	0.305227	0.471	0.263	1.84e-76	Astroglia_c8
AC093535.1	1.26e-80	0.269765	0.353	0.172	3.89e-76	Astroglia_c8
PPFIA1	1.62e-80	0.330657	0.478	0.28	4.98e-76	Astroglia_c8
RYR3	2.66e-80	0.345411	0.535	0.32	8.19e-76	Astroglia_c8
LRRTM3	1.02e-79	0.272853	0.376	0.188	3.15e-75	Astroglia_c8
ASB18	1.61e-79	0.262446	0.278	0.122	4.95e-75	Astroglia_c8
KANK1	2.31e-79	0.293848	0.423	0.228	7.11e-75	Astroglia_c8
MALAT1	6.24e-78	0.266427	1	1	1.92e-73	Astroglia_c8
KCNH7	1.77e-77	0.456302	0.649	0.432	5.44e-73	Astroglia_c8
PTPRZ1	2.62e-77	0.341351	0.908	0.754	8.05e-73	Astroglia_c8
DTNA	7.1e-77	0.350612	0.827	0.615	2.18e-72	Astroglia_c8
RBMS3	3.24e-76	0.306908	0.456	0.257	9.97e-72	Astroglia_c8
ZBTB20	1.28e-75	0.318364	0.908	0.733	3.95e-71	Astroglia_c8
AC008957.2	2.34e-75	0.289339	0.429	0.233	7.21e-71	Astroglia_c8
SEMA6A-AS1	3.27e-75	0.345597	0.527	0.324	1.01e-70	Astroglia_c8
AC098656.1	5.75e-75	0.2854	0.293	0.134	1.77e-70	Astroglia_c8
GJA1	2.02e-73	0.314797	0.365	0.193	6.22e-69	Astroglia_c8
TGFB2	3.26e-73	0.32607	0.41	0.226	1e-68	Astroglia_c8
DST	1.53e-72	0.421748	0.835	0.675	4.71e-68	Astroglia_c8
UTRN	4.47e-72	0.268978	0.506	0.299	1.38e-67	Astroglia_c8
AC078842.2	2.03e-70	0.281541	0.412	0.226	6.23e-66	Astroglia_c8
SOX6	8.44e-70	0.276022	0.857	0.601	2.6e-65	Astroglia_c8
AMMECR1	9.46e-70	0.310387	0.374	0.202	2.91e-65	Astroglia_c8
ST8SIA1	2.01e-69	0.319029	0.467	0.28	6.18e-65	Astroglia_c8
POT1-AS1	4.05e-69	0.278917	0.377	0.202	1.25e-64	Astroglia_c8
LINC01138	6.38e-69	0.253646	0.418	0.233	1.96e-64	Astroglia_c8
STK3	5.29e-68	0.274171	0.578	0.367	1.63e-63	Astroglia_c8
AL606923.2	7.49e-68	0.254281	0.32	0.159	2.3e-63	Astroglia_c8
PTN	8.79e-68	0.321624	0.927	0.818	2.71e-63	Astroglia_c8
AC091826.2	1.15e-67	0.254565	0.353	0.185	3.54e-63	Astroglia_c8
SHISA6	4.78e-67	0.366798	0.458	0.275	1.47e-62	Astroglia_c8
KAT2B	7.93e-67	0.260199	0.417	0.237	2.44e-62	Astroglia_c8
AQP4	6.49e-65	0.295531	0.506	0.321	2e-60	Astroglia_c8
LPP	6.59e-65	0.296302	0.708	0.51	2.03e-60	Astroglia_c8
PPP1R9A	1.47e-64	0.397834	0.663	0.48	4.53e-60	Astroglia_c8
AC015923.1	1.1e-63	0.302289	0.587	0.391	3.39e-59	Astroglia_c8
CDH20	1.37e-63	0.264154	0.557	0.349	4.22e-59	Astroglia_c8
RHBDL2	3.62e-63	0.298001	0.446	0.27	1.11e-58	Astroglia_c8
FUT9	4.99e-63	0.314085	0.659	0.465	1.54e-58	Astroglia_c8
CRISPLD1	1.7e-62	0.262277	0.369	0.204	5.23e-58	Astroglia_c8
PHYHIPL	2.17e-62	0.287463	0.48	0.302	6.67e-58	Astroglia_c8
LTBP1	5.38e-62	0.256476	0.492	0.299	1.66e-57	Astroglia_c8
AKAP6	1.21e-61	0.330522	0.741	0.565	3.72e-57	Astroglia_c8
CHPT1	5.33e-61	0.262859	0.406	0.238	1.64e-56	Astroglia_c8
BCAN	8.08e-61	0.286177	0.474	0.299	2.49e-56	Astroglia_c8
TANC1	3.89e-60	0.267208	0.494	0.311	1.2e-55	Astroglia_c8
ASAP1	4.34e-60	0.33762	0.714	0.557	1.33e-55	Astroglia_c8
AL139317.5	1.2e-58	0.291889	0.437	0.268	3.69e-54	Astroglia_c8
SCLT1	5.39e-58	0.282602	0.471	0.298	1.66e-53	Astroglia_c8
ERBIN	1.39e-57	0.336606	0.602	0.435	4.29e-53	Astroglia_c8
AC002429.2	8.38e-57	0.351042	0.552	0.375	2.58e-52	Astroglia_c8
DOCK10	1.56e-56	0.260255	0.382	0.219	4.79e-52	Astroglia_c8
NCAN	4.09e-56	0.338598	0.436	0.278	1.26e-51	Astroglia_c8
MIR100HG	6.54e-56	0.301767	0.762	0.596	2.01e-51	Astroglia_c8
NFIA-AS2	2.84e-55	0.32263	0.461	0.286	8.73e-51	Astroglia_c8
PRKD1	8.72e-55	0.255882	0.514	0.332	2.68e-50	Astroglia_c8
AC131571.1	1.35e-53	0.27111	0.504	0.33	4.16e-49	Astroglia_c8
TNRC6A	2.19e-53	0.279154	0.819	0.671	6.75e-49	Astroglia_c8
AP000787.1	7.01e-51	0.29699	0.578	0.411	2.16e-46	Astroglia_c8
SOX5	1.43e-50	0.273384	0.902	0.756	4.41e-46	Astroglia_c8
NCKAP5	1.87e-50	0.291667	0.698	0.518	5.77e-46	Astroglia_c8
AP003086.1	4.1e-50	0.319988	0.612	0.444	1.26e-45	Astroglia_c8
AL139260.1	8.79e-50	0.255645	0.451	0.293	2.7e-45	Astroglia_c8
PMP2	3.2e-49	0.27272	0.445	0.289	9.86e-45	Astroglia_c8
ZBTB20-AS5	8.49e-49	0.267573	0.576	0.406	2.61e-44	Astroglia_c8
IPO9-AS1	1.34e-48	0.317382	0.494	0.34	4.13e-44	Astroglia_c8
ADAMTS3	2.26e-47	0.253162	0.428	0.27	6.95e-43	Astroglia_c8
LINC00174	1.76e-44	0.282969	0.464	0.313	5.41e-40	Astroglia_c8
TMTC2	4.29e-44	0.256379	0.668	0.491	1.32e-39	Astroglia_c8
BICD1	6.32e-44	0.264065	0.676	0.528	1.95e-39	Astroglia_c8
NTRK2	8.27e-44	0.261424	0.794	0.643	2.55e-39	Astroglia_c8
PRUNE2	9.56e-44	0.287458	0.388	0.25	2.94e-39	Astroglia_c8
DOCK7	1.2e-43	0.261551	0.594	0.444	3.69e-39	Astroglia_c8
ARHGAP21	5.28e-42	0.267931	0.678	0.537	1.63e-37	Astroglia_c8
C1orf61	1.41e-41	0.252202	0.75	0.621	4.34e-37	Astroglia_c8
NRXN1	1.63e-41	0.258984	0.882	0.73	5.03e-37	Astroglia_c8
AC068282.1	1.89e-41	0.251768	0.486	0.336	5.83e-37	Astroglia_c8
CADPS	7.51e-41	0.322088	0.658	0.51	2.31e-36	Astroglia_c8
RGS6	2.11e-40	0.296841	0.472	0.318	6.49e-36	Astroglia_c8
AC016766.1	0	1.95563	0.771	0.173	0	Astroglia_c1
GRID2	0	1.21385	0.9	0.39	0	Astroglia_c1
PCDH9	0	1.18239	0.923	0.472	0	Astroglia_c1
DCLK1	0	1.09403	0.988	0.805	0	Astroglia_c1
PPP2R2B	0	1.0494	0.926	0.542	0	Astroglia_c1
NTM	0	0.961679	0.854	0.502	0	Astroglia_c1
AP003464.1	0	0.948108	0.667	0.197	0	Astroglia_c1
LINC01088	0	0.934347	0.728	0.29	0	Astroglia_c1
FRMD5	0	0.902198	0.839	0.594	0	Astroglia_c1
GLIS3	0	0.892902	0.944	0.501	0	Astroglia_c1
FIGN	0	0.889441	0.757	0.266	0	Astroglia_c1
GALNT17	0	0.884714	0.65	0.395	0	Astroglia_c1
LINC00907	0	0.873674	0.495	0.162	0	Astroglia_c1
GRIK1	0	0.816102	0.698	0.296	0	Astroglia_c1
NRG3	0	0.813191	0.99	0.758	0	Astroglia_c1
RGS6	0	0.80817	0.648	0.268	0	Astroglia_c1
AC098656.1	0	0.757237	0.45	0.087	0	Astroglia_c1
AC012405.1	0	0.746696	0.773	0.332	0	Astroglia_c1
OBI1-AS1	0	0.742945	0.442	0.102	0	Astroglia_c1
QKI	0	0.735954	0.976	0.805	0	Astroglia_c1
DCLK2	0	0.728709	0.852	0.565	0	Astroglia_c1
PRKCE	0	0.725808	0.784	0.449	0	Astroglia_c1
EEPD1	0	0.692296	0.515	0.202	0	Astroglia_c1
GREB1L	0	0.683991	0.503	0.136	0	Astroglia_c1
PCDH9-AS2	0	0.675442	0.556	0.177	0	Astroglia_c1
SMOC1	0	0.669604	0.697	0.368	0	Astroglia_c1
CADPS	0	0.661098	0.738	0.478	0	Astroglia_c1
RYR3	0	0.651582	0.608	0.28	0	Astroglia_c1
AGBL4	0	0.630759	0.609	0.276	0	Astroglia_c1
ITPR2	0	0.624162	0.652	0.311	0	Astroglia_c1
NAA11	0	0.620935	0.506	0.167	0	Astroglia_c1
AKAP6	0	0.601825	0.824	0.528	0	Astroglia_c1
FMN2	0	0.599541	0.837	0.53	0	Astroglia_c1
AQP4-AS1	0	0.599025	0.569	0.283	0	Astroglia_c1
NPAS3	0	0.586588	0.984	0.69	0	Astroglia_c1
PTN	0	0.585713	0.936	0.803	0	Astroglia_c1
FAT3	0	0.582465	0.779	0.48	0	Astroglia_c1
GPR158	0	0.578865	0.482	0.187	0	Astroglia_c1
DTNA	0	0.576987	0.86	0.583	0	Astroglia_c1
SPON1	0	0.5722	0.589	0.229	0	Astroglia_c1
ZBTB7C	0	0.565137	0.485	0.136	0	Astroglia_c1
NKAIN3	0	0.559594	0.877	0.568	0	Astroglia_c1
FNBP1	0	0.556025	0.66	0.375	0	Astroglia_c1
SIPA1L1	0	0.547457	0.783	0.554	0	Astroglia_c1
NEAT1	0	0.545361	0.824	0.5	0	Astroglia_c1
NTRK2	0	0.54302	0.881	0.609	0	Astroglia_c1
WDR49	0	0.540966	0.514	0.18	0	Astroglia_c1
SHISA6	0	0.539258	0.518	0.242	0	Astroglia_c1
PTCHD4	0	0.538572	0.472	0.164	0	Astroglia_c1
PARD3B	0	0.533114	0.874	0.537	0	Astroglia_c1
PLXDC2	0	0.523528	0.683	0.355	0	Astroglia_c1
PTPRT	0	0.518147	0.431	0.154	0	Astroglia_c1
NEBL	0	0.515943	0.779	0.456	0	Astroglia_c1
AL139815.1	0	0.515941	0.517	0.228	0	Astroglia_c1
ANKFN1	0	0.510988	0.611	0.269	0	Astroglia_c1
ADCY2	0	0.510195	0.669	0.358	0	Astroglia_c1
ITPKB	0	0.504056	0.545	0.237	0	Astroglia_c1
TNRC6A	0	0.502569	0.851	0.648	0	Astroglia_c1
GPM6A	0	0.50219	0.969	0.85	0	Astroglia_c1
CSMD3	0	0.498971	0.63	0.283	0	Astroglia_c1
AC079385.1	0	0.498084	0.772	0.462	0	Astroglia_c1
FAM189A2	0	0.491253	0.403	0.101	0	Astroglia_c1
NCAM2	0	0.482965	0.752	0.446	0	Astroglia_c1
TRPS1	0	0.474326	0.786	0.492	0	Astroglia_c1
PDE3A	0	0.464031	0.503	0.186	0	Astroglia_c1
AL606923.2	0	0.463275	0.394	0.127	0	Astroglia_c1
CFAP54	0	0.461818	0.533	0.252	0	Astroglia_c1
PAX3	0	0.461142	0.464	0.152	0	Astroglia_c1
AC078842.2	0	0.456485	0.465	0.194	0	Astroglia_c1
CAMK2G	0	0.448527	0.471	0.202	0	Astroglia_c1
LMCD1-AS1	0	0.440497	0.53	0.271	0	Astroglia_c1
LIFR	0	0.438584	0.574	0.292	0	Astroglia_c1
ANOS1	0	0.431249	0.409	0.157	0	Astroglia_c1
COLEC12	0	0.426489	0.382	0.137	0	Astroglia_c1
ARHGEF4	0	0.419114	0.403	0.164	0	Astroglia_c1
STK33	0	0.415111	0.643	0.338	0	Astroglia_c1
PRR5L	0	0.412903	0.422	0.157	0	Astroglia_c1
AC012409.2	0	0.402771	0.475	0.211	0	Astroglia_c1
AL160254.1	0	0.399983	0.361	0.102	0	Astroglia_c1
RHBDL3	0	0.399265	0.331	0.103	0	Astroglia_c1
ADCY8	0	0.395753	0.37	0.119	0	Astroglia_c1
AC024145.1	0	0.385264	0.425	0.165	0	Astroglia_c1
ZMAT4	0	0.373507	0.355	0.129	0	Astroglia_c1
BBOX1-AS1	0	0.37076	0.347	0.116	0	Astroglia_c1
ARMC3	0	0.367494	0.395	0.153	0	Astroglia_c1
SFMBT2	0	0.358884	0.431	0.194	0	Astroglia_c1
SERPINI2	0	0.316208	0.319	0.102	0	Astroglia_c1
AC015878.1	0	0.305266	0.232	0.04	0	Astroglia_c1
MEIS1	0	0.300872	0.323	0.117	0	Astroglia_c1
ATP10B	0	0.300403	0.269	0.071	0	Astroglia_c1
PCDH9-AS4	0	0.295645	0.255	0.061	0	Astroglia_c1
AL627316.1	0	0.285103	0.214	0.039	0	Astroglia_c1
ERBB4	0	0.282516	0.916	0.527	0	Astroglia_c1
WNT3	0	0.251983	0.218	0.05	0	Astroglia_c1
LRRC4C	1.89e-306	0.399958	0.525	0.272	5.82e-302	Astroglia_c1
AC073941.1	2.54e-305	0.369604	0.445	0.2	7.82e-301	Astroglia_c1
PDE8B	1.71e-303	0.366903	0.405	0.18	5.26e-299	Astroglia_c1
MIR99AHG	1.02e-302	0.388923	0.972	0.817	3.15e-298	Astroglia_c1
AP003025.2	5.21e-301	0.305051	0.303	0.11	1.6e-296	Astroglia_c1
PACRG	7.99e-300	0.37901	0.475	0.232	2.46e-295	Astroglia_c1
LDB2	3.07e-296	0.344811	0.442	0.206	9.45e-292	Astroglia_c1
EPB41L3	3.77e-292	0.585834	0.558	0.328	1.16e-287	Astroglia_c1
STK3	1.26e-290	0.380084	0.597	0.339	3.87e-286	Astroglia_c1
KCND2	2.26e-289	0.339598	0.611	0.335	6.95e-285	Astroglia_c1
ARHGEF3	2.73e-289	0.413585	0.525	0.282	8.4e-285	Astroglia_c1
CHST9	3.62e-288	0.398423	0.392	0.175	1.11e-283	Astroglia_c1
KCNH1	3.65e-288	0.351238	0.35	0.145	1.12e-283	Astroglia_c1
ABCA1	6.82e-285	0.374975	0.516	0.274	2.1e-280	Astroglia_c1
AP003025.1	4.64e-284	0.28791	0.285	0.103	1.43e-279	Astroglia_c1
AC091826.2	5.94e-280	0.331258	0.371	0.162	1.83e-275	Astroglia_c1
TNIK	1.46e-278	0.466847	0.747	0.529	4.5e-274	Astroglia_c1
MALAT1	4e-278	0.29483	1	1	1.23e-273	Astroglia_c1
MAPK10	2.02e-276	0.417545	0.803	0.578	6.23e-272	Astroglia_c1
AP000787.1	1.61e-274	0.432234	0.623	0.383	4.96e-270	Astroglia_c1
TENM2	4.5e-274	0.448525	0.516	0.278	1.39e-269	Astroglia_c1
AC023051.1	5.79e-273	0.282055	0.316	0.125	1.78e-268	Astroglia_c1
MIR100HG	1.75e-272	0.445984	0.784	0.572	5.37e-268	Astroglia_c1
DST	1.83e-268	0.412644	0.85	0.653	5.63e-264	Astroglia_c1
HYDIN	2.59e-261	0.334271	0.449	0.222	7.98e-257	Astroglia_c1
GARNL3	8.44e-257	0.326738	0.44	0.223	2.6e-252	Astroglia_c1
PCSK5	1.91e-254	0.346971	0.45	0.231	5.87e-250	Astroglia_c1
CACHD1	9.39e-254	0.373332	0.552	0.32	2.89e-249	Astroglia_c1
EIF1B-AS1	1.2e-250	0.320255	0.33	0.143	3.7e-246	Astroglia_c1
AC092944.1	1.56e-248	0.30846	0.372	0.171	4.82e-244	Astroglia_c1
PPP1R9A	6.58e-248	0.470905	0.682	0.455	2.03e-243	Astroglia_c1
DNAH7	1.31e-247	0.332836	0.458	0.232	4.02e-243	Astroglia_c1
PCDH7	1.78e-243	0.344836	0.525	0.289	5.48e-239	Astroglia_c1
RORA	6.79e-241	0.282004	0.926	0.679	2.09e-236	Astroglia_c1
BMPR1B	1.06e-239	0.336806	0.548	0.311	3.25e-235	Astroglia_c1
GABBR2	1.96e-236	0.377481	0.625	0.392	6.03e-232	Astroglia_c1
TRIM9	1.2e-235	0.39333	0.645	0.42	3.7e-231	Astroglia_c1
PDE4B	6.65e-235	0.301044	0.693	0.43	2.05e-230	Astroglia_c1
AC002460.2	1.15e-232	0.305441	0.343	0.154	3.55e-228	Astroglia_c1
NR2F2-AS1	1.13e-228	0.29104	0.389	0.187	3.47e-224	Astroglia_c1
MAML2	1.46e-227	0.262745	0.821	0.546	4.5e-223	Astroglia_c1
TMTC2	3.47e-227	0.336256	0.708	0.463	1.07e-222	Astroglia_c1
KIF1B	8.41e-227	0.369219	0.84	0.688	2.59e-222	Astroglia_c1
OPHN1	3.22e-226	0.368029	0.662	0.438	9.9e-222	Astroglia_c1
EDNRB	5.69e-224	0.271358	0.344	0.16	1.75e-219	Astroglia_c1
KCNMA1	2.02e-221	0.362875	0.585	0.358	6.23e-217	Astroglia_c1
GRAMD1B	7.13e-220	0.290497	0.323	0.147	2.2e-215	Astroglia_c1
LINC02511	8.38e-217	0.343874	0.26	0.105	2.58e-212	Astroglia_c1
MYRIP	1.18e-216	0.294853	0.36	0.174	3.64e-212	Astroglia_c1
GHR	2.04e-215	0.294688	0.376	0.184	6.27e-211	Astroglia_c1
LUZP2	2.22e-215	0.277344	0.521	0.283	6.84e-211	Astroglia_c1
SNCAIP	3.51e-215	0.398666	0.547	0.338	1.08e-210	Astroglia_c1
VIPR2	3.51e-215	0.250126	0.293	0.125	1.08e-210	Astroglia_c1
PTCHD1-AS	2.48e-214	0.350889	0.6	0.363	7.63e-210	Astroglia_c1
AC022101.1	3.09e-214	0.353027	0.423	0.225	9.5e-210	Astroglia_c1
RNF19A	4.4e-212	0.352423	0.423	0.232	1.35e-207	Astroglia_c1
SPAG1	9.05e-212	0.309788	0.374	0.188	2.78e-207	Astroglia_c1
VWA3A	1.48e-209	0.271257	0.302	0.133	4.54e-205	Astroglia_c1
RFX4	1.97e-209	0.345143	0.688	0.46	6.06e-205	Astroglia_c1
ESRRG	1.05e-205	0.336038	0.415	0.22	3.24e-201	Astroglia_c1
SORBS1	5.64e-205	0.376256	0.734	0.538	1.74e-200	Astroglia_c1
POT1-AS1	1.12e-204	0.298345	0.369	0.183	3.45e-200	Astroglia_c1
NECTIN3-AS1	1.35e-201	0.300101	0.2	0.071	4.14e-197	Astroglia_c1
ADAMTS6	3.94e-200	0.298209	0.445	0.242	1.21e-195	Astroglia_c1
FBXL7	2.12e-198	0.28661	0.848	0.577	6.53e-194	Astroglia_c1
PRKN	5.35e-198	0.344808	0.684	0.478	1.65e-193	Astroglia_c1
ANTXR2	1.38e-196	0.278533	0.379	0.194	4.24e-192	Astroglia_c1
AL136298.1	8.98e-196	0.287326	0.341	0.167	2.76e-191	Astroglia_c1
PLCH1	1.41e-191	0.279707	0.359	0.181	4.34e-187	Astroglia_c1
SCLT1	5.45e-191	0.331158	0.469	0.277	1.68e-186	Astroglia_c1
B3GLCT	1.53e-189	0.276555	0.411	0.224	4.71e-185	Astroglia_c1
PDLIM5	4.55e-189	0.257852	0.431	0.235	1.4e-184	Astroglia_c1
ARHGEF10L	5.33e-189	0.256941	0.345	0.173	1.64e-184	Astroglia_c1
BACH1	1.28e-188	0.317533	0.507	0.308	3.95e-184	Astroglia_c1
LGR4	1.32e-188	0.26531	0.382	0.198	4.06e-184	Astroglia_c1
ATP2B4	1.79e-188	0.289839	0.49	0.291	5.51e-184	Astroglia_c1
TGFB2	3.68e-184	0.299301	0.388	0.208	1.13e-179	Astroglia_c1
TBC1D5	6.43e-182	0.469317	0.846	0.733	1.98e-177	Astroglia_c1
AC119150.1	1.44e-180	0.26449	0.286	0.132	4.42e-176	Astroglia_c1
SASH1	2.15e-179	0.288	0.447	0.257	6.63e-175	Astroglia_c1
NR2F1	4.13e-178	0.316237	0.595	0.393	1.27e-173	Astroglia_c1
CTNNA2	8.71e-178	0.305116	0.927	0.761	2.68e-173	Astroglia_c1
BMP2K	9.23e-176	0.290125	0.473	0.285	2.84e-171	Astroglia_c1
INTU	6.61e-175	0.281779	0.522	0.322	2.04e-170	Astroglia_c1
GSN	6.63e-175	0.25352	0.349	0.181	2.04e-170	Astroglia_c1
AFF3	1.38e-174	0.358736	0.772	0.603	4.26e-170	Astroglia_c1
ADGRB3	2.08e-174	0.373228	0.948	0.826	6.4e-170	Astroglia_c1
AC069437.1	1.2e-173	0.310345	0.424	0.239	3.68e-169	Astroglia_c1
AQP4	1.17e-171	0.305444	0.489	0.302	3.6e-167	Astroglia_c1
SFRP4	5.83e-171	0.256586	0.329	0.165	1.79e-166	Astroglia_c1
ASTN2	7.94e-171	0.311723	0.657	0.447	2.44e-166	Astroglia_c1
GPC5	1.99e-170	0.288411	0.294	0.14	6.11e-166	Astroglia_c1
CSMD1	1.59e-169	0.25238	0.597	0.375	4.9e-165	Astroglia_c1
PLEKHG1	3.47e-169	0.263888	0.467	0.276	1.07e-164	Astroglia_c1
PLCE1	1.32e-168	0.261572	0.467	0.276	4.06e-164	Astroglia_c1
RORA-AS1	2.7e-167	0.272493	0.564	0.353	8.32e-163	Astroglia_c1
NOS1AP	2.31e-164	0.295427	0.522	0.33	7.11e-160	Astroglia_c1
EPS15	6.72e-164	0.266311	0.49	0.303	2.07e-159	Astroglia_c1
DENND2A	1.02e-163	0.294714	0.463	0.283	3.15e-159	Astroglia_c1
NEO1	1.37e-163	0.28588	0.573	0.386	4.22e-159	Astroglia_c1
CDH20	3.95e-160	0.292577	0.525	0.33	1.22e-155	Astroglia_c1
AC002429.2	4.47e-159	0.325457	0.547	0.354	1.38e-154	Astroglia_c1
UTRN	1.38e-158	0.27712	0.461	0.282	4.24e-154	Astroglia_c1
ST8SIA1	4.77e-158	0.261543	0.443	0.262	1.47e-153	Astroglia_c1
CD44	1.25e-155	0.28318	0.326	0.171	3.85e-151	Astroglia_c1
TMEM232	7.48e-155	0.261885	0.543	0.343	2.3e-150	Astroglia_c1
GFAP	3.96e-151	0.316669	0.477	0.306	1.22e-146	Astroglia_c1
PRKD1	3.96e-151	0.259158	0.5	0.313	1.22e-146	Astroglia_c1
FUT9	8.72e-151	0.31299	0.628	0.447	2.68e-146	Astroglia_c1
TTLL5	3.92e-150	0.288641	0.482	0.309	1.21e-145	Astroglia_c1
RFX3	8.72e-149	0.278402	0.844	0.694	2.69e-144	Astroglia_c1
TJP1	7.93e-148	0.259891	0.543	0.362	2.44e-143	Astroglia_c1
PDE8A	1.45e-147	0.27661	0.396	0.234	4.47e-143	Astroglia_c1
LINC01138	6.66e-147	0.255885	0.381	0.217	2.05e-142	Astroglia_c1
AC104827.1	8.12e-147	0.281135	0.462	0.287	2.5e-142	Astroglia_c1
PAPPA	8.27e-147	0.309744	0.348	0.192	2.55e-142	Astroglia_c1
CTNND2	6.66e-143	0.250962	0.951	0.838	2.05e-138	Astroglia_c1
GRIN2A	2.2e-142	0.423457	0.388	0.234	6.77e-138	Astroglia_c1
LRFN5	1.44e-140	0.254419	0.43	0.259	4.44e-136	Astroglia_c1
MAST4	3.61e-140	0.253624	0.407	0.241	1.11e-135	Astroglia_c1
PPP1R12B	3.08e-138	0.280126	0.524	0.355	9.47e-134	Astroglia_c1
ANKUB1	2.12e-135	0.298913	0.704	0.542	6.54e-131	Astroglia_c1
MAP2K5	1.41e-133	0.264511	0.483	0.321	4.33e-129	Astroglia_c1
SLC4A4	2.92e-133	0.287335	0.497	0.327	9e-129	Astroglia_c1
CLU	7.81e-131	0.599118	0.957	0.905	2.4e-126	Astroglia_c1
LINC02315	3.16e-128	0.295222	0.759	0.612	9.74e-124	Astroglia_c1
TPST1	2.24e-127	0.307705	0.559	0.402	6.9e-123	Astroglia_c1
AC092957.1	1.34e-126	0.314746	0.502	0.32	4.13e-122	Astroglia_c1
EPHB1	6.25e-125	0.268272	0.51	0.344	1.92e-120	Astroglia_c1
LINC00461	1.51e-124	0.264577	0.714	0.556	4.63e-120	Astroglia_c1
RHBDL2	2.93e-124	0.262833	0.409	0.256	9.01e-120	Astroglia_c1
PHYHIPL	1.13e-122	0.255875	0.442	0.287	3.48e-118	Astroglia_c1
MYO16	9e-117	0.27074	0.474	0.317	2.77e-112	Astroglia_c1
SSBP2	2.21e-116	0.270701	0.745	0.607	6.8e-112	Astroglia_c1
LRBA	1.56e-110	0.251969	0.599	0.446	4.81e-106	Astroglia_c1
C8orf34	4.91e-105	0.317239	0.362	0.225	1.51e-100	Astroglia_c1
AP003086.1	1.56e-100	0.280312	0.576	0.43	4.81e-96	Astroglia_c1
MFSD4B	3.39e-96	0.255486	0.719	0.6	1.04e-91	Astroglia_c1
SLC20A2	4.87e-85	0.253144	0.396	0.271	1.5e-80	Astroglia_c1
GPM6B	7.65e-76	0.269554	0.836	0.762	2.35e-71	Astroglia_c1
LYST	5.59e-73	0.298746	0.376	0.271	1.72e-68	Astroglia_c1
NRG1	7.08e-70	0.461157	0.376	0.267	2.18e-65	Astroglia_c1
AC009264.1	7.45e-68	0.257278	0.214	0.126	2.29e-63	Astroglia_c1
RMST	0	1.62639	0.859	0.281	0	Astroglia_c0
AC012405.1	0	1.53675	0.854	0.289	0	Astroglia_c0
RORA	0	1.33918	0.981	0.652	0	Astroglia_c0
ADGRV1	0	1.31861	0.856	0.336	0	Astroglia_c0
GNG12-AS1	0	1.29693	0.781	0.292	0	Astroglia_c0
AC092957.1	0	1.27147	0.844	0.227	0	Astroglia_c0
PLEKHA5	0	1.17253	0.873	0.494	0	Astroglia_c0
AL355612.1	0	1.16397	0.63	0.11	0	Astroglia_c0
NEBL	0	1.10043	0.897	0.41	0	Astroglia_c0
RSPO2	0	1.03219	0.514	0.062	0	Astroglia_c0
LINC01088	0	0.989707	0.782	0.254	0	Astroglia_c0
GLIS3	0	0.983016	0.948	0.477	0	Astroglia_c0
AL137139.2	0	0.974295	0.695	0.151	0	Astroglia_c0
TMEM232	0	0.962334	0.723	0.289	0	Astroglia_c0
CFAP54	0	0.962256	0.673	0.203	0	Astroglia_c0
LAMA2	0	0.941388	0.541	0.115	0	Astroglia_c0
GABBR2	0	0.884877	0.741	0.351	0	Astroglia_c0
AC073941.1	0	0.85037	0.596	0.15	0	Astroglia_c0
NTRK2	0	0.84599	0.895	0.591	0	Astroglia_c0
WLS	0	0.801262	0.662	0.277	0	Astroglia_c0
FBXL7	0	0.795122	0.882	0.554	0	Astroglia_c0
AC025508.1	0	0.793322	0.38	0.026	0	Astroglia_c0
AC012404.1	0	0.778606	0.677	0.28	0	Astroglia_c0
CLYBL	0	0.77185	0.617	0.153	0	Astroglia_c0
PRKG1	0	0.771806	0.929	0.563	0	Astroglia_c0
LINC01876	0	0.770843	0.679	0.296	0	Astroglia_c0
LUCAT1	0	0.766674	0.569	0.172	0	Astroglia_c0
PARD3B	0	0.763998	0.876	0.518	0	Astroglia_c0
AL139815.1	0	0.759693	0.555	0.204	0	Astroglia_c0
RBFOX1	0	0.746773	0.762	0.458	0	Astroglia_c0
RORA-AS1	0	0.743966	0.719	0.304	0	Astroglia_c0
SOX6	0	0.735375	0.904	0.543	0	Astroglia_c0
TSHZ2	0	0.731043	0.406	0.082	0	Astroglia_c0
ASTN2	0	0.725251	0.762	0.41	0	Astroglia_c0
NPAS3	0	0.697513	0.984	0.674	0	Astroglia_c0
MECOM	0	0.690364	0.363	0.046	0	Astroglia_c0
AC079385.1	0	0.687279	0.797	0.44	0	Astroglia_c0
PTCHD1-AS	0	0.661966	0.682	0.331	0	Astroglia_c0
STK33	0	0.659428	0.71	0.306	0	Astroglia_c0
DNAH7	0	0.655992	0.571	0.192	0	Astroglia_c0
ADCY2	0	0.651983	0.686	0.338	0	Astroglia_c0
GALNT17	0	0.651695	0.7	0.369	0	Astroglia_c0
AL109930.1	0	0.648798	0.328	0.055	0	Astroglia_c0
AC068587.4	0	0.645066	0.762	0.433	0	Astroglia_c0
MAPK10	0	0.637262	0.851	0.554	0	Astroglia_c0
CFAP47	0	0.632107	0.403	0.068	0	Astroglia_c0
ADAMTS3	0	0.629917	0.557	0.21	0	Astroglia_c0
ERBB4	0	0.613237	0.88	0.515	0	Astroglia_c0
ZFHX4	0	0.610191	0.589	0.208	0	Astroglia_c0
FHIT	0	0.607635	0.68	0.343	0	Astroglia_c0
SLIT2	0	0.607416	0.56	0.177	0	Astroglia_c0
DOCK3	0	0.605689	0.873	0.626	0	Astroglia_c0
PTPRM	0	0.604883	0.699	0.35	0	Astroglia_c0
STXBP5L	0	0.604754	0.572	0.264	0	Astroglia_c0
DCDC1	0	0.597309	0.499	0.146	0	Astroglia_c0
HYDIN	0	0.593661	0.547	0.186	0	Astroglia_c0
NOS1AP	0	0.591465	0.639	0.291	0	Astroglia_c0
NAA11	0	0.585499	0.523	0.144	0	Astroglia_c0
NR2F1-AS1	0	0.578215	0.644	0.337	0	Astroglia_c0
LHFPL6	0	0.576323	0.625	0.322	0	Astroglia_c0
AC096570.1	0	0.565734	0.178	0.021	0	Astroglia_c0
FREM1	0	0.563679	0.489	0.127	0	Astroglia_c0
EFNA5	0	0.560221	0.523	0.191	0	Astroglia_c0
NEAT1	0	0.55303	0.812	0.485	0	Astroglia_c0
AC096570.2	0	0.55098	0.169	0.009	0	Astroglia_c0
C8orf34	0	0.549514	0.461	0.193	0	Astroglia_c0
PPP1R9A	0	0.539451	0.71	0.436	0	Astroglia_c0
RFX3	0	0.539196	0.886	0.676	0	Astroglia_c0
AC002460.2	0	0.533703	0.434	0.122	0	Astroglia_c0
PACRG	0	0.533092	0.521	0.208	0	Astroglia_c0
LMCD1-AS1	0	0.530894	0.57	0.247	0	Astroglia_c0
OPHN1	0	0.527215	0.678	0.422	0	Astroglia_c0
MYO16	0	0.526632	0.609	0.276	0	Astroglia_c0
KAZN	0	0.524226	0.854	0.613	0	Astroglia_c0
CFAP43	0	0.522556	0.423	0.11	0	Astroglia_c0
DTNA	0	0.522302	0.841	0.573	0	Astroglia_c0
NR2F1	0	0.52201	0.636	0.372	0	Astroglia_c0
STPG2-AS1	0	0.520204	0.335	0.044	0	Astroglia_c0
COL4A5	0	0.519977	0.551	0.226	0	Astroglia_c0
ARMC3	0	0.517188	0.424	0.133	0	Astroglia_c0
LRRIQ1	0	0.51388	0.443	0.144	0	Astroglia_c0
NEK11	0	0.512302	0.541	0.219	0	Astroglia_c0
PAPPA	0	0.509234	0.429	0.164	0	Astroglia_c0
MAGI2	0	0.498896	0.892	0.725	0	Astroglia_c0
SIPA1L1	0	0.494164	0.793	0.539	0	Astroglia_c0
INTU	0	0.492552	0.578	0.297	0	Astroglia_c0
RALGPS2	0	0.492219	0.53	0.239	0	Astroglia_c0
PLXDC2	0	0.479102	0.67	0.341	0	Astroglia_c0
BTBD11	0	0.474391	0.397	0.101	0	Astroglia_c0
LRP1B	0	0.472604	0.871	0.609	0	Astroglia_c0
SFXN5	0	0.468728	0.567	0.269	0	Astroglia_c0
RGS6	0	0.465889	0.524	0.277	0	Astroglia_c0
AL157911.1	0	0.465826	0.343	0.09	0	Astroglia_c0
DNAH6	0	0.46543	0.395	0.126	0	Astroglia_c0
KIF13A	0	0.464167	0.527	0.238	0	Astroglia_c0
OTX2-AS1	0	0.463339	0.29	0.053	0	Astroglia_c0
FMN2	0	0.461427	0.76	0.532	0	Astroglia_c0
CFAP44	0	0.45961	0.446	0.186	0	Astroglia_c0
ATP1A2	0	0.456645	0.615	0.338	0	Astroglia_c0
VWA3A	0	0.448183	0.384	0.104	0	Astroglia_c0
MALAT1	0	0.447517	1	1	0	Astroglia_c0
RFX4	0	0.444452	0.72	0.44	0	Astroglia_c0
ULK4	0	0.442955	0.54	0.284	0	Astroglia_c0
WDR49	0	0.441369	0.465	0.174	0	Astroglia_c0
GCNT1	0	0.437636	0.462	0.193	0	Astroglia_c0
ANKFN1	0	0.437509	0.564	0.262	0	Astroglia_c0
TRPS1	0	0.43297	0.769	0.48	0	Astroglia_c0
SPATA17	0	0.432333	0.377	0.111	0	Astroglia_c0
RBM20	0	0.43058	0.307	0.034	0	Astroglia_c0
AC002429.2	0	0.427943	0.583	0.335	0	Astroglia_c0
CCDC30	0	0.427599	0.464	0.191	0	Astroglia_c0
KCNMA1	0	0.426835	0.619	0.338	0	Astroglia_c0
AC105916.1	0	0.425799	0.4	0.13	0	Astroglia_c0
LMX1A	0	0.409076	0.279	0.026	0	Astroglia_c0
GRIN2A	0	0.406128	0.447	0.212	0	Astroglia_c0
AC137810.1	0	0.40317	0.321	0.072	0	Astroglia_c0
MEGF10	0	0.401637	0.459	0.212	0	Astroglia_c0
AC012409.2	0	0.400933	0.443	0.205	0	Astroglia_c0
ZNF521	0	0.400798	0.583	0.293	0	Astroglia_c0
AC093535.1	0	0.396293	0.394	0.13	0	Astroglia_c0
ADD3	0	0.395953	0.619	0.37	0	Astroglia_c0
CFAP299	0	0.390642	0.202	0.042	0	Astroglia_c0
KCTD16	0	0.389095	0.378	0.157	0	Astroglia_c0
DNAH12	0	0.388116	0.294	0.079	0	Astroglia_c0
NHS	0	0.384683	0.288	0.086	0	Astroglia_c0
PREX2	0	0.380189	0.376	0.119	0	Astroglia_c0
ADAMTS12	0	0.37973	0.331	0.087	0	Astroglia_c0
DNAH9	0	0.378435	0.375	0.158	0	Astroglia_c0
HEATR5A	0	0.377156	0.444	0.219	0	Astroglia_c0
LRRC9	0	0.374233	0.345	0.104	0	Astroglia_c0
ITPKB	0	0.373094	0.49	0.234	0	Astroglia_c0
ME3	0	0.369721	0.311	0.095	0	Astroglia_c0
PAX8-AS1	0	0.366549	0.195	0.029	0	Astroglia_c0
LAMA1	0	0.36608	0.366	0.123	0	Astroglia_c0
EYA4	0	0.363791	0.341	0.124	0	Astroglia_c0
AL161757.4	0	0.362133	0.229	0.038	0	Astroglia_c0
AL022068.1	0	0.361513	0.33	0.106	0	Astroglia_c0
AC104827.1	0	0.361397	0.506	0.267	0	Astroglia_c0
PLEKHG1	0	0.360853	0.509	0.255	0	Astroglia_c0
ESRRG	0	0.360601	0.433	0.205	0	Astroglia_c0
DACH1	0	0.360288	0.405	0.177	0	Astroglia_c0
PCDH7	0	0.36	0.524	0.276	0	Astroglia_c0
TMEM132D	0	0.355103	0.226	0.056	0	Astroglia_c0
ANGPTL1	0	0.354612	0.36	0.137	0	Astroglia_c0
AFF1	0	0.353596	0.471	0.228	0	Astroglia_c0
SPEF2	0	0.351566	0.332	0.095	0	Astroglia_c0
LINC00882	0	0.351412	0.441	0.219	0	Astroglia_c0
NR2F2-AS1	0	0.34642	0.393	0.175	0	Astroglia_c0
WDR78	0	0.343868	0.35	0.12	0	Astroglia_c0
LINC02614	0	0.340079	0.409	0.182	0	Astroglia_c0
ARMC2	0	0.336447	0.409	0.175	0	Astroglia_c0
NPAS2	0	0.335264	0.398	0.175	0	Astroglia_c0
KCNH1	0	0.334299	0.338	0.137	0	Astroglia_c0
ARHGAP26	0	0.328515	0.43	0.199	0	Astroglia_c0
MOK	0	0.32845	0.41	0.182	0	Astroglia_c0
PRUNE2	0	0.322878	0.445	0.211	0	Astroglia_c0
C6orf118	0	0.322214	0.275	0.066	0	Astroglia_c0
PDLIM5	0	0.321705	0.452	0.22	0	Astroglia_c0
SPAG17	0	0.319362	0.249	0.052	0	Astroglia_c0
B3GLCT	0	0.319124	0.431	0.209	0	Astroglia_c0
COBL	0	0.317806	0.361	0.144	0	Astroglia_c0
LINC01138	0	0.317407	0.417	0.2	0	Astroglia_c0
CASC1	0	0.316338	0.278	0.077	0	Astroglia_c0
LRRN2	0	0.313195	0.396	0.181	0	Astroglia_c0
CFAP70	0	0.309378	0.298	0.091	0	Astroglia_c0
PRICKLE2	0	0.306825	0.356	0.147	0	Astroglia_c0
DGKG	0	0.306571	0.293	0.103	0	Astroglia_c0
MAP7	0	0.304233	0.339	0.13	0	Astroglia_c0
AC007091.1	0	0.302915	0.195	0.022	0	Astroglia_c0
LINC01515	0	0.302298	0.358	0.153	0	Astroglia_c0
FYB2	0	0.294932	0.209	0.032	0	Astroglia_c0
LINC01884	0	0.290814	0.127	0.005	0	Astroglia_c0
AC104574.2	0	0.288897	0.198	0.027	0	Astroglia_c0
COL4A6	0	0.28875	0.274	0.081	0	Astroglia_c0
C4orf47	0	0.285827	0.29	0.108	0	Astroglia_c0
EFCAB6	0	0.285574	0.306	0.115	0	Astroglia_c0
EFEMP1	0	0.281664	0.25	0.073	0	Astroglia_c0
SERPINI2	0	0.281327	0.293	0.097	0	Astroglia_c0
GRAMD2B	0	0.278228	0.307	0.111	0	Astroglia_c0
LINC00271	0	0.276527	0.245	0.067	0	Astroglia_c0
ZBBX	0	0.273268	0.227	0.057	0	Astroglia_c0
AL157829.1	0	0.268652	0.272	0.096	0	Astroglia_c0
PPP1R42	0	0.260523	0.24	0.074	0	Astroglia_c0
LINC00881	0	0.258229	0.194	0.033	0	Astroglia_c0
CCDC40	0	0.254026	0.266	0.094	0	Astroglia_c0
AL139142.1	0	0.250316	0.218	0.052	0	Astroglia_c0
ADAMTS9-AS2	3.86e-307	0.29485	0.295	0.113	1.19e-302	Astroglia_c0
LINC00609	5.15e-306	0.31186	0.268	0.097	1.58e-301	Astroglia_c0
CLU	8.8e-305	0.847355	0.962	0.901	2.71e-300	Astroglia_c0
AC104596.1	3.54e-304	0.306403	0.382	0.175	1.09e-299	Astroglia_c0
TAPT1-AS1	5.24e-302	0.267621	0.324	0.134	1.61e-297	Astroglia_c0
SHISA9	9.22e-302	0.379114	0.51	0.274	2.84e-297	Astroglia_c0
GHR	3.27e-297	0.292502	0.381	0.173	1.01e-292	Astroglia_c0
ANTXR2	1.1e-296	0.309143	0.388	0.182	3.4e-292	Astroglia_c0
ZIC1	1.26e-296	0.320815	0.432	0.218	3.88e-292	Astroglia_c0
AC091078.1	1.99e-296	0.284918	0.326	0.137	6.12e-292	Astroglia_c0
SPATA13	4.44e-296	0.313198	0.448	0.228	1.37e-291	Astroglia_c0
ASTN2-AS1	5.62e-296	0.277814	0.278	0.105	1.73e-291	Astroglia_c0
AL450163.1	2.84e-295	0.26432	0.271	0.101	8.73e-291	Astroglia_c0
DYNC2H1	2.13e-290	0.338894	0.497	0.277	6.56e-286	Astroglia_c0
TEX9	4.69e-290	0.310282	0.423	0.212	1.44e-285	Astroglia_c0
AC026803.3	2.31e-289	0.30038	0.351	0.157	7.11e-285	Astroglia_c0
SPARCL1	1.19e-288	0.4829	0.532	0.324	3.68e-284	Astroglia_c0
NR3C2	5.63e-288	0.282392	0.377	0.174	1.73e-283	Astroglia_c0
SLIT3	3.76e-287	0.252919	0.324	0.134	1.16e-282	Astroglia_c0
RFX3-AS1	6.11e-284	0.320091	0.431	0.221	1.88e-279	Astroglia_c0
AP001831.1	1.41e-283	0.262366	0.291	0.116	4.33e-279	Astroglia_c0
ADAM12	2.69e-283	0.255134	0.283	0.111	8.27e-279	Astroglia_c0
DNAH14	2.26e-281	0.309179	0.446	0.23	6.97e-277	Astroglia_c0
FRMD5	9.75e-280	0.64198	0.768	0.598	3e-275	Astroglia_c0
ITSN1	2.12e-279	0.473399	0.637	0.444	6.52e-275	Astroglia_c0
MAMDC2	1.14e-277	0.296866	0.329	0.145	3.52e-273	Astroglia_c0
PRKN	3.3e-274	0.368849	0.684	0.467	1.01e-269	Astroglia_c0
AF117829.1	1.48e-272	0.294708	0.456	0.242	4.57e-268	Astroglia_c0
TLE4	2.62e-271	0.308826	0.486	0.268	8.07e-267	Astroglia_c0
VIPR2	2.49e-268	0.299734	0.285	0.118	7.66e-264	Astroglia_c0
CEP112	1.35e-263	0.318151	0.489	0.275	4.14e-259	Astroglia_c0
PLPP1	1.64e-263	0.362325	0.514	0.307	5.06e-259	Astroglia_c0
LINC00894	7.12e-261	0.266545	0.281	0.116	2.19e-256	Astroglia_c0
ST6GALNAC5	1.09e-258	0.288125	0.358	0.169	3.35e-254	Astroglia_c0
AC104041.1	1.36e-256	0.366962	0.586	0.369	4.19e-252	Astroglia_c0
IQCH-AS1	2.33e-256	0.253909	0.297	0.127	7.17e-252	Astroglia_c0
RFX2	1.51e-253	0.285653	0.402	0.206	4.64e-249	Astroglia_c0
MSI2	2.07e-252	0.346094	0.783	0.577	6.39e-248	Astroglia_c0
FBN2	4.4e-251	0.304033	0.399	0.2	1.35e-246	Astroglia_c0
WWOX	1.05e-248	0.383762	0.717	0.502	3.23e-244	Astroglia_c0
MIR99AHG	2.49e-248	0.31363	0.964	0.811	7.68e-244	Astroglia_c0
NRG3	4.63e-248	0.335119	0.964	0.752	1.43e-243	Astroglia_c0
FRAS1	8.03e-246	0.324035	0.218	0.079	2.47e-241	Astroglia_c0
LINC01473	1.57e-245	0.316454	0.58	0.362	4.84e-241	Astroglia_c0
PCGF5	1.94e-244	0.25885	0.349	0.167	5.98e-240	Astroglia_c0
WWP1	2.97e-241	0.279615	0.4	0.211	9.13e-237	Astroglia_c0
KCNN3	2.98e-241	0.286862	0.391	0.201	9.18e-237	Astroglia_c0
SLC1A3	8.56e-238	0.332553	0.602	0.381	2.64e-233	Astroglia_c0
PLCH1	4.98e-235	0.255997	0.355	0.173	1.53e-230	Astroglia_c0
WWC1	8.63e-233	0.30239	0.368	0.189	2.66e-228	Astroglia_c0
MID1	1.45e-232	0.296332	0.426	0.232	4.45e-228	Astroglia_c0
ST5	5.93e-232	0.256547	0.383	0.196	1.83e-227	Astroglia_c0
AC092902.4	1.34e-231	0.250595	0.343	0.168	4.13e-227	Astroglia_c0
BCL2	1.55e-231	0.302567	0.419	0.227	4.76e-227	Astroglia_c0
EVI5	2.56e-230	0.309362	0.544	0.343	7.87e-226	Astroglia_c0
AC008957.2	1.45e-224	0.315365	0.393	0.206	4.47e-220	Astroglia_c0
MOB1B	3.03e-222	0.296975	0.414	0.232	9.32e-218	Astroglia_c0
SH3PXD2B	3.28e-221	0.270154	0.409	0.224	1.01e-216	Astroglia_c0
LGR4	7.13e-221	0.274665	0.369	0.192	2.19e-216	Astroglia_c0
SLC7A11	1.28e-220	0.269547	0.349	0.175	3.93e-216	Astroglia_c0
DST	1.61e-219	0.33573	0.816	0.65	4.95e-215	Astroglia_c0
SFRP4	6.29e-215	0.254755	0.324	0.158	1.94e-210	Astroglia_c0
YAP1	1.89e-214	0.26384	0.436	0.246	5.82e-210	Astroglia_c0
STK3	9.08e-212	0.276822	0.547	0.337	2.8e-207	Astroglia_c0
DOCK7	6.13e-210	0.30545	0.603	0.414	1.89e-205	Astroglia_c0
AC098829.1	9.64e-210	0.32256	0.5	0.307	2.97e-205	Astroglia_c0
MIR100HG	4.53e-208	0.329077	0.756	0.568	1.39e-203	Astroglia_c0
FAT3	1.2e-207	0.30142	0.697	0.484	3.69e-203	Astroglia_c0
PARD3	2.39e-206	0.298166	0.732	0.538	7.36e-202	Astroglia_c0
SPAG16	2.68e-205	0.3073	0.488	0.301	8.25e-201	Astroglia_c0
RNF213	2.67e-200	0.252444	0.397	0.221	8.21e-196	Astroglia_c0
LPP	3.07e-197	0.274373	0.683	0.48	9.46e-193	Astroglia_c0
SGCD	3.49e-197	0.254967	0.467	0.273	1.07e-192	Astroglia_c0
PTPRA	3.87e-191	0.285039	0.691	0.526	1.19e-186	Astroglia_c0
LSAMP	9.74e-191	0.297834	0.946	0.812	3e-186	Astroglia_c0
TNRC6A	4.77e-190	0.303922	0.804	0.648	1.47e-185	Astroglia_c0
GMDS-DT	4.61e-187	0.257622	0.467	0.284	1.42e-182	Astroglia_c0
SGO1-AS1	6.58e-187	0.276887	0.238	0.106	2.03e-182	Astroglia_c0
FZD3	1.84e-184	0.273871	0.589	0.408	5.66e-180	Astroglia_c0
TLN2	6.56e-183	0.254931	0.431	0.258	2.02e-178	Astroglia_c0
ATRNL1	3.46e-180	0.315222	0.579	0.398	1.06e-175	Astroglia_c0
AC073050.1	4.48e-180	0.328638	0.523	0.344	1.38e-175	Astroglia_c0
LINC00907	1.52e-179	0.268758	0.345	0.181	4.69e-175	Astroglia_c0
KCTD1	4.51e-179	0.26185	0.386	0.22	1.39e-174	Astroglia_c0
WDPCP	1.37e-176	0.354934	0.607	0.444	4.23e-172	Astroglia_c0
AKAP13	1.61e-167	0.268287	0.6	0.423	4.96e-163	Astroglia_c0
HES4	1.94e-161	0.304027	0.454	0.296	5.98e-157	Astroglia_c0
SLC4A4	2.03e-160	0.264287	0.495	0.318	6.25e-156	Astroglia_c0
AC016766.1	9.09e-157	0.27055	0.405	0.23	2.8e-152	Astroglia_c0
MGST1	3.62e-151	0.280588	0.578	0.415	1.11e-146	Astroglia_c0
PTPRG	8.57e-151	0.278914	0.75	0.598	2.64e-146	Astroglia_c0
SLC20A2	7.37e-146	0.370159	0.406	0.262	2.27e-141	Astroglia_c0
LINGO2	1.44e-144	0.338218	0.309	0.171	4.45e-140	Astroglia_c0
SORBS1	3.03e-144	0.263002	0.698	0.537	9.34e-140	Astroglia_c0
AGBL4	4.41e-141	0.29027	0.453	0.296	1.36e-136	Astroglia_c0
MACF1	1.28e-139	0.252054	0.851	0.737	3.94e-135	Astroglia_c0
ITM2C	8.09e-125	0.255668	0.522	0.378	2.49e-120	Astroglia_c0
ADAMTSL1	3.82e-88	0.3809	0.235	0.14	1.18e-83	Astroglia_c0
JAKMIP2	8.74e-86	0.322331	0.493	0.388	2.69e-81	Astroglia_c0
IGFBP5	1.72e-84	0.540569	0.709	0.628	5.3e-80	Astroglia_c0
AL589740.1	0	1.94214	0.902	0.296	0	Astroglia_c6
TSHR	0	1.69577	0.704	0.119	0	Astroglia_c6
2022-12-01	0	1.57062	0.877	0.361	0	Astroglia_c6
ADGRV1	0	1.52913	0.946	0.408	0	Astroglia_c6
LINC01965	0	1.47794	0.722	0.058	0	Astroglia_c6
TMEM132B	0	1.38109	0.722	0.17	0	Astroglia_c6
TNC	0	1.16934	0.851	0.365	0	Astroglia_c6
NKAIN3	0	1.14858	0.958	0.595	0	Astroglia_c6
MIR99AHG	0	1.14172	0.993	0.832	0	Astroglia_c6
LTBP1	0	1.05318	0.804	0.28	0	Astroglia_c6
SHROOM3	0	1.0442	0.732	0.233	0	Astroglia_c6
ELP4	0	0.994814	0.742	0.339	0	Astroglia_c6
SLC1A3	0	0.969605	0.822	0.401	0	Astroglia_c6
ZBTB20	0	0.938533	0.969	0.729	0	Astroglia_c6
LUCAT1	0	0.90026	0.689	0.224	0	Astroglia_c6
LRRC3B	0	0.889059	0.703	0.233	0	Astroglia_c6
RALGAPA2	0	0.883476	0.689	0.313	0	Astroglia_c6
ADGRB3	0	0.879658	0.993	0.836	0	Astroglia_c6
IQGAP2	0	0.835862	0.642	0.191	0	Astroglia_c6
MPPED2	0	0.775493	0.68	0.3	0	Astroglia_c6
MEIS2	0	0.754076	0.875	0.461	0	Astroglia_c6
AC008957.2	0	0.736448	0.609	0.221	0	Astroglia_c6
AC007262.2	0	0.728592	0.451	0.074	0	Astroglia_c6
DOK5	0	0.714139	0.652	0.256	0	Astroglia_c6
CHSY3	0	0.711186	0.486	0.141	0	Astroglia_c6
GLI3	0	0.710727	0.581	0.196	0	Astroglia_c6
EEPD1	0	0.647474	0.612	0.229	0	Astroglia_c6
MOB3B	0	0.558316	0.439	0.127	0	Astroglia_c6
COL11A1	0	0.522367	0.619	0.212	0	Astroglia_c6
PCSK6	0	0.477335	0.368	0.074	0	Astroglia_c6
DAAM2	0	0.473174	0.355	0.059	0	Astroglia_c6
GRB14	0	0.315919	0.25	0.043	0	Astroglia_c6
RANBP3L	1.39e-301	0.582959	0.51	0.175	4.29e-297	Astroglia_c6
SLCO1C1	5.86e-295	0.486116	0.357	0.093	1.8e-290	Astroglia_c6
LINC00621	7.04e-295	0.630216	0.361	0.097	2.17e-290	Astroglia_c6
AC073050.1	1.98e-291	0.847851	0.716	0.359	6.08e-287	Astroglia_c6
PTPRZ1	8.07e-282	0.779719	0.949	0.751	2.48e-277	Astroglia_c6
GPC6	3.85e-273	0.708875	0.81	0.43	1.18e-268	Astroglia_c6
DACH1	1.03e-269	0.717675	0.529	0.203	3.17e-265	Astroglia_c6
LEF1	4.63e-256	0.402246	0.261	0.058	1.42e-251	Astroglia_c6
MAST4	3.69e-253	0.56878	0.581	0.248	1.14e-248	Astroglia_c6
SLC35F1	1.8e-250	0.8022	0.766	0.473	5.54e-246	Astroglia_c6
AP001021.3	1.63e-248	0.453394	0.393	0.121	5.01e-244	Astroglia_c6
PANTR1	5.19e-247	0.614009	0.731	0.386	1.6e-242	Astroglia_c6
PRDM16	5.99e-239	0.385686	0.372	0.114	1.84e-234	Astroglia_c6
AQP4-AS1	2.22e-238	0.650276	0.656	0.307	6.82e-234	Astroglia_c6
LINC00461	4.2e-233	0.634002	0.852	0.564	1.29e-228	Astroglia_c6
APC	1.23e-228	0.647743	0.867	0.607	3.8e-224	Astroglia_c6
IL33	1.9e-227	0.345836	0.303	0.082	5.85e-223	Astroglia_c6
NRG1	4.9e-223	1.3252	0.566	0.267	1.51e-218	Astroglia_c6
NFIA	5.21e-218	0.56295	0.979	0.836	1.61e-213	Astroglia_c6
L3MBTL4	1.22e-210	0.409035	0.457	0.171	3.75e-206	Astroglia_c6
ANOS1	2.55e-208	0.480768	0.464	0.18	7.86e-204	Astroglia_c6
KCNH7	3.06e-208	0.619053	0.756	0.425	9.43e-204	Astroglia_c6
AC091826.2	5.66e-208	0.465519	0.457	0.178	1.74e-203	Astroglia_c6
TMTC2	1.22e-207	0.651447	0.802	0.483	3.74e-203	Astroglia_c6
CD38	5.15e-207	0.295374	0.25	0.062	1.59e-202	Astroglia_c6
AP001172.1	7.46e-206	0.433284	0.476	0.192	2.3e-201	Astroglia_c6
STON2	6.11e-203	0.42161	0.447	0.173	1.88e-198	Astroglia_c6
FUT9	1.71e-202	0.619073	0.757	0.458	5.26e-198	Astroglia_c6
ADAMTS19	4.46e-202	0.570718	0.304	0.09	1.37e-197	Astroglia_c6
LINC00609	5.49e-202	0.441243	0.356	0.117	1.69e-197	Astroglia_c6
POT1-AS1	1.21e-185	0.486782	0.466	0.196	3.73e-181	Astroglia_c6
AC008250.1	6.34e-184	0.405827	0.238	0.063	1.95e-179	Astroglia_c6
AC131571.1	3.31e-183	0.511888	0.624	0.322	1.02e-178	Astroglia_c6
AC008591.1	2.12e-182	0.380348	0.278	0.081	6.51e-178	Astroglia_c6
SEL1L3	2.33e-180	0.355315	0.306	0.098	7.18e-176	Astroglia_c6
PARD3B	1.58e-179	0.571942	0.866	0.572	4.86e-175	Astroglia_c6
PTCSC3	5.83e-179	0.381914	0.298	0.093	1.8e-174	Astroglia_c6
EMID1	3.88e-174	0.312528	0.303	0.098	1.19e-169	Astroglia_c6
FBXL7	8.24e-174	0.552463	0.897	0.602	2.54e-169	Astroglia_c6
AC008957.1	2.57e-170	0.312436	0.289	0.091	7.9e-166	Astroglia_c6
MOXD1	4.07e-163	0.288902	0.239	0.068	1.25e-158	Astroglia_c6
ZBTB20-AS5	1.55e-159	0.508343	0.68	0.399	4.78e-155	Astroglia_c6
ZNRF3	7.95e-155	0.445324	0.534	0.268	2.45e-150	Astroglia_c6
PLCE1	7.8e-154	0.400109	0.571	0.29	2.4e-149	Astroglia_c6
AL606923.2	3.66e-153	0.395109	0.385	0.155	1.13e-148	Astroglia_c6
ABCC9	4.03e-153	0.395047	0.281	0.095	1.24e-148	Astroglia_c6
NRXN1	1.37e-152	0.604652	0.946	0.725	4.21e-148	Astroglia_c6
AC107072.2	2.36e-152	0.264728	0.24	0.071	7.27e-148	Astroglia_c6
AC068931.1	3.7e-152	0.356575	0.227	0.065	1.14e-147	Astroglia_c6
GULP1	1.72e-148	0.388694	0.473	0.221	5.29e-144	Astroglia_c6
GPM6A	7.29e-144	0.492965	0.971	0.862	2.24e-139	Astroglia_c6
AC016723.1	1.86e-142	0.323776	0.318	0.118	5.71e-138	Astroglia_c6
PTN	1.07e-140	0.510813	0.946	0.816	3.3e-136	Astroglia_c6
GABRA2	4.58e-139	0.326179	0.267	0.091	1.41e-134	Astroglia_c6
AKAP12	1.1e-138	0.31806	0.33	0.128	3.4e-134	Astroglia_c6
ZFHX4	1.62e-134	0.36916	0.531	0.268	4.99e-130	Astroglia_c6
CHPT1	1.83e-133	0.373624	0.472	0.234	5.63e-129	Astroglia_c6
CEP128	1.27e-129	0.461105	0.39	0.18	3.91e-125	Astroglia_c6
CARMIL1	1.39e-127	0.432544	0.563	0.315	4.28e-123	Astroglia_c6
CDON	1.64e-125	0.338123	0.314	0.126	5.04e-121	Astroglia_c6
GAB1	8.55e-125	0.402438	0.558	0.311	2.63e-120	Astroglia_c6
ZHX2	1.95e-124	0.410691	0.503	0.267	5.99e-120	Astroglia_c6
PHACTR1	1.95e-124	0.458867	0.703	0.447	5.99e-120	Astroglia_c6
NCAN	2.3e-124	0.391637	0.508	0.273	7.07e-120	Astroglia_c6
RETREG1	1.75e-123	0.36281	0.472	0.24	5.4e-119	Astroglia_c6
QKI	7.64e-123	0.39827	0.972	0.823	2.35e-118	Astroglia_c6
FHOD3	3.12e-120	0.384304	0.564	0.32	9.6e-116	Astroglia_c6
PELI2	2.04e-118	0.351979	0.426	0.208	6.27e-114	Astroglia_c6
GABRB1	5.81e-118	0.317122	0.247	0.088	1.79e-113	Astroglia_c6
SOX6	8.03e-118	0.381269	0.882	0.598	2.47e-113	Astroglia_c6
LRIG1	8.99e-117	0.358698	0.503	0.268	2.77e-112	Astroglia_c6
CTBP2	4.44e-116	0.411775	0.564	0.335	1.37e-111	Astroglia_c6
CREB5	7.92e-116	0.382645	0.545	0.304	2.44e-111	Astroglia_c6
EPB41L4A	2.48e-115	0.34803	0.44	0.219	7.63e-111	Astroglia_c6
CHST9	1.54e-114	0.316404	0.417	0.196	4.74e-110	Astroglia_c6
DIO2-AS1	1.77e-114	0.33253	0.216	0.072	5.44e-110	Astroglia_c6
GNPTAB	3.29e-114	0.34215	0.457	0.235	1.01e-109	Astroglia_c6
ADAMTS6	5.15e-114	0.350398	0.498	0.26	1.59e-109	Astroglia_c6
AC011900.1	5.71e-114	0.306992	0.383	0.175	1.76e-109	Astroglia_c6
SAMD4A	5.73e-113	0.344864	0.489	0.255	1.76e-108	Astroglia_c6
BICD1	1.83e-112	0.444359	0.736	0.524	5.64e-108	Astroglia_c6
AP002336.2	1.12e-111	0.492154	0.6	0.375	3.45e-107	Astroglia_c6
PPP1R9A	1.18e-109	0.560023	0.703	0.477	3.63e-105	Astroglia_c6
TNFRSF19	8.07e-106	0.275913	0.284	0.115	2.49e-101	Astroglia_c6
SYCP3	3.09e-104	0.256185	0.308	0.131	9.5e-100	Astroglia_c6
TMEM161B-AS1	4.05e-102	0.405463	0.74	0.539	1.25e-97	Astroglia_c6
AC002429.2	5.29e-102	0.451914	0.597	0.371	1.63e-97	Astroglia_c6
MYO10	1.65e-101	0.33548	0.498	0.279	5.09e-97	Astroglia_c6
BMPR1B	3.43e-101	0.359214	0.574	0.334	1.06e-96	Astroglia_c6
COL4A6	1.32e-100	0.261988	0.272	0.11	4.07e-96	Astroglia_c6
SLC1A2	9.45e-100	0.416401	0.528	0.315	2.91e-95	Astroglia_c6
FAM171B	1.61e-98	0.379607	0.495	0.29	4.95e-94	Astroglia_c6
FOXG1	1.51e-96	0.256044	0.298	0.129	4.64e-92	Astroglia_c6
TRIM9	2.13e-95	0.351205	0.669	0.442	6.54e-91	Astroglia_c6
NCAM2	1.1e-93	0.35625	0.725	0.479	3.37e-89	Astroglia_c6
NPAS3	5.03e-93	0.392152	0.963	0.722	1.55e-88	Astroglia_c6
AC015923.1	2.91e-92	0.358333	0.615	0.388	8.95e-88	Astroglia_c6
DGKB	3.74e-92	0.260589	0.473	0.253	1.15e-87	Astroglia_c6
KIF26B	4.08e-92	0.460319	0.479	0.278	1.26e-87	Astroglia_c6
GRIK1	9.12e-92	0.37421	0.571	0.345	2.81e-87	Astroglia_c6
PRKG1	1.34e-91	0.319201	0.865	0.622	4.12e-87	Astroglia_c6
SPIRE1	2.56e-90	0.378255	0.655	0.451	7.88e-86	Astroglia_c6
TACR1	2.92e-90	0.302953	0.351	0.17	8.98e-86	Astroglia_c6
ZBTB20-AS1	8.8e-89	0.27831	0.375	0.19	2.71e-84	Astroglia_c6
MROH9	1.07e-87	0.290927	0.194	0.07	3.29e-83	Astroglia_c6
AC092691.1	2.39e-86	0.361332	0.611	0.393	7.34e-82	Astroglia_c6
BCL2L14	4.71e-86	0.406882	0.622	0.429	1.45e-81	Astroglia_c6
SLC8A1	6.99e-86	0.415641	0.573	0.355	2.15e-81	Astroglia_c6
PHACTR3	2.77e-83	0.272219	0.371	0.191	8.54e-79	Astroglia_c6
SLC8A1-AS1	1.89e-80	0.403135	0.461	0.271	5.8e-76	Astroglia_c6
LINC01138	1.06e-75	0.261848	0.418	0.232	3.26e-71	Astroglia_c6
SYNE2	1.68e-75	0.321689	0.457	0.271	5.16e-71	Astroglia_c6
ATP1A2	4.42e-74	0.302589	0.58	0.381	1.36e-69	Astroglia_c6
LIMCH1	1.02e-73	0.288994	0.508	0.315	3.14e-69	Astroglia_c6
COL4A5	1.83e-71	0.290754	0.466	0.279	5.63e-67	Astroglia_c6
ESR2	2.7e-71	0.262794	0.33	0.171	8.3e-67	Astroglia_c6
SCN1A-AS1	3.13e-67	0.421244	0.372	0.212	9.62e-63	Astroglia_c6
NOTCH2	3.64e-67	0.254997	0.409	0.239	1.12e-62	Astroglia_c6
SETBP1	9.78e-67	0.349388	0.703	0.532	3.01e-62	Astroglia_c6
PITPNC1	1.21e-64	0.362672	0.699	0.526	3.71e-60	Astroglia_c6
PHLPP1	4.72e-64	0.272091	0.587	0.397	1.45e-59	Astroglia_c6
TAOK3	4.24e-63	0.27336	0.545	0.359	1.31e-58	Astroglia_c6
BCAN	5.27e-63	0.252186	0.477	0.298	1.62e-58	Astroglia_c6
AC092944.1	2.77e-62	0.256934	0.349	0.193	8.53e-58	Astroglia_c6
TSPAN5	4.44e-61	0.296494	0.582	0.408	1.37e-56	Astroglia_c6
LSAMP	1.08e-60	0.303996	0.934	0.833	3.33e-56	Astroglia_c6
SNCAIP	3.53e-60	0.261873	0.55	0.359	1.09e-55	Astroglia_c6
PPFIA1	1.02e-57	0.252465	0.443	0.281	3.14e-53	Astroglia_c6
SHOC1	4.04e-57	0.284532	0.45	0.288	1.24e-52	Astroglia_c6
NEDD4L	5.09e-54	0.278861	0.678	0.512	1.57e-49	Astroglia_c6
AC053513.1	2.81e-53	0.29632	0.504	0.347	8.66e-49	Astroglia_c6
ERBIN	3.1e-52	0.300945	0.585	0.435	9.53e-48	Astroglia_c6
EPB41L3	6.22e-50	0.420778	0.499	0.356	1.91e-45	Astroglia_c6
POU2F1	1.24e-47	0.254456	0.588	0.434	3.82e-43	Astroglia_c6
DENND1A	1.03e-45	0.261504	0.542	0.403	3.17e-41	Astroglia_c6
C2CD5	2.61e-45	0.263823	0.361	0.231	8.04e-41	Astroglia_c6
AC093879.1	5.95e-44	0.298088	0.552	0.392	1.83e-39	Astroglia_c6
ITPR2	1.61e-42	0.277842	0.505	0.354	4.97e-38	Astroglia_c6
CTNNA2	1.7e-39	0.55267	0.79	0.786	5.24e-35	Astroglia_c6
AC024145.1	5.83e-37	0.258281	0.314	0.199	1.8e-32	Astroglia_c6
SHISA6	5.2e-36	0.265545	0.404	0.277	1.6e-31	Astroglia_c6
ANK2	1.21e-28	0.296407	0.752	0.628	3.71e-24	Astroglia_c6
MT-CO3	9.02e-26	0.32028	0.893	0.851	2.78e-21	Astroglia_c6
SEMA5A	1.23e-24	0.296339	0.235	0.154	3.79e-20	Astroglia_c6
HECW1	4.06e-20	0.6075	0.28	0.204	1.25e-15	Astroglia_c6
MT-CYB	2.81e-18	0.273797	0.841	0.792	8.65e-14	Astroglia_c6
EOMES	0	0.482484	0.298	0.008	0	IPC_c13
EPHA3	4.25e-281	1.34198	0.709	0.128	1.31e-276	IPC_c13
AL589740.1	1.52e-250	2.60079	0.914	0.322	4.67e-246	IPC_c13
KIF26B	6.95e-206	1.8947	0.829	0.283	2.14e-201	IPC_c13
KIF26B-AS1	4.97e-179	0.75527	0.418	0.066	1.53e-174	IPC_c13
FOXP2	7.07e-177	0.940712	0.516	0.1	2.18e-172	IPC_c13
DACH1	7.08e-175	1.20041	0.741	0.215	2.18e-170	IPC_c13
ROBO2	1.79e-163	1.50817	0.966	0.519	5.51e-159	IPC_c13
AC109129.1	1.5e-156	0.386978	0.249	0.027	4.61e-152	IPC_c13
AC006296.3	2.74e-151	0.324085	0.125	0.007	8.42e-147	IPC_c13
ELAVL2	5.36e-147	0.813358	0.533	0.124	1.65e-142	IPC_c13
ZBTB20	4.86e-137	1.21977	0.98	0.739	1.49e-132	IPC_c13
KCNQ3	6.97e-131	1.0009	0.697	0.226	2.14e-126	IPC_c13
ZNF804A	1.66e-130	0.99662	0.719	0.24	5.12e-126	IPC_c13
KCNH7	1.8e-121	1.18902	0.888	0.438	5.53e-117	IPC_c13
AC109492.1	2.22e-116	0.3796	0.213	0.026	6.84e-112	IPC_c13
HECW1	6.03e-111	0.907024	0.623	0.203	1.86e-106	IPC_c13
CACNA2D1	7.47e-108	1.02772	0.814	0.369	2.3e-103	IPC_c13
CASC15	3.8e-100	1.08513	0.9	0.602	1.17e-95	IPC_c13
DLEU2	2.71e-99	1.08674	0.9	0.542	8.34e-95	IPC_c13
MAML3	1.54e-95	0.887778	0.611	0.222	4.74e-91	IPC_c13
SSTR2	2.87e-94	0.347515	0.242	0.039	8.82e-90	IPC_c13
GPR39	5.65e-88	0.432557	0.257	0.047	1.74e-83	IPC_c13
PANTR1	2.91e-83	0.817997	0.785	0.4	8.96e-79	IPC_c13
DLGAP1	5.9e-79	0.919563	0.912	0.564	1.82e-74	IPC_c13
SYNE2	9.37e-78	0.753081	0.645	0.277	2.88e-73	IPC_c13
2022-03-01	4.36e-75	0.993887	0.853	0.553	1.34e-70	IPC_c13
MEIS2	2.28e-74	0.784549	0.858	0.479	7.01e-70	IPC_c13
TRIM13	7.96e-74	0.851651	0.702	0.343	2.45e-69	IPC_c13
AC011900.1	5.47e-72	0.615618	0.509	0.183	1.68e-67	IPC_c13
CDON	1.92e-67	0.492564	0.418	0.133	5.92e-63	IPC_c13
LINC01949	4.2e-67	0.251456	0.149	0.021	1.29e-62	IPC_c13
DLEU1	1.27e-64	0.872328	0.8	0.47	3.92e-60	IPC_c13
MIR99AHG	3.55e-63	0.780782	0.968	0.839	1.09e-58	IPC_c13
NBAT1	1.11e-62	0.501777	0.462	0.164	3.42e-58	IPC_c13
KALRN	5.49e-62	0.705405	0.812	0.485	1.69e-57	IPC_c13
GPM6A	9.01e-62	0.823867	0.966	0.867	2.77e-57	IPC_c13
BICD1	9.75e-60	0.760596	0.787	0.532	3e-55	IPC_c13
IGFBPL1	1.8e-59	0.265473	0.188	0.036	5.55e-55	IPC_c13
SPIRE1	2.05e-59	0.734184	0.763	0.458	6.3e-55	IPC_c13
ELAVL4	2.63e-58	0.378068	0.352	0.106	8.11e-54	IPC_c13
HDAC9	4.94e-58	0.749448	0.731	0.429	1.52e-53	IPC_c13
AL445623.2	9.03e-56	0.305317	0.257	0.064	2.78e-51	IPC_c13
LHX2	4.03e-55	0.349321	0.347	0.108	1.24e-50	IPC_c13
LINC01965	9.72e-54	0.441105	0.315	0.091	2.99e-49	IPC_c13
DLGAP1-AS4	1.11e-53	0.525622	0.423	0.151	3.42e-49	IPC_c13
MMP16	4.49e-52	0.512936	0.675	0.34	1.38e-47	IPC_c13
PBX1	6.11e-51	0.648646	0.897	0.695	1.88e-46	IPC_c13
LINC01362	9.15e-50	0.635631	0.364	0.13	2.82e-45	IPC_c13
RPL37A	4.39e-49	0.552248	0.919	0.715	1.35e-44	IPC_c13
NFIA	8.67e-49	0.664648	0.966	0.842	2.67e-44	IPC_c13
RPL13	1.89e-48	0.561435	0.932	0.76	5.8e-44	IPC_c13
ZBTB20-AS2	4.32e-48	0.277955	0.252	0.068	1.33e-43	IPC_c13
NEDD4L	3.91e-47	0.638836	0.797	0.518	1.2e-42	IPC_c13
ZBTB20-AS5	4.15e-47	0.624186	0.711	0.411	1.28e-42	IPC_c13
MPPED2	9.24e-47	0.609274	0.609	0.317	2.85e-42	IPC_c13
DLGAP1-AS5	4.79e-46	0.455686	0.416	0.158	1.47e-41	IPC_c13
SOX11	5.74e-44	0.536902	0.592	0.309	1.77e-39	IPC_c13
SEL1L3	1.7e-43	0.386037	0.315	0.106	5.22e-39	IPC_c13
ESR2	1.75e-43	0.493291	0.425	0.176	5.4e-39	IPC_c13
NLGN1	2.27e-43	0.651839	0.919	0.768	6.98e-39	IPC_c13
PTPRS	2.93e-43	0.538354	0.804	0.538	9.03e-39	IPC_c13
EML1	3.2e-43	0.399258	0.423	0.171	9.84e-39	IPC_c13
RPS19	1.67e-42	0.53092	0.892	0.703	5.14e-38	IPC_c13
PGAP1	3.26e-42	0.524701	0.594	0.319	1e-37	IPC_c13
RBFOX3	7.44e-41	0.34501	0.286	0.094	2.29e-36	IPC_c13
TENM4	1.05e-40	0.620305	0.677	0.4	3.22e-36	IPC_c13
RPS11	1.28e-40	0.568746	0.841	0.631	3.93e-36	IPC_c13
RPL13A	2.85e-40	0.523184	0.831	0.628	8.78e-36	IPC_c13
DISP3	7.12e-40	0.259129	0.235	0.068	2.19e-35	IPC_c13
TFDP2	7.79e-40	0.575717	0.575	0.306	2.4e-35	IPC_c13
RPL36	1.32e-39	0.477721	0.878	0.661	4.05e-35	IPC_c13
PDE1C	6.08e-39	0.580504	0.496	0.246	1.87e-34	IPC_c13
ZFHX4	7.27e-39	0.533247	0.543	0.279	2.24e-34	IPC_c13
MAP2	1.15e-38	0.514607	0.919	0.775	3.55e-34	IPC_c13
AFDN	1.24e-38	0.496641	0.592	0.325	3.82e-34	IPC_c13
AL513327.1	4.62e-38	0.48852	0.413	0.184	1.42e-33	IPC_c13
RPL26	6.57e-38	0.51535	0.751	0.531	2.02e-33	IPC_c13
GPC6	8.94e-37	0.652683	0.707	0.447	2.75e-32	IPC_c13
PRAG1	1.11e-36	0.388026	0.337	0.131	3.4e-32	IPC_c13
RPL41	1.67e-36	0.492042	0.907	0.751	5.15e-32	IPC_c13
FAAH2	3.33e-36	0.270431	0.254	0.083	1.02e-31	IPC_c13
RPS18	1.27e-35	0.498194	0.873	0.698	3.92e-31	IPC_c13
RPS12	8.36e-35	0.509391	0.824	0.656	2.57e-30	IPC_c13
SETBP1	2.21e-34	0.541184	0.758	0.539	6.81e-30	IPC_c13
RPS17	2.6e-34	0.502485	0.672	0.437	8e-30	IPC_c13
AUTS2	1.19e-33	0.464903	0.971	0.865	3.66e-29	IPC_c13
ZNF292	1.42e-33	0.521333	0.704	0.481	4.36e-29	IPC_c13
ZFPM2-AS1	2.78e-33	0.728392	0.606	0.367	8.56e-29	IPC_c13
RPS27	3.02e-33	0.514496	0.839	0.658	9.29e-29	IPC_c13
TMEM132B	3.14e-33	0.33421	0.438	0.198	9.67e-29	IPC_c13
ZFPM2	4.56e-33	0.545637	0.648	0.391	1.4e-28	IPC_c13
PLCB4	5.33e-33	0.476389	0.509	0.27	1.64e-28	IPC_c13
RPL21	2.14e-32	0.461975	0.758	0.541	6.58e-28	IPC_c13
PAK3	5.49e-32	0.494048	0.567	0.314	1.69e-27	IPC_c13
BCL11A	6.58e-32	0.352678	0.394	0.173	2.02e-27	IPC_c13
TCF4	9.88e-32	0.418747	0.897	0.745	3.04e-27	IPC_c13
SLCO5A1	1.27e-31	0.297537	0.284	0.106	3.92e-27	IPC_c13
RPLP1	1.47e-31	0.434636	0.932	0.813	4.53e-27	IPC_c13
CCSER1	1.78e-31	0.718697	0.606	0.344	5.48e-27	IPC_c13
CRB1	5.79e-31	0.417093	0.555	0.309	1.78e-26	IPC_c13
SEZ6L	1.2e-30	0.446747	0.528	0.276	3.68e-26	IPC_c13
RPL23	1.54e-30	0.452812	0.756	0.545	4.75e-26	IPC_c13
LINC00504	2.34e-30	0.325863	0.139	0.035	7.22e-26	IPC_c13
TMTC2	2.67e-30	0.637797	0.709	0.498	8.22e-26	IPC_c13
RPS15	4.66e-30	0.398835	0.831	0.6	1.43e-25	IPC_c13
IL7	1.93e-29	0.451716	0.711	0.463	5.95e-25	IPC_c13
RPS2	6.19e-29	0.430394	0.807	0.614	1.9e-24	IPC_c13
FSIP2-AS1	7.53e-29	0.506587	0.672	0.457	2.32e-24	IPC_c13
RPL11	1.33e-28	0.46715	0.76	0.584	4.1e-24	IPC_c13
NUP93	5.25e-28	0.309421	0.345	0.154	1.62e-23	IPC_c13
FOXN3	6.05e-28	0.51258	0.641	0.443	1.86e-23	IPC_c13
RPS24	1.44e-27	0.414885	0.861	0.652	4.42e-23	IPC_c13
RPL18A	2.47e-27	0.409977	0.726	0.498	7.59e-23	IPC_c13
RASGRP1	5.34e-27	0.33385	0.355	0.164	1.64e-22	IPC_c13
AC211433.1	6.25e-27	0.455634	0.65	0.438	1.92e-22	IPC_c13
PLPPR1	1.42e-26	0.409796	0.455	0.234	4.38e-22	IPC_c13
RPS29	1.91e-26	0.45902	0.721	0.54	5.89e-22	IPC_c13
RPS27A	2.11e-26	0.395185	0.814	0.601	6.49e-22	IPC_c13
DUOX1	3.81e-26	0.40064	0.369	0.179	1.17e-21	IPC_c13
MIR181A1HG	4.36e-26	0.382546	0.518	0.293	1.34e-21	IPC_c13
SOX4	1.41e-25	0.355018	0.733	0.509	4.33e-21	IPC_c13
RPS14	1.44e-25	0.412677	0.78	0.612	4.45e-21	IPC_c13
RPL38	1.63e-25	0.420098	0.738	0.541	5.01e-21	IPC_c13
FAU	2.38e-25	0.415443	0.743	0.545	7.32e-21	IPC_c13
AC099792.1	3.17e-25	0.457358	0.499	0.291	9.76e-21	IPC_c13
UNC5D	3.67e-25	0.746646	0.34	0.165	1.13e-20	IPC_c13
RPL17	4.96e-25	0.427867	0.692	0.491	1.53e-20	IPC_c13
MT-CO3	1.02e-24	0.568725	0.941	0.852	3.14e-20	IPC_c13
RPL39	1.26e-24	0.38992	0.719	0.503	3.87e-20	IPC_c13
SRGAP3	1.6e-24	0.464269	0.643	0.458	4.92e-20	IPC_c13
RPL37	2.72e-24	0.379948	0.765	0.572	8.38e-20	IPC_c13
RPL24	3.96e-24	0.416957	0.689	0.516	1.22e-19	IPC_c13
RPS23	4.66e-24	0.416207	0.79	0.61	1.43e-19	IPC_c13
AC009315.1	8.77e-24	0.416435	0.501	0.302	2.7e-19	IPC_c13
CHD7	1.37e-23	0.371227	0.567	0.352	4.22e-19	IPC_c13
ACACA	4.03e-23	0.427038	0.516	0.33	1.24e-18	IPC_c13
RPL18	1.09e-22	0.373443	0.758	0.564	3.35e-18	IPC_c13
H3F3A	1.52e-22	0.415014	0.692	0.507	4.69e-18	IPC_c13
MAP1B	1.64e-22	0.391191	0.868	0.742	5.04e-18	IPC_c13
RPS3A	2.16e-22	0.360254	0.729	0.522	6.65e-18	IPC_c13
NELL1	2.73e-22	0.350466	0.218	0.086	8.41e-18	IPC_c13
EPHB1	4.43e-22	0.437343	0.565	0.367	1.36e-17	IPC_c13
RERE	4.93e-22	0.372908	0.868	0.768	1.52e-17	IPC_c13
PIK3R3	5.87e-22	0.367647	0.54	0.338	1.81e-17	IPC_c13
RPLP2	7.09e-22	0.378823	0.697	0.516	2.18e-17	IPC_c13
RPS15A	1.59e-21	0.357407	0.631	0.429	4.9e-17	IPC_c13
RPL30	2.27e-21	0.410661	0.8	0.686	6.98e-17	IPC_c13
RPS28	3.29e-21	0.367925	0.834	0.651	1.01e-16	IPC_c13
RPS21	7.32e-21	0.345537	0.658	0.458	2.25e-16	IPC_c13
RPL10	9.54e-21	0.394063	0.824	0.713	2.94e-16	IPC_c13
RNF130	1.15e-20	0.405266	0.609	0.429	3.53e-16	IPC_c13
ZNF609	1.4e-20	0.421271	0.641	0.48	4.31e-16	IPC_c13
HES6	2.5e-20	0.289308	0.328	0.163	7.68e-16	IPC_c13
SLC1A2	2.66e-20	0.409295	0.509	0.324	8.19e-16	IPC_c13
APBA2	3.8e-20	0.338812	0.467	0.284	1.17e-15	IPC_c13
ELP4	5.17e-20	0.425463	0.548	0.359	1.59e-15	IPC_c13
UBE2E3	6.59e-20	0.340179	0.491	0.306	2.03e-15	IPC_c13
USP3-AS1	6.71e-20	0.305475	0.423	0.241	2.07e-15	IPC_c13
POU2F1	9.47e-20	0.367475	0.621	0.441	2.91e-15	IPC_c13
RBPJ	1.12e-19	0.334503	0.531	0.337	3.43e-15	IPC_c13
LINC01619	1.2e-19	0.315876	0.477	0.271	3.68e-15	IPC_c13
UBA52	1.79e-19	0.343613	0.597	0.41	5.51e-15	IPC_c13
RPS20	2.34e-19	0.325737	0.55	0.36	7.19e-15	IPC_c13
RPL32	3.04e-19	0.378428	0.763	0.599	9.36e-15	IPC_c13
RPL23A	4.07e-19	0.329625	0.57	0.38	1.25e-14	IPC_c13
RPL34	5.04e-19	0.372314	0.778	0.621	1.55e-14	IPC_c13
TMSB10	6.98e-19	0.367044	0.787	0.624	2.15e-14	IPC_c13
RPS16	1.34e-18	0.334435	0.604	0.418	4.12e-14	IPC_c13
FIRRE	1.4e-18	0.308084	0.308	0.158	4.32e-14	IPC_c13
PLXNA4	3.32e-18	0.284521	0.355	0.187	1.02e-13	IPC_c13
MIF	3.73e-18	0.337659	0.775	0.624	1.15e-13	IPC_c13
TOX3	6.14e-18	0.294032	0.35	0.188	1.89e-13	IPC_c13
RPL9	6.16e-18	0.360882	0.726	0.566	1.9e-13	IPC_c13
RPL15	6.62e-18	0.336595	0.743	0.581	2.04e-13	IPC_c13
RPL27	7.49e-18	0.331375	0.562	0.38	2.31e-13	IPC_c13
SLC22A23	8.17e-18	0.335562	0.372	0.213	2.51e-13	IPC_c13
MT-CO1	1.64e-17	0.394208	0.936	0.878	5.03e-13	IPC_c13
TUBA1A	1.74e-17	0.336263	0.804	0.661	5.36e-13	IPC_c13
GSE1	2.06e-17	0.29139	0.421	0.249	6.33e-13	IPC_c13
CBFA2T2	7.05e-17	0.396373	0.513	0.355	2.17e-12	IPC_c13
LINC02315	2.32e-16	0.402409	0.756	0.633	7.15e-12	IPC_c13
LINC00461	2.7e-16	0.354202	0.729	0.578	8.3e-12	IPC_c13
NFIB	2.83e-16	0.331627	0.941	0.849	8.71e-12	IPC_c13
ATP1B3	3.04e-16	0.306953	0.381	0.225	9.37e-12	IPC_c13
BMPR2	6.41e-16	0.325682	0.702	0.544	1.97e-11	IPC_c13
NFIX	8.66e-16	0.335671	0.509	0.351	2.67e-11	IPC_c13
STMN1	1.25e-15	0.276786	0.543	0.368	3.84e-11	IPC_c13
PKIA-AS1	1.3e-15	0.269483	0.301	0.161	4.01e-11	IPC_c13
RPL8	4.99e-15	0.275022	0.579	0.41	1.54e-10	IPC_c13
ZMIZ1	5.88e-15	0.25632	0.347	0.203	1.81e-10	IPC_c13
TMSB4X	6.7e-15	0.285747	0.895	0.811	2.06e-10	IPC_c13
RPS13	7.14e-15	0.312215	0.572	0.414	2.2e-10	IPC_c13
GTF2I	1.58e-14	0.289101	0.692	0.559	4.87e-10	IPC_c13
AKT3	1.68e-14	0.358259	0.716	0.611	5.18e-10	IPC_c13
ZBTB20-AS1	1.84e-14	0.27384	0.34	0.198	5.67e-10	IPC_c13
TRIM2	1.98e-14	0.331845	0.741	0.619	6.1e-10	IPC_c13
HINT1	2.15e-14	0.26269	0.496	0.333	6.61e-10	IPC_c13
GPR173	3.93e-14	0.264501	0.418	0.263	1.21e-09	IPC_c13
AC099520.1	4.06e-14	0.273464	0.117	0.042	1.25e-09	IPC_c13
NXN	5.27e-14	0.25442	0.379	0.228	1.62e-09	IPC_c13
RPL35A	5.95e-14	0.306192	0.611	0.447	1.83e-09	IPC_c13
STARD4-AS1	7.52e-14	0.320751	0.557	0.404	2.32e-09	IPC_c13
RPS5	7.8e-14	0.307714	0.521	0.368	2.4e-09	IPC_c13
RPL29	8.17e-14	0.337252	0.57	0.427	2.52e-09	IPC_c13
ADGRB3	8.31e-14	0.260837	0.956	0.844	2.56e-09	IPC_c13
RPL19	8.73e-14	0.286872	0.623	0.472	2.69e-09	IPC_c13
CCDC144NL-AS1	1.45e-13	0.326412	0.32	0.187	4.46e-09	IPC_c13
MT-CO2	1.54e-13	0.360015	0.971	0.922	4.73e-09	IPC_c13
HSPA8	1.74e-13	0.256249	0.487	0.329	5.35e-09	IPC_c13
PCDH11X	1.84e-13	0.295398	0.196	0.092	5.65e-09	IPC_c13
GATAD2B	1.88e-13	0.28439	0.504	0.353	5.78e-09	IPC_c13
FMNL2	2.52e-13	0.331989	0.685	0.554	7.74e-09	IPC_c13
RPL27A	3.3e-13	0.30142	0.729	0.604	1.02e-08	IPC_c13
STAG3	3.33e-13	0.264884	0.379	0.236	1.03e-08	IPC_c13
ZNF565	4.12e-13	0.260187	0.46	0.304	1.27e-08	IPC_c13
RPL12	5.19e-13	0.277331	0.584	0.424	1.6e-08	IPC_c13
PKIA	5.39e-13	0.267655	0.416	0.269	1.66e-08	IPC_c13
RPS9	7.23e-13	0.268885	0.665	0.529	2.22e-08	IPC_c13
BAZ2B	7.23e-13	0.29714	0.65	0.524	2.23e-08	IPC_c13
EVL	8.14e-13	0.278083	0.45	0.305	2.51e-08	IPC_c13
FNBP1L	9.26e-13	0.273121	0.575	0.424	2.85e-08	IPC_c13
KANSL1	1.29e-12	0.314922	0.675	0.566	3.96e-08	IPC_c13
SPATS2	1.45e-12	0.287658	0.408	0.272	4.48e-08	IPC_c13
RPL22	2.35e-12	0.307135	0.535	0.406	7.25e-08	IPC_c13
PHF14	7.13e-12	0.284205	0.631	0.511	2.19e-07	IPC_c13
MT-ATP6	7.52e-12	0.332474	0.961	0.914	2.32e-07	IPC_c13
RPL6	8.67e-12	0.298165	0.597	0.455	2.67e-07	IPC_c13
RPS7	1.16e-11	0.28357	0.589	0.455	3.57e-07	IPC_c13
LINC02506	1.44e-11	0.287254	0.125	0.052	4.43e-07	IPC_c13
ATRX	1.81e-11	0.28789	0.653	0.548	5.57e-07	IPC_c13
MLLT3	2.09e-11	0.349869	0.587	0.456	6.44e-07	IPC_c13
MYO16	2.95e-11	0.321579	0.472	0.34	9.07e-07	IPC_c13
CALM1	6.6e-11	0.272048	0.592	0.466	2.03e-06	IPC_c13
ATP5F1E	6.71e-11	0.280622	0.68	0.545	2.07e-06	IPC_c13
ZNF704	6.87e-11	0.251865	0.513	0.37	2.12e-06	IPC_c13
TMEM178B	6.96e-11	0.334664	0.672	0.564	2.14e-06	IPC_c13
RPS4X	1.03e-10	0.26779	0.645	0.522	3.18e-06	IPC_c13
AC079052.1	1.62e-10	0.3896	0.504	0.386	4.99e-06	IPC_c13
TBC1D5	1.65e-10	0.543084	0.778	0.75	5.08e-06	IPC_c13
NFIA-AS2	2.54e-10	0.476861	0.411	0.294	7.82e-06	IPC_c13
MBD5	2.88e-10	0.27501	0.743	0.668	8.86e-06	IPC_c13
AC092969.1	3.2e-10	0.260125	0.337	0.219	9.84e-06	IPC_c13
RPL35	3.36e-10	0.264281	0.587	0.462	1.03e-05	IPC_c13
PLCB1	7.04e-10	0.370621	0.711	0.63	2.17e-05	IPC_c13
PTMA	7.65e-10	0.251271	0.645	0.51	2.35e-05	IPC_c13
RPS6	7.95e-10	0.256853	0.587	0.467	2.45e-05	IPC_c13
AC116049.2	1.02e-09	0.261828	0.232	0.135	3.14e-05	IPC_c13
TSPAN5	1.38e-09	0.288149	0.531	0.416	4.26e-05	IPC_c13
PDE4D	2.72e-09	0.482851	0.609	0.515	8.37e-05	IPC_c13
MT-CYB	2.8e-09	0.382867	0.846	0.794	8.63e-05	IPC_c13
NKAIN3	3.1e-09	0.26814	0.763	0.613	9.53e-05	IPC_c13
FUT9	3.6e-09	0.291977	0.592	0.473	0.000110775	IPC_c13
SNCAIP	8.13e-09	0.266239	0.484	0.369	0.000250247	IPC_c13
TTC28	9.77e-09	0.251391	0.79	0.719	0.000300779	IPC_c13
CDH2	1.4e-08	0.250141	0.699	0.608	0.000431153	IPC_c13
RPL7A	1.52e-08	0.253283	0.623	0.527	0.000466703	IPC_c13
TMEM108	2.25e-08	0.275507	0.443	0.328	0.000691731	IPC_c13
FSIP2	2.63e-07	0.334276	0.469	0.372	0.00808203	IPC_c13
NRCAM	6.38e-07	0.253432	0.528	0.431	0.0196355	IPC_c13
AC131571.1	9.63e-07	0.271351	0.43	0.338	0.0296464	IPC_c13
MAGI3	1.39e-06	0.258287	0.394	0.309	0.0426341	IPC_c13
IQCJ-SCHIP1	0	2.79583	0.921	0.15	0	GluN_UL_c7
NKAIN2	0	2.45883	0.952	0.162	0	GluN_UL_c7
PTPRD	0	2.33458	0.996	0.629	0	GluN_UL_c7
DAB1	0	2.2028	0.985	0.277	0	GluN_UL_c7
LRRC7	0	2.15139	0.994	0.344	0	GluN_UL_c7
FLRT2	0	1.96688	0.905	0.124	0	GluN_UL_c7
DLGAP1	0	1.93551	0.999	0.544	0	GluN_UL_c7
LRRTM4	0	1.92031	0.779	0.326	0	GluN_UL_c7
DPYD	0	1.89723	0.928	0.208	0	GluN_UL_c7
ROBO1	0	1.84739	0.872	0.52	0	GluN_UL_c7
CELF2	0	1.80929	0.976	0.571	0	GluN_UL_c7
EPHA6	0	1.7788	0.776	0.103	0	GluN_UL_c7
TAFA1	0	1.74752	0.758	0.097	0	GluN_UL_c7
CCSER1	0	1.73265	0.975	0.313	0	GluN_UL_c7
DLG2	0	1.65454	0.988	0.688	0	GluN_UL_c7
EPHA5	0	1.63342	0.866	0.167	0	GluN_UL_c7
MIR137HG	0	1.6023	0.856	0.068	0	GluN_UL_c7
FRMD4A	0	1.57647	0.966	0.562	0	GluN_UL_c7
MEF2C	0	1.55925	0.809	0.256	0	GluN_UL_c7
ARPP21	0	1.49882	0.864	0.159	0	GluN_UL_c7
FGF12	0	1.47808	0.77	0.144	0	GluN_UL_c7
AC117461.1	0	1.41407	0.552	0.076	0	GluN_UL_c7
NELL2	0	1.41298	0.909	0.263	0	GluN_UL_c7
HS6ST3	0	1.38979	0.773	0.185	0	GluN_UL_c7
DPYD-AS1	0	1.34035	0.699	0.106	0	GluN_UL_c7
PDE1A	0	1.33309	0.772	0.147	0	GluN_UL_c7
RBFOX1	0	1.31416	0.956	0.493	0	GluN_UL_c7
AC069228.1	0	1.29982	0.879	0.245	0	GluN_UL_c7
PPFIA2	0	1.28967	0.921	0.33	0	GluN_UL_c7
PTPRK	0	1.28782	0.787	0.411	0	GluN_UL_c7
CACNA2D1	0	1.2756	0.887	0.346	0	GluN_UL_c7
ANK2	0	1.27256	0.985	0.615	0	GluN_UL_c7
ANK3	0	1.24959	0.864	0.24	0	GluN_UL_c7
R3HDM1	0	1.2459	0.887	0.395	0	GluN_UL_c7
CCBE1	0	1.23868	0.583	0.063	0	GluN_UL_c7
NBEA	0	1.21663	0.949	0.611	0	GluN_UL_c7
SATB2	0	1.21331	0.751	0.102	0	GluN_UL_c7
GRM5	0	1.20247	0.613	0.147	0	GluN_UL_c7
MYT1L	0	1.18502	0.86	0.186	0	GluN_UL_c7
AP001825.1	0	1.18022	0.782	0.223	0	GluN_UL_c7
CACNA1E	0	1.11374	0.783	0.192	0	GluN_UL_c7
LINGO2	0	1.11005	0.654	0.173	0	GluN_UL_c7
MCTP1	0	1.10507	0.711	0.161	0	GluN_UL_c7
TMEM108	0	1.07833	0.844	0.301	0	GluN_UL_c7
TENM4	0	1.07763	0.836	0.379	0	GluN_UL_c7
MACROD2	0	1.0704	0.858	0.439	0	GluN_UL_c7
NAV3	0	1.06357	0.976	0.668	0	GluN_UL_c7
MSRA	0	1.05914	0.898	0.506	0	GluN_UL_c7
KHDRBS2	0	1.04537	0.385	0.073	0	GluN_UL_c7
PLXNA4	0	1.04052	0.628	0.165	0	GluN_UL_c7
AC093879.1	0	1.03395	0.894	0.374	0	GluN_UL_c7
GRM7	0	1.02916	0.683	0.238	0	GluN_UL_c7
DLGAP2	0	1.01835	0.613	0.081	0	GluN_UL_c7
GRIN2B	0	1.01767	0.855	0.315	0	GluN_UL_c7
PTPRN2	0	1.00853	0.723	0.178	0	GluN_UL_c7
CELF2-AS2	0	1.00601	0.725	0.189	0	GluN_UL_c7
SHISA9	0	0.999783	0.757	0.296	0	GluN_UL_c7
SLC8A1	0	0.982952	0.847	0.34	0	GluN_UL_c7
FGF13	0	0.974291	0.74	0.207	0	GluN_UL_c7
TAFA2	0	0.967662	0.582	0.176	0	GluN_UL_c7
SLC44A5	0	0.946252	0.735	0.313	0	GluN_UL_c7
GRIA1	0	0.934148	0.85	0.408	0	GluN_UL_c7
BACH2	0	0.930739	0.816	0.364	0	GluN_UL_c7
IL7	0	0.92805	0.86	0.444	0	GluN_UL_c7
ERC2	0	0.920675	0.791	0.245	0	GluN_UL_c7
DLGAP1-AS5	0	0.920577	0.673	0.133	0	GluN_UL_c7
DLGAP1-AS4	0	0.916633	0.653	0.127	0	GluN_UL_c7
DSCAM	0	0.910765	0.847	0.325	0	GluN_UL_c7
RNF217-AS1	0	0.904228	0.543	0.081	0	GluN_UL_c7
ENOX1	0	0.902712	0.828	0.347	0	GluN_UL_c7
AL596451.1	0	0.898865	0.547	0.052	0	GluN_UL_c7
ANKS1B	0	0.896406	0.949	0.561	0	GluN_UL_c7
FAM155A	0	0.895891	0.915	0.49	0	GluN_UL_c7
FRMD4B	0	0.892159	0.623	0.15	0	GluN_UL_c7
FRMPD4	0	0.872936	0.647	0.142	0	GluN_UL_c7
AUTS2	0	0.860122	0.992	0.86	0	GluN_UL_c7
SYT1	0	0.851708	0.901	0.416	0	GluN_UL_c7
TENM1	0	0.814731	0.516	0.144	0	GluN_UL_c7
RUNX1T1	0	0.811906	0.626	0.198	0	GluN_UL_c7
PHACTR1	0	0.798462	0.861	0.439	0	GluN_UL_c7
PTPRO	0	0.797645	0.68	0.193	0	GluN_UL_c7
STMN2	0	0.789534	0.727	0.282	0	GluN_UL_c7
ZSWIM6	0	0.774948	0.809	0.442	0	GluN_UL_c7
LINC01122	0	0.756374	0.638	0.178	0	GluN_UL_c7
NMNAT2	0	0.738033	0.682	0.22	0	GluN_UL_c7
KLHL29	0	0.731118	0.537	0.11	0	GluN_UL_c7
GAREM1	0	0.727682	0.711	0.32	0	GluN_UL_c7
RIMS1	0	0.71607	0.586	0.149	0	GluN_UL_c7
LINC00710	0	0.707904	0.415	0.038	0	GluN_UL_c7
DOCK9	0	0.700836	0.557	0.106	0	GluN_UL_c7
PCLO	0	0.696801	0.567	0.139	0	GluN_UL_c7
SLC8A1-AS1	0	0.694539	0.658	0.261	0	GluN_UL_c7
ADGRL2	0	0.692925	0.454	0.124	0	GluN_UL_c7
SH3RF3	0	0.692404	0.67	0.275	0	GluN_UL_c7
ATP8A2	0	0.692064	0.536	0.095	0	GluN_UL_c7
AFF2	0	0.691769	0.611	0.178	0	GluN_UL_c7
CALN1	0	0.686434	0.472	0.119	0	GluN_UL_c7
XKR4	0	0.68557	0.716	0.267	0	GluN_UL_c7
CACNA1B	0	0.681612	0.6	0.127	0	GluN_UL_c7
HECW1	0	0.67917	0.645	0.184	0	GluN_UL_c7
KCNQ5	0	0.676968	0.406	0.103	0	GluN_UL_c7
AC006387.1	0	0.661586	0.5	0.106	0	GluN_UL_c7
TRPC5	0	0.653261	0.376	0.076	0	GluN_UL_c7
ITPR1	0	0.649607	0.518	0.106	0	GluN_UL_c7
OPCML	0	0.645046	0.653	0.222	0	GluN_UL_c7
PLPPR1	0	0.634879	0.654	0.214	0	GluN_UL_c7
UNC79	0	0.633652	0.7	0.247	0	GluN_UL_c7
EML1	0	0.63146	0.551	0.153	0	GluN_UL_c7
DYNC1I1	0	0.629705	0.528	0.109	0	GluN_UL_c7
TNR	0	0.62614	0.474	0.087	0	GluN_UL_c7
STK32B	0	0.618289	0.39	0.053	0	GluN_UL_c7
GABRB3	0	0.617884	0.626	0.227	0	GluN_UL_c7
KCNB2	0	0.612961	0.489	0.097	0	GluN_UL_c7
SYBU	0	0.605878	0.51	0.121	0	GluN_UL_c7
ADAMTS19	0	0.599091	0.376	0.086	0	GluN_UL_c7
MPP6	0	0.597042	0.524	0.17	0	GluN_UL_c7
NWD2	0	0.592926	0.377	0.034	0	GluN_UL_c7
CDKL5	0	0.589234	0.592	0.208	0	GluN_UL_c7
KIAA0319	0	0.588516	0.456	0.091	0	GluN_UL_c7
AP002370.2	0	0.583722	0.466	0.13	0	GluN_UL_c7
MPPED1	0	0.574964	0.41	0.041	0	GluN_UL_c7
NOL4	0	0.571988	0.623	0.237	0	GluN_UL_c7
SH3GL3	0	0.566819	0.462	0.085	0	GluN_UL_c7
SHANK2	0	0.548175	0.596	0.214	0	GluN_UL_c7
HIVEP3	0	0.539917	0.518	0.145	0	GluN_UL_c7
TMEFF2	0	0.537472	0.427	0.103	0	GluN_UL_c7
BCL11A	0	0.531292	0.502	0.158	0	GluN_UL_c7
ADD2	0	0.507576	0.51	0.163	0	GluN_UL_c7
TG	0	0.501948	0.367	0.051	0	GluN_UL_c7
PRKAR2B	0	0.501573	0.445	0.12	0	GluN_UL_c7
AL158840.1	0	0.487347	0.389	0.056	0	GluN_UL_c7
SYT16	0	0.474249	0.418	0.081	0	GluN_UL_c7
RIMBP2	0	0.470283	0.427	0.102	0	GluN_UL_c7
PPFIA2-AS1	0	0.464642	0.417	0.107	0	GluN_UL_c7
AC044781.1	0	0.458447	0.422	0.11	0	GluN_UL_c7
SNCA	0	0.454311	0.392	0.094	0	GluN_UL_c7
AL135878.1	0	0.452758	0.251	0.039	0	GluN_UL_c7
LINC00599	0	0.44436	0.394	0.092	0	GluN_UL_c7
ARHGAP44	0	0.442962	0.413	0.101	0	GluN_UL_c7
AC079117.1	0	0.431608	0.318	0.05	0	GluN_UL_c7
AL596087.2	0	0.428478	0.324	0.046	0	GluN_UL_c7
PLS1	0	0.427419	0.323	0.054	0	GluN_UL_c7
SCN2A	0	0.416631	0.391	0.094	0	GluN_UL_c7
ST3GAL1	0	0.384095	0.337	0.077	0	GluN_UL_c7
LPL	0	0.375334	0.292	0.054	0	GluN_UL_c7
SLA	0	0.374955	0.315	0.052	0	GluN_UL_c7
GPRIN3	0	0.367864	0.253	0.03	0	GluN_UL_c7
PLPPR5	0	0.358137	0.305	0.052	0	GluN_UL_c7
AC004054.1	0	0.311579	0.266	0.045	0	GluN_UL_c7
LRFN2	0	0.298196	0.265	0.048	0	GluN_UL_c7
LNX1-AS1	0	0.296289	0.213	0.023	0	GluN_UL_c7
AC011474.1	0	0.295717	0.212	0.016	0	GluN_UL_c7
AL355347.1	0	0.294415	0.191	0.025	0	GluN_UL_c7
AL445193.2	0	0.266971	0.204	0.02	0	GluN_UL_c7
NPR3	0	0.251202	0.18	0.016	0	GluN_UL_c7
NSG2	8.28e-306	0.490767	0.469	0.142	2.55e-301	GluN_UL_c7
ELMOD1	9.06e-305	0.344795	0.306	0.064	2.79e-300	GluN_UL_c7
GNAI1	1.59e-304	0.493675	0.514	0.17	4.91e-300	GluN_UL_c7
FAM49A	1.76e-303	0.423611	0.414	0.114	5.41e-299	GluN_UL_c7
PAK5	2.54e-299	0.431999	0.436	0.124	7.81e-295	GluN_UL_c7
MEF2C-AS2	1.45e-295	0.732279	0.479	0.16	4.46e-291	GluN_UL_c7
GRM5-AS1	3.18e-295	0.307727	0.244	0.043	9.79e-291	GluN_UL_c7
RAB3C	4.16e-295	0.340372	0.291	0.06	1.28e-290	GluN_UL_c7
PBX1	1.34e-292	0.854005	0.93	0.684	4.12e-288	GluN_UL_c7
AC023385.1	3e-291	0.507252	0.429	0.128	9.24e-287	GluN_UL_c7
HIVEP2	5.42e-291	0.560472	0.556	0.205	1.67e-286	GluN_UL_c7
PDE4D	3.98e-289	0.765974	0.896	0.495	1.23e-284	GluN_UL_c7
CNTN3	1.32e-288	0.667867	0.561	0.216	4.06e-284	GluN_UL_c7
SNAP91	5.06e-288	0.484204	0.521	0.178	1.56e-283	GluN_UL_c7
KCNIP4	6.08e-287	1.06859	0.626	0.272	1.87e-282	GluN_UL_c7
SH3GL2	1.33e-283	0.454693	0.486	0.155	4.09e-279	GluN_UL_c7
LINC01572	1.5e-280	0.977451	0.775	0.428	4.61e-276	GluN_UL_c7
SRRM4	9.83e-280	0.420309	0.427	0.124	3.02e-275	GluN_UL_c7
SNX7	7.28e-279	0.454544	0.38	0.105	2.24e-274	GluN_UL_c7
PALMD	2.75e-275	0.380257	0.31	0.072	8.46e-271	GluN_UL_c7
BHLHE22	1.44e-274	0.426549	0.385	0.108	4.43e-270	GluN_UL_c7
ARFGEF3	6.21e-274	0.439959	0.454	0.144	1.91e-269	GluN_UL_c7
CADM2	1.09e-273	0.849964	0.885	0.514	3.35e-269	GluN_UL_c7
GRIA2	1.9e-273	0.593744	0.815	0.402	5.85e-269	GluN_UL_c7
ADCY1	1.97e-273	0.482586	0.454	0.147	6.06e-269	GluN_UL_c7
RERG	3.76e-273	0.404494	0.372	0.1	1.16e-268	GluN_UL_c7
AL590006.1	7.48e-270	0.39758	0.327	0.081	2.3e-265	GluN_UL_c7
DOP1B	2.41e-269	0.424765	0.392	0.113	7.41e-265	GluN_UL_c7
SNAP25-AS1	5.45e-269	0.5599	0.547	0.202	1.68e-264	GluN_UL_c7
CTTNBP2	1.16e-261	0.425196	0.456	0.147	3.58e-257	GluN_UL_c7
BASP1	4.42e-260	0.656856	0.828	0.5	1.36e-255	GluN_UL_c7
PRSS23	1.78e-257	0.515782	0.396	0.12	5.46e-253	GluN_UL_c7
2022-03-04	4.15e-257	0.298321	0.261	0.055	1.28e-252	GluN_UL_c7
RUNDC3B	9.48e-256	0.339173	0.303	0.073	2.92e-251	GluN_UL_c7
SPOCK1	3.49e-249	0.486389	0.574	0.226	1.08e-244	GluN_UL_c7
PPP2R2C	1.27e-248	0.308041	0.277	0.063	3.92e-244	GluN_UL_c7
PLXNA2	4.2e-247	0.634697	0.508	0.195	1.29e-242	GluN_UL_c7
MGAT4C	4.4e-245	1.41992	0.458	0.174	1.35e-240	GluN_UL_c7
AC090709.1	3.22e-244	0.429007	0.411	0.127	9.91e-240	GluN_UL_c7
PRSS51	4.92e-244	0.518724	0.537	0.212	1.52e-239	GluN_UL_c7
PDE10A	4.59e-242	0.485275	0.599	0.247	1.41e-237	GluN_UL_c7
LINC02231	9.37e-241	0.288672	0.209	0.038	2.88e-236	GluN_UL_c7
SCN3B	2.81e-235	0.287835	0.282	0.067	8.64e-231	GluN_UL_c7
ZC2HC1A	2.03e-234	0.519309	0.635	0.295	6.26e-230	GluN_UL_c7
CD36	3.97e-234	0.252322	0.176	0.028	1.22e-229	GluN_UL_c7
CPEB3	6.06e-234	0.438493	0.483	0.175	1.87e-229	GluN_UL_c7
RAP1GAP2	9.56e-233	0.312874	0.302	0.077	2.94e-228	GluN_UL_c7
AC084361.1	2.44e-231	0.316738	0.278	0.066	7.52e-227	GluN_UL_c7
RYR2	7.22e-231	0.434963	0.316	0.085	2.22e-226	GluN_UL_c7
NEUROD6	1.01e-229	0.342335	0.303	0.079	3.11e-225	GluN_UL_c7
NCAM1	1.63e-227	0.584463	0.89	0.602	5.01e-223	GluN_UL_c7
AC098617.1	2.66e-226	0.287843	0.238	0.051	8.18e-222	GluN_UL_c7
STXBP5	1.41e-225	0.513529	0.593	0.267	4.34e-221	GluN_UL_c7
RNF182	1.12e-223	0.307623	0.288	0.073	3.45e-219	GluN_UL_c7
CHD3	6.81e-222	0.364659	0.392	0.126	2.09e-217	GluN_UL_c7
RAPGEF2	8.42e-222	0.575265	0.735	0.409	2.59e-217	GluN_UL_c7
SNHG14	1.75e-221	0.563641	0.984	0.893	5.4e-217	GluN_UL_c7
ST8SIA2	5.97e-221	0.292577	0.293	0.075	1.84e-216	GluN_UL_c7
ANO4	2.7e-219	0.361029	0.307	0.082	8.32e-215	GluN_UL_c7
ASXL3	1.2e-218	0.484171	0.565	0.245	3.68e-214	GluN_UL_c7
SPHKAP	1.62e-216	0.437032	0.463	0.165	4.98e-212	GluN_UL_c7
AC007535.1	4.02e-215	0.294259	0.269	0.066	1.24e-210	GluN_UL_c7
CLMP	4.17e-215	0.380311	0.325	0.094	1.28e-210	GluN_UL_c7
CELF4	1.42e-214	0.415177	0.45	0.162	4.36e-210	GluN_UL_c7
CSMD2	4.42e-212	0.581265	0.665	0.344	1.36e-207	GluN_UL_c7
RBFOX3	1.08e-211	0.311902	0.307	0.085	3.32e-207	GluN_UL_c7
AC008591.1	2.17e-211	0.399212	0.298	0.08	6.66e-207	GluN_UL_c7
SLC4A10	3.23e-211	0.460127	0.534	0.219	9.93e-207	GluN_UL_c7
PEX5L	5.63e-211	0.559628	0.324	0.097	1.73e-206	GluN_UL_c7
MIAT	1.07e-210	0.421045	0.519	0.21	3.29e-206	GluN_UL_c7
MLLT3	2.52e-209	0.579774	0.762	0.441	7.75e-205	GluN_UL_c7
LINC01102	2.68e-208	0.29432	0.259	0.064	8.24e-204	GluN_UL_c7
ANKRD36	1.56e-206	0.442367	0.551	0.242	4.81e-202	GluN_UL_c7
VWC2	2.47e-206	0.284935	0.176	0.032	7.61e-202	GluN_UL_c7
DOK6	2.57e-202	0.491249	0.609	0.283	7.89e-198	GluN_UL_c7
DNM3	5.92e-201	0.55515	0.689	0.366	1.82e-196	GluN_UL_c7
SYT4	2.25e-198	0.281196	0.251	0.062	6.92e-194	GluN_UL_c7
RGS7	4.73e-197	0.490665	0.669	0.331	1.46e-192	GluN_UL_c7
NKAIN1	4.88e-197	0.260932	0.239	0.058	1.5e-192	GluN_UL_c7
SHTN1	1.59e-196	0.462685	0.597	0.279	4.9e-192	GluN_UL_c7
ANKRD36C	3.08e-195	0.406965	0.519	0.221	9.48e-191	GluN_UL_c7
U91319.1	5.18e-195	0.449259	0.444	0.17	1.59e-190	GluN_UL_c7
LRCH1	7.01e-194	0.395213	0.464	0.182	2.16e-189	GluN_UL_c7
LINC01811	3.04e-192	0.3013	0.195	0.041	9.36e-188	GluN_UL_c7
AC069437.1	1.75e-191	0.479276	0.56	0.251	5.39e-187	GluN_UL_c7
ZEB2	5.67e-191	0.534326	0.703	0.385	1.75e-186	GluN_UL_c7
AGTPBP1	1.63e-190	0.415974	0.532	0.232	5.03e-186	GluN_UL_c7
AC027288.3	4.1e-190	0.495554	0.506	0.214	1.26e-185	GluN_UL_c7
GABRB2	2.96e-188	0.272912	0.23	0.056	9.12e-184	GluN_UL_c7
POU2F2	7.11e-188	0.263842	0.263	0.07	2.19e-183	GluN_UL_c7
CAMK2B	1.09e-182	0.340426	0.38	0.134	3.35e-178	GluN_UL_c7
NEDD4L	7.31e-182	0.498461	0.818	0.505	2.25e-177	GluN_UL_c7
NLGN1	1.94e-179	0.623577	0.934	0.761	5.97e-175	GluN_UL_c7
AC110296.1	3.98e-179	0.283459	0.216	0.051	1.23e-174	GluN_UL_c7
ANKRD44	7.34e-176	0.401693	0.469	0.196	2.26e-171	GluN_UL_c7
CNTNAP2	8.99e-176	0.415977	0.538	0.246	2.77e-171	GluN_UL_c7
BASP1-AS1	1.54e-175	0.326589	0.337	0.112	4.74e-171	GluN_UL_c7
CELF5	3.92e-175	0.305118	0.354	0.121	1.21e-170	GluN_UL_c7
C11orf80	7.56e-175	0.376591	0.461	0.191	2.33e-170	GluN_UL_c7
SYN2	2.42e-172	0.272601	0.256	0.07	7.46e-168	GluN_UL_c7
KIF5C	1.34e-171	0.427549	0.642	0.334	4.14e-167	GluN_UL_c7
SERPINI1	4.33e-169	0.315052	0.258	0.074	1.33e-164	GluN_UL_c7
PCSK2	6.58e-169	0.310194	0.19	0.043	2.03e-164	GluN_UL_c7
DTNB	3.17e-168	0.406668	0.49	0.217	9.75e-164	GluN_UL_c7
PID1	3.28e-168	0.479646	0.527	0.243	1.01e-163	GluN_UL_c7
LINC02301	4.26e-167	0.282521	0.218	0.055	1.31e-162	GluN_UL_c7
MAST1	2.66e-166	0.276228	0.311	0.1	8.19e-162	GluN_UL_c7
MED13L	2.67e-166	0.48996	0.825	0.57	8.2e-162	GluN_UL_c7
ST6GAL1	5.51e-166	0.272111	0.271	0.08	1.7e-161	GluN_UL_c7
HOOK2	1.59e-163	0.36355	0.443	0.185	4.88e-159	GluN_UL_c7
NRXN1	5.88e-163	0.417893	0.997	0.723	1.81e-158	GluN_UL_c7
FGF14	1.07e-162	0.439277	0.466	0.198	3.28e-158	GluN_UL_c7
TANC2	2.02e-162	0.454931	0.771	0.467	6.22e-158	GluN_UL_c7
CLASP2	8.19e-162	0.468146	0.867	0.617	2.52e-157	GluN_UL_c7
GFOD1	7.92e-160	0.262974	0.268	0.081	2.44e-155	GluN_UL_c7
CNKSR2	1.06e-159	0.443596	0.543	0.263	3.27e-155	GluN_UL_c7
STXBP1	1.05e-158	0.343488	0.444	0.187	3.24e-154	GluN_UL_c7
DPYSL5	3.76e-158	0.371169	0.483	0.214	1.16e-153	GluN_UL_c7
SOBP	2.77e-157	0.449028	0.587	0.31	8.52e-153	GluN_UL_c7
MEF2C-AS1	2.47e-155	0.311576	0.272	0.085	7.6e-151	GluN_UL_c7
AFF3	4.28e-155	0.547001	0.853	0.616	1.32e-150	GluN_UL_c7
FNBP1L	1.11e-153	0.441541	0.694	0.411	3.42e-149	GluN_UL_c7
EXOC4	5.25e-153	0.615451	0.801	0.59	1.62e-148	GluN_UL_c7
GABRB1	1.79e-152	0.301496	0.275	0.087	5.51e-148	GluN_UL_c7
ADAM23	1.22e-151	0.368554	0.49	0.225	3.76e-147	GluN_UL_c7
DCX	2.64e-151	0.335112	0.572	0.273	8.14e-147	GluN_UL_c7
NDST3	5.48e-151	0.392225	0.27	0.087	1.69e-146	GluN_UL_c7
HERC1	9.35e-151	0.424453	0.636	0.36	2.88e-146	GluN_UL_c7
LHFPL4	1.55e-150	0.25558	0.268	0.084	4.77e-146	GluN_UL_c7
TNPO1	7.05e-150	0.435879	0.628	0.358	2.17e-145	GluN_UL_c7
GRIA3	1.78e-149	0.487167	0.591	0.321	5.47e-145	GluN_UL_c7
EPHA3	7.59e-149	0.402546	0.341	0.124	2.34e-144	GluN_UL_c7
FAM126A	8.32e-148	0.316917	0.355	0.135	2.56e-143	GluN_UL_c7
KCNQ3	2.93e-147	0.420644	0.484	0.218	9.02e-143	GluN_UL_c7
MAP1B	4.85e-147	0.538971	0.892	0.735	1.49e-142	GluN_UL_c7
ZFHX2	1.03e-146	0.415137	0.398	0.169	3.18e-142	GluN_UL_c7
KALRN	2.44e-146	0.38226	0.78	0.473	7.52e-142	GluN_UL_c7
ENO4	2.94e-146	0.418796	0.464	0.215	9.04e-142	GluN_UL_c7
RGL1	4.12e-146	0.404328	0.516	0.255	1.27e-141	GluN_UL_c7
GALNT18	6.29e-146	0.345793	0.405	0.168	1.94e-141	GluN_UL_c7
LIN7A	1.58e-144	0.311742	0.35	0.132	4.87e-140	GluN_UL_c7
RTN4	5.59e-144	0.43547	0.76	0.51	1.72e-139	GluN_UL_c7
SLC38A1	3.33e-143	0.327522	0.409	0.171	1.02e-138	GluN_UL_c7
[truncated: 3,991 more rows]

## Sheet: Legend
Gene	HGNC gene symbol
p_val	unadjusted p-values from Wilcoxon Rank Sum Test using FindMarkers function (Seurat R package)
avg_log2FC	log fold-chage of the average expression between the cells in the indicated cell cluster and all other cell clusters.
pct.1	The percentage of cells where the gene is detected in the indicated cell cluster
pct.2	The percentage of cells where the gene is detected in all other cells
p_val_adj	Adjusted p-value, based on bonferroni correction using all genes in the dataset
cluster	Cell cluster label
