# Supplementary material for: Maturation and circuit integration of transplanted human cortical organoids
Source: Nature. 2022 Oct 12;610(7931):319–26. doi: 10.1038/s41586-022-05277-w (PMC9556304; doi:10.1038/s41586-022-05277-w)
Supplement: Supplementary file 6 — Glutamatergic neuron differentially expressed genes. Significantly increased differentially expressed t-hCO GluN genes (EdgeR log likelihood ratio test with Benjamini-Hochberg adjustment, adjusted P value < 0.05, expressed in at least 10% of t-hCO GluN cells) with absolute fold change difference of at least 2 between t-hCO and hCO glutamatergic neurons. [file 41586_2022_5277_MOESM6_ESM.xlsx]

## Sheet: TableS5
Table S5: Up-regluated GluN genes in t-hCO compared to hCO
cell_type	gene	avg_logFC	p_val	p_val_adj	de_family	de_method	de_type
GluN	LINC02458	4.22774	1.61267e-40	4.97266e-36	pseudobulk	edgeR	LRT
GluN	ZNF385D	3.75584	8.02639e-40	1.23747e-35	pseudobulk	edgeR	LRT
GluN	DRD3	5.11167	3.41024e-38	3.50516e-34	pseudobulk	edgeR	LRT
GluN	AL359313.1	5.64606	2.30132e-37	1.77403e-33	pseudobulk	edgeR	LRT
GluN	ARHGAP25	5.3627	1.01996e-36	5.93034e-33	pseudobulk	edgeR	LRT
GluN	AC107029.2	6.94867	6.42429e-36	2.8299e-32	pseudobulk	edgeR	LRT
GluN	AC011995.2	4.75775	1.18722e-35	4.576e-32	pseudobulk	edgeR	LRT
GluN	AC026167.1	5.20698	6.8901e-35	2.36063e-31	pseudobulk	edgeR	LRT
GluN	RPH3A	4.19475	8.61196e-33	2.6555e-29	pseudobulk	edgeR	LRT
GluN	CSMD1	3.39731	1.0858e-32	3.0437e-29	pseudobulk	edgeR	LRT
GluN	AC087857.1	4.58268	9.12029e-32	2.34353e-28	pseudobulk	edgeR	LRT
GluN	AC079910.1	5.92066	1.34831e-31	3.19809e-28	pseudobulk	edgeR	LRT
GluN	AL513323.1	6.03649	4.90696e-31	1.08076e-27	pseudobulk	edgeR	LRT
GluN	HS3ST2	3.43945	6.57663e-31	1.35194e-27	pseudobulk	edgeR	LRT
GluN	SEC14L5	3.93969	7.57043e-31	1.39727e-27	pseudobulk	edgeR	LRT
GluN	HRH2	3.4271	7.70344e-31	1.39727e-27	pseudobulk	edgeR	LRT
GluN	GRIN2A	3.12488	9.83446e-31	1.6847e-27	pseudobulk	edgeR	LRT
GluN	ERG	3.92335	4.48468e-30	7.27817e-27	pseudobulk	edgeR	LRT
GluN	MEIKIN	4.22172	6.13659e-30	9.46109e-27	pseudobulk	edgeR	LRT
GluN	PAMR1	3.70207	9.13659e-30	1.28058e-26	pseudobulk	edgeR	LRT
GluN	PTPRB	3.50909	2.77202e-29	3.71631e-26	pseudobulk	edgeR	LRT
GluN	SLC36A1	2.75662	1.73944e-28	2.23481e-25	pseudobulk	edgeR	LRT
GluN	AC079949.3	5.28774	3.36796e-28	4.15404e-25	pseudobulk	edgeR	LRT
GluN	ATP10A	4.47346	5.06444e-28	6.00623e-25	pseudobulk	edgeR	LRT
GluN	AL356113.1	5.5357	1.30666e-27	1.49225e-24	pseudobulk	edgeR	LRT
GluN	AGBL1	3.44676	9.27176e-27	9.52982e-24	pseudobulk	edgeR	LRT
GluN	AC012501.2	3.59976	9.80692e-27	9.75472e-24	pseudobulk	edgeR	LRT
GluN	NRSN1	3.12697	1.13913e-26	1.09766e-23	pseudobulk	edgeR	LRT
GluN	ITGA8	4.88869	7.01416e-26	6.36122e-23	pseudobulk	edgeR	LRT
GluN	ARHGAP22	3.7403	7.75067e-26	6.82834e-23	pseudobulk	edgeR	LRT
GluN	TRHDE-AS1	4.67747	9.85893e-26	8.44444e-23	pseudobulk	edgeR	LRT
GluN	OSTN	3.28416	1.82455e-25	1.48053e-22	pseudobulk	edgeR	LRT
GluN	COL22A1	3.96918	4.10841e-25	3.16707e-22	pseudobulk	edgeR	LRT
GluN	TPD52L1	3.10773	1.07329e-24	8.07191e-22	pseudobulk	edgeR	LRT
GluN	COL12A1	3.14286	1.22563e-24	8.99816e-22	pseudobulk	edgeR	LRT
GluN	MET	3.67636	1.84169e-24	1.32066e-21	pseudobulk	edgeR	LRT
GluN	SYT12	3.4855	2.63749e-24	1.84834e-21	pseudobulk	edgeR	LRT
GluN	IL1RAP	4.22459	3.15833e-24	2.16416e-21	pseudobulk	edgeR	LRT
GluN	CYTOR	4.18568	4.51082e-24	3.02372e-21	pseudobulk	edgeR	LRT
GluN	NTN4	3.41799	7.68113e-24	5.03931e-21	pseudobulk	edgeR	LRT
GluN	INSYN2A	2.74089	1.26629e-23	8.1346e-21	pseudobulk	edgeR	LRT
GluN	NPAS2	2.93284	1.38812e-23	8.73526e-21	pseudobulk	edgeR	LRT
GluN	VIPR1-AS1	4.81326	3.0878e-23	1.83101e-20	pseudobulk	edgeR	LRT
GluN	ZDHHC23	3.50399	6.51454e-23	3.65229e-20	pseudobulk	edgeR	LRT
GluN	AL158077.2	3.07448	6.95187e-23	3.82787e-20	pseudobulk	edgeR	LRT
GluN	GABRA5	2.90071	1.19414e-22	6.34852e-20	pseudobulk	edgeR	LRT
GluN	TMEM244	5.01108	1.82266e-22	9.36696e-20	pseudobulk	edgeR	LRT
GluN	PLCXD3	3.4558	1.85878e-22	9.39599e-20	pseudobulk	edgeR	LRT
GluN	VIPR1	4.56681	2.44074e-22	1.21387e-19	pseudobulk	edgeR	LRT
GluN	AL512662.2	2.99096	2.86317e-22	1.37947e-19	pseudobulk	edgeR	LRT
GluN	BX322234.1	3.71249	4.67428e-22	2.21741e-19	pseudobulk	edgeR	LRT
GluN	PTPRR	3.86119	6.10113e-22	2.80788e-19	pseudobulk	edgeR	LRT
GluN	RXFP1	3.65831	6.30437e-22	2.85875e-19	pseudobulk	edgeR	LRT
GluN	SULF1	4.08598	9.02966e-22	4.03521e-19	pseudobulk	edgeR	LRT
GluN	SHC4	2.93815	1.04192e-21	4.58966e-19	pseudobulk	edgeR	LRT
GluN	SLC24A2	2.66834	1.43746e-21	6.24282e-19	pseudobulk	edgeR	LRT
GluN	SLC12A8	2.91251	1.51243e-21	6.4772e-19	pseudobulk	edgeR	LRT
GluN	RAPGEF5	2.51347	1.99931e-21	8.33089e-19	pseudobulk	edgeR	LRT
GluN	QRFPR	5.58448	2.47578e-21	1.00448e-18	pseudobulk	edgeR	LRT
GluN	PDE7B	4.31312	2.78875e-21	1.11677e-18	pseudobulk	edgeR	LRT
GluN	STAMBPL1	2.89415	4.16431e-21	1.6254e-18	pseudobulk	edgeR	LRT
GluN	DAAM2	3.21764	4.3356e-21	1.6711e-18	pseudobulk	edgeR	LRT
GluN	AL591501.1	3.76829	4.66457e-21	1.7757e-18	pseudobulk	edgeR	LRT
GluN	CLEC2L	3.00487	6.30298e-21	2.37015e-18	pseudobulk	edgeR	LRT
GluN	ME1	3.73038	7.66227e-21	2.84658e-18	pseudobulk	edgeR	LRT
GluN	AL589693.1	3.34265	8.50259e-21	3.12116e-18	pseudobulk	edgeR	LRT
GluN	TRMT9B	2.36797	8.66521e-21	3.14343e-18	pseudobulk	edgeR	LRT
GluN	STXBP5L	2.7042	1.09523e-20	3.88177e-18	pseudobulk	edgeR	LRT
GluN	ASAP2	2.27458	1.28081e-20	4.48792e-18	pseudobulk	edgeR	LRT
GluN	NPTX1	3.16012	1.34359e-20	4.65501e-18	pseudobulk	edgeR	LRT
GluN	COL8A1	5.80496	1.42516e-20	4.82909e-18	pseudobulk	edgeR	LRT
GluN	GRIK4	2.52458	1.41595e-20	4.82909e-18	pseudobulk	edgeR	LRT
GluN	AL158064.1	4.36763	1.58343e-20	5.25001e-18	pseudobulk	edgeR	LRT
GluN	SORL1	2.4755	1.56757e-20	5.25001e-18	pseudobulk	edgeR	LRT
GluN	MICAL2	2.70321	1.70546e-20	5.59444e-18	pseudobulk	edgeR	LRT
GluN	MLIP	2.70196	1.79702e-20	5.83275e-18	pseudobulk	edgeR	LRT
GluN	XYLT1	2.47321	2.1859e-20	7.02105e-18	pseudobulk	edgeR	LRT
GluN	AL157396.1	3.86674	3.0228e-20	9.51102e-18	pseudobulk	edgeR	LRT
GluN	SORCS2	2.79973	3.63142e-20	1.13106e-17	pseudobulk	edgeR	LRT
GluN	HECTD2	2.8064	3.68664e-20	1.13678e-17	pseudobulk	edgeR	LRT
GluN	AL592043.1	3.54148	4.53852e-20	1.3856e-17	pseudobulk	edgeR	LRT
GluN	KCNH1	3.51413	6.0927e-20	1.84185e-17	pseudobulk	edgeR	LRT
GluN	AL360178.1	5.9014	8.60072e-20	2.57479e-17	pseudobulk	edgeR	LRT
GluN	POU6F2	3.83023	1.04395e-19	3.09521e-17	pseudobulk	edgeR	LRT
GluN	DSG2	3.26233	1.20631e-19	3.54253e-17	pseudobulk	edgeR	LRT
GluN	FAM189A1	2.27414	1.24071e-19	3.60919e-17	pseudobulk	edgeR	LRT
GluN	FAM81A	2.63312	1.38561e-19	3.99303e-17	pseudobulk	edgeR	LRT
GluN	MYO1E	3.00295	1.70761e-19	4.87538e-17	pseudobulk	edgeR	LRT
GluN	KIAA1211L	3.03613	1.95978e-19	5.54403e-17	pseudobulk	edgeR	LRT
GluN	IPCEF1	2.84257	2.1947e-19	6.15214e-17	pseudobulk	edgeR	LRT
GluN	AC007218.2	3.7437	2.36868e-19	6.58001e-17	pseudobulk	edgeR	LRT
GluN	KIAA1217	4.7106	2.39753e-19	6.6007e-17	pseudobulk	edgeR	LRT
GluN	LMCD1	3.4903	2.96409e-19	8.08829e-17	pseudobulk	edgeR	LRT
GluN	HTR2A	3.78726	3.11833e-19	8.43453e-17	pseudobulk	edgeR	LRT
GluN	FOXO1	3.20147	3.85e-19	1.0323e-16	pseudobulk	edgeR	LRT
GluN	MYOM2	3.35948	3.96697e-19	1.0545e-16	pseudobulk	edgeR	LRT
GluN	OLFM3	3.63163	4.04462e-19	1.06595e-16	pseudobulk	edgeR	LRT
GluN	RIMS1	2.49165	4.74606e-19	1.24021e-16	pseudobulk	edgeR	LRT
GluN	GDA	2.24521	8.15985e-19	2.0291e-16	pseudobulk	edgeR	LRT
GluN	GLDN	4.48423	8.3735e-19	2.06558e-16	pseudobulk	edgeR	LRT
GluN	SLC24A3	2.96513	1.23106e-18	3.01267e-16	pseudobulk	edgeR	LRT
GluN	NIPAL2	3.93773	2.22189e-18	5.27016e-16	pseudobulk	edgeR	LRT
GluN	CORO6	3.63139	2.70775e-18	6.37355e-16	pseudobulk	edgeR	LRT
GluN	THBS2	2.95298	2.93216e-18	6.84948e-16	pseudobulk	edgeR	LRT
GluN	SCG5	3.70131	2.95636e-18	6.85409e-16	pseudobulk	edgeR	LRT
GluN	RAB37	3.82348	3.24493e-18	7.46697e-16	pseudobulk	edgeR	LRT
GluN	PTPRQ	3.76137	3.45562e-18	7.89289e-16	pseudobulk	edgeR	LRT
GluN	KCNMA1	2.24318	4.39317e-18	9.96053e-16	pseudobulk	edgeR	LRT
GluN	CCKBR	2.77863	4.60003e-18	1.03534e-15	pseudobulk	edgeR	LRT
GluN	LRRK2	3.344	4.70458e-18	1.0512e-15	pseudobulk	edgeR	LRT
GluN	SIDT1	2.71853	5.24389e-18	1.16328e-15	pseudobulk	edgeR	LRT
GluN	OXR1	3.62305	5.4887e-18	1.20889e-15	pseudobulk	edgeR	LRT
GluN	BRINP1	2.3208	7.25732e-18	1.57591e-15	pseudobulk	edgeR	LRT
GluN	LINC02217	5.16484	7.45612e-18	1.60776e-15	pseudobulk	edgeR	LRT
GluN	PRMT8	2.33188	7.8784e-18	1.68223e-15	pseudobulk	edgeR	LRT
GluN	GRAMD1C	2.75692	9.61298e-18	2.00281e-15	pseudobulk	edgeR	LRT
GluN	LINC01411	3.79536	1.13045e-17	2.32384e-15	pseudobulk	edgeR	LRT
GluN	GREM2	2.77455	2.03985e-17	4.11102e-15	pseudobulk	edgeR	LRT
GluN	LGI1	2.97055	2.3811e-17	4.76761e-15	pseudobulk	edgeR	LRT
GluN	PCP4	3.04015	2.67037e-17	5.24463e-15	pseudobulk	edgeR	LRT
GluN	AC067956.1	3.75701	3.11919e-17	6.08736e-15	pseudobulk	edgeR	LRT
GluN	DIRAS2	2.33211	3.24233e-17	6.28788e-15	pseudobulk	edgeR	LRT
GluN	GRM4	3.36976	4.32633e-17	8.23471e-15	pseudobulk	edgeR	LRT
GluN	AC022469.2	3.66976	5.12691e-17	9.59707e-15	pseudobulk	edgeR	LRT
GluN	DGKG	3.06129	5.13545e-17	9.59707e-15	pseudobulk	edgeR	LRT
GluN	ACOT6	3.82066	6.34031e-17	1.17068e-14	pseudobulk	edgeR	LRT
GluN	MAN1A1	2.90767	7.61148e-17	1.38876e-14	pseudobulk	edgeR	LRT
GluN	AC021594.2	3.40643	7.84872e-17	1.42362e-14	pseudobulk	edgeR	LRT
GluN	IQSEC1	2.24829	8.0219e-17	1.44652e-14	pseudobulk	edgeR	LRT
GluN	B4GALNT3	2.16329	8.79308e-17	1.57636e-14	pseudobulk	edgeR	LRT
GluN	JARID2	2.16703	9.29952e-17	1.65752e-14	pseudobulk	edgeR	LRT
GluN	ENPEP	3.76818	9.62974e-17	1.70651e-14	pseudobulk	edgeR	LRT
GluN	ZNF385D-AS1	3.26714	1.02987e-16	1.81463e-14	pseudobulk	edgeR	LRT
GluN	LINC00470	3.98522	1.07979e-16	1.89177e-14	pseudobulk	edgeR	LRT
GluN	AC002460.2	2.60552	1.08763e-16	1.89474e-14	pseudobulk	edgeR	LRT
GluN	ELOVL7	2.86682	1.12073e-16	1.94144e-14	pseudobulk	edgeR	LRT
GluN	SATB1-AS1	3.14712	1.27508e-16	2.19648e-14	pseudobulk	edgeR	LRT
GluN	HRH1	2.73482	1.28966e-16	2.20926e-14	pseudobulk	edgeR	LRT
GluN	PDE8B	2.16537	1.68686e-16	2.87371e-14	pseudobulk	edgeR	LRT
GluN	PHLDB2	4.6054	1.77312e-16	2.98766e-14	pseudobulk	edgeR	LRT
GluN	PTPRH	4.21973	1.79691e-16	3.01128e-14	pseudobulk	edgeR	LRT
GluN	ATP2B2	2.2589	2.42203e-16	3.99377e-14	pseudobulk	edgeR	LRT
GluN	ERICH3	4.41794	2.61512e-16	4.28922e-14	pseudobulk	edgeR	LRT
GluN	TRPC4	3.62646	3.06731e-16	5.00426e-14	pseudobulk	edgeR	LRT
GluN	CLMN	3.23453	3.09734e-16	5.01428e-14	pseudobulk	edgeR	LRT
GluN	DLG1	2.32526	3.38985e-16	5.44407e-14	pseudobulk	edgeR	LRT
GluN	AC025809.1	3.01799	3.47248e-16	5.54787e-14	pseudobulk	edgeR	LRT
GluN	TMEM132B	2.24313	4.01207e-16	6.34422e-14	pseudobulk	edgeR	LRT
GluN	CACNA1A	2.12439	6.21436e-16	9.62913e-14	pseudobulk	edgeR	LRT
GluN	PEX5L	2.51699	6.8403e-16	1.04416e-13	pseudobulk	edgeR	LRT
GluN	KHDRBS3	2.15206	7.32051e-16	1.11196e-13	pseudobulk	edgeR	LRT
GluN	SEMA3E	3.10195	7.66447e-16	1.1585e-13	pseudobulk	edgeR	LRT
GluN	LINC01499	5.66527	7.90263e-16	1.18867e-13	pseudobulk	edgeR	LRT
GluN	NRGN	2.66247	9.49044e-16	1.40018e-13	pseudobulk	edgeR	LRT
GluN	FRMPD2	3.63441	1.08807e-15	1.59008e-13	pseudobulk	edgeR	LRT
GluN	PCDH20	4.08452	1.30253e-15	1.89451e-13	pseudobulk	edgeR	LRT
GluN	LRRK1	2.73223	1.3472e-15	1.95028e-13	pseudobulk	edgeR	LRT
GluN	KIAA1671	2.21085	1.3847e-15	1.98592e-13	pseudobulk	edgeR	LRT
GluN	BAALC	2.03377	1.8116e-15	2.57422e-13	pseudobulk	edgeR	LRT
GluN	AL138828.1	4.15864	2.25744e-15	3.17845e-13	pseudobulk	edgeR	LRT
GluN	CHSY3	2.2707	2.30758e-15	3.23429e-13	pseudobulk	edgeR	LRT
GluN	AC019330.1	3.61458	2.32006e-15	3.23707e-13	pseudobulk	edgeR	LRT
GluN	LHFPL2	1.9079	2.57506e-15	3.56063e-13	pseudobulk	edgeR	LRT
GluN	PART1	3.40174	2.86849e-15	3.89647e-13	pseudobulk	edgeR	LRT
GluN	DENND3	2.42384	2.94689e-15	3.98541e-13	pseudobulk	edgeR	LRT
GluN	FAT2	2.30774	3.11857e-15	4.19918e-13	pseudobulk	edgeR	LRT
GluN	TECTA	2.50391	3.56045e-15	4.77332e-13	pseudobulk	edgeR	LRT
GluN	PRICKLE1	2.77101	4.37224e-15	5.78618e-13	pseudobulk	edgeR	LRT
GluN	CABP1	2.41317	5.0788e-15	6.66403e-13	pseudobulk	edgeR	LRT
GluN	ADAMTSL2	3.1281	5.17671e-15	6.73519e-13	pseudobulk	edgeR	LRT
GluN	RBP4	4.06017	5.30031e-15	6.83828e-13	pseudobulk	edgeR	LRT
GluN	SYNE1	2.49525	5.28281e-15	6.83828e-13	pseudobulk	edgeR	LRT
GluN	NALCN	2.3849	5.72606e-15	7.32627e-13	pseudobulk	edgeR	LRT
GluN	PCOLCE2	2.80735	6.05063e-15	7.70955e-13	pseudobulk	edgeR	LRT
GluN	MAATS1	2.26094	6.70459e-15	8.47279e-13	pseudobulk	edgeR	LRT
GluN	RNF144B	4.97883	8.31418e-15	1.04213e-12	pseudobulk	edgeR	LRT
GluN	MAL2	2.2137	8.34787e-15	1.04213e-12	pseudobulk	edgeR	LRT
GluN	IL6R	3.0387	1.11272e-14	1.3835e-12	pseudobulk	edgeR	LRT
GluN	OTOGL	4.90997	1.19116e-14	1.46918e-12	pseudobulk	edgeR	LRT
GluN	SH3RF1	2.04976	1.23994e-14	1.52324e-12	pseudobulk	edgeR	LRT
GluN	AL022323.4	2.32196	1.39152e-14	1.70267e-12	pseudobulk	edgeR	LRT
GluN	ZNF385B	3.3984	1.59461e-14	1.94347e-12	pseudobulk	edgeR	LRT
GluN	2022-03-11	2.47911	1.77035e-14	2.14917e-12	pseudobulk	edgeR	LRT
GluN	AC104123.1	3.07796	1.96134e-14	2.36242e-12	pseudobulk	edgeR	LRT
GluN	IQGAP2	2.97942	2.0985e-14	2.50803e-12	pseudobulk	edgeR	LRT
GluN	THRB	2.87049	2.29303e-14	2.72994e-12	pseudobulk	edgeR	LRT
GluN	DNAJA4	2.86246	2.51446e-14	2.93687e-12	pseudobulk	edgeR	LRT
GluN	AC005906.2	3.57652	2.64142e-14	3.06197e-12	pseudobulk	edgeR	LRT
GluN	GABRG3	2.69492	2.70233e-14	3.12084e-12	pseudobulk	edgeR	LRT
GluN	SV2B	3.34257	2.90798e-14	3.34581e-12	pseudobulk	edgeR	LRT
GluN	MAST4	2.35185	3.309e-14	3.779e-12	pseudobulk	edgeR	LRT
GluN	AC096576.6	2.87107	3.38312e-14	3.84939e-12	pseudobulk	edgeR	LRT
GluN	ACVR1C	2.77225	4.4445e-14	4.96544e-12	pseudobulk	edgeR	LRT
GluN	ARHGAP20	1.92256	5.64439e-14	6.2832e-12	pseudobulk	edgeR	LRT
GluN	ZBTB16	1.83253	6.2606e-14	6.91919e-12	pseudobulk	edgeR	LRT
GluN	RYR2	2.04395	7.70973e-14	8.46013e-12	pseudobulk	edgeR	LRT
GluN	KCNK1	2.95393	8.64306e-14	9.45067e-12	pseudobulk	edgeR	LRT
GluN	TSHZ3	2.16769	8.77309e-14	9.55894e-12	pseudobulk	edgeR	LRT
GluN	ANKRD33B	2.22108	9.64447e-14	1.04714e-11	pseudobulk	edgeR	LRT
GluN	CACNG3	2.77328	1.05007e-13	1.13611e-11	pseudobulk	edgeR	LRT
GluN	OSBPL3	2.06446	1.14459e-13	1.22973e-11	pseudobulk	edgeR	LRT
GluN	AP000829.1	3.82404	1.23001e-13	1.31693e-11	pseudobulk	edgeR	LRT
GluN	RAP1GAP	2.3429	1.30704e-13	1.38975e-11	pseudobulk	edgeR	LRT
GluN	AC090579.1	3.78363	1.43185e-13	1.50687e-11	pseudobulk	edgeR	LRT
GluN	SIRPA	1.95227	1.57913e-13	1.63397e-11	pseudobulk	edgeR	LRT
GluN	LINC00702	5.36629	1.7257e-13	1.76784e-11	pseudobulk	edgeR	LRT
GluN	MAN2A1	2.3696	1.82436e-13	1.85657e-11	pseudobulk	edgeR	LRT
GluN	STARD13	2.479	1.83321e-13	1.85945e-11	pseudobulk	edgeR	LRT
GluN	AC060765.1	5.17622	1.89456e-13	1.91537e-11	pseudobulk	edgeR	LRT
GluN	BEND6	2.06624	2.12108e-13	2.10979e-11	pseudobulk	edgeR	LRT
GluN	LOXL1	2.86417	2.47218e-13	2.44326e-11	pseudobulk	edgeR	LRT
GluN	LRRC4C	4.16695	2.50905e-13	2.47178e-11	pseudobulk	edgeR	LRT
GluN	AC077690.1	2.30028	3.02514e-13	2.96128e-11	pseudobulk	edgeR	LRT
GluN	ETS2	2.54758	3.17052e-13	3.09377e-11	pseudobulk	edgeR	LRT
GluN	EMB	3.60947	3.47522e-13	3.38039e-11	pseudobulk	edgeR	LRT
GluN	SLC30A8	3.81421	3.9998e-13	3.84218e-11	pseudobulk	edgeR	LRT
GluN	SIDT1-AS1	3.22935	4.09109e-13	3.91766e-11	pseudobulk	edgeR	LRT
GluN	AC060765.2	4.05659	4.93547e-13	4.65724e-11	pseudobulk	edgeR	LRT
GluN	GRM7	2.43971	4.92126e-13	4.65724e-11	pseudobulk	edgeR	LRT
GluN	GLB1L3	2.77222	5.11215e-13	4.80589e-11	pseudobulk	edgeR	LRT
GluN	ADCY2	2.78514	5.41372e-13	5.02808e-11	pseudobulk	edgeR	LRT
GluN	GK	2.29132	5.55847e-13	5.14701e-11	pseudobulk	edgeR	LRT
GluN	AC105180.2	3.45959	5.95611e-13	5.4987e-11	pseudobulk	edgeR	LRT
GluN	LMCD1-AS1	2.70607	6.27877e-13	5.77928e-11	pseudobulk	edgeR	LRT
GluN	ETV5	2.70452	6.29891e-13	5.78056e-11	pseudobulk	edgeR	LRT
GluN	AL590999.1	3.44148	7.64647e-13	6.89412e-11	pseudobulk	edgeR	LRT
GluN	SLC22A15	2.61012	7.74524e-13	6.96281e-11	pseudobulk	edgeR	LRT
GluN	HCRTR1	3.07371	8.55767e-13	7.64857e-11	pseudobulk	edgeR	LRT
GluN	AC091938.1	3.20495	8.877e-13	7.91105e-11	pseudobulk	edgeR	LRT
GluN	ST8SIA5	2.44841	1.01435e-12	8.91093e-11	pseudobulk	edgeR	LRT
GluN	JPH1	1.77681	1.03466e-12	9.03786e-11	pseudobulk	edgeR	LRT
GluN	MIR9-3HG	1.749	1.1484e-12	9.97488e-11	pseudobulk	edgeR	LRT
GluN	LINC02232	2.72886	1.29286e-12	1.11668e-10	pseudobulk	edgeR	LRT
GluN	HTR4	4.93123	1.31709e-12	1.13443e-10	pseudobulk	edgeR	LRT
GluN	AC005225.2	2.71853	1.3803e-12	1.18556e-10	pseudobulk	edgeR	LRT
GluN	PITPNM3	2.3565	1.43965e-12	1.2331e-10	pseudobulk	edgeR	LRT
GluN	CADPS2	3.19087	1.45377e-12	1.24175e-10	pseudobulk	edgeR	LRT
GluN	CCDC149	1.90487	1.46044e-12	1.244e-10	pseudobulk	edgeR	LRT
GluN	KCNIP1	2.08844	1.4693e-12	1.24648e-10	pseudobulk	edgeR	LRT
GluN	TRPC7	3.31805	1.52602e-12	1.28565e-10	pseudobulk	edgeR	LRT
GluN	FMN2	1.88542	1.62816e-12	1.36796e-10	pseudobulk	edgeR	LRT
GluN	DYSF	2.29668	1.63758e-12	1.37214e-10	pseudobulk	edgeR	LRT
GluN	PRRX1	2.44185	2.02314e-12	1.66356e-10	pseudobulk	edgeR	LRT
GluN	LTBP1	1.82174	2.1716e-12	1.77616e-10	pseudobulk	edgeR	LRT
GluN	PARM1	2.70747	2.47766e-12	2.01049e-10	pseudobulk	edgeR	LRT
GluN	AKAP7	2.12409	2.551e-12	2.05917e-10	pseudobulk	edgeR	LRT
GluN	COL11A1	1.93587	2.5444e-12	2.05917e-10	pseudobulk	edgeR	LRT
GluN	AC010941.1	3.33452	2.73798e-12	2.19287e-10	pseudobulk	edgeR	LRT
GluN	RGS9	2.29599	2.80249e-12	2.23294e-10	pseudobulk	edgeR	LRT
GluN	HNMT	2.78969	2.91454e-12	2.31027e-10	pseudobulk	edgeR	LRT
GluN	AC021733.4	2.33223	2.95961e-12	2.334e-10	pseudobulk	edgeR	LRT
GluN	SYT7	1.91887	3.04121e-12	2.38615e-10	pseudobulk	edgeR	LRT
GluN	FOXP1	1.81198	3.96384e-12	3.07871e-10	pseudobulk	edgeR	LRT
GluN	LINC02008	4.17579	4.30739e-12	3.33715e-10	pseudobulk	edgeR	LRT
GluN	TAPT1-AS1	1.83652	4.34276e-12	3.35611e-10	pseudobulk	edgeR	LRT
GluN	KCNMA1-AS1	2.00817	4.47732e-12	3.45145e-10	pseudobulk	edgeR	LRT
GluN	PRKCB	2.13539	4.70312e-12	3.61648e-10	pseudobulk	edgeR	LRT
GluN	ARNT2	2.06069	4.75054e-12	3.64385e-10	pseudobulk	edgeR	LRT
GluN	AC068205.1	3.04943	4.98554e-12	3.78643e-10	pseudobulk	edgeR	LRT
GluN	KLHL4	2.62773	5.68822e-12	4.29893e-10	pseudobulk	edgeR	LRT
GluN	UNC80	2.23482	5.74754e-12	4.33314e-10	pseudobulk	edgeR	LRT
GluN	ARMC3	2.6089	6.17854e-12	4.64671e-10	pseudobulk	edgeR	LRT
GluN	KCNQ5	2.31825	6.65406e-12	4.96799e-10	pseudobulk	edgeR	LRT
GluN	LINC02253	3.5998	7.27983e-12	5.396e-10	pseudobulk	edgeR	LRT
GluN	TNR	1.61724	7.91356e-12	5.83767e-10	pseudobulk	edgeR	LRT
GluN	P3H2	2.37961	8.83367e-12	6.46998e-10	pseudobulk	edgeR	LRT
GluN	JAKMIP3	2.00584	1.03377e-11	7.53574e-10	pseudobulk	edgeR	LRT
GluN	SCPEP1	2.26531	1.29336e-11	9.31796e-10	pseudobulk	edgeR	LRT
GluN	NT5DC1	2.02445	1.37911e-11	9.86654e-10	pseudobulk	edgeR	LRT
GluN	AC128687.3	2.47798	1.54309e-11	1.09887e-09	pseudobulk	edgeR	LRT
GluN	CPLX1	1.67596	1.54978e-11	1.1011e-09	pseudobulk	edgeR	LRT
GluN	KCNQ5-AS1	2.76427	1.61608e-11	1.14524e-09	pseudobulk	edgeR	LRT
GluN	MMP17	1.63687	1.61934e-11	1.14524e-09	pseudobulk	edgeR	LRT
GluN	INHBA	2.50134	1.73086e-11	1.22131e-09	pseudobulk	edgeR	LRT
GluN	SLC35F3	2.03573	1.80835e-11	1.27017e-09	pseudobulk	edgeR	LRT
GluN	NGEF	1.78272	2.17467e-11	1.50687e-09	pseudobulk	edgeR	LRT
GluN	ADAMTS8	2.55954	2.58834e-11	1.77359e-09	pseudobulk	edgeR	LRT
GluN	LINC02254	2.79706	2.69752e-11	1.8443e-09	pseudobulk	edgeR	LRT
GluN	AC025569.1	2.84993	2.89574e-11	1.96674e-09	pseudobulk	edgeR	LRT
GluN	AP005328.1	3.39513	2.92026e-11	1.97904e-09	pseudobulk	edgeR	LRT
GluN	AC006148.1	1.9206	3.13527e-11	2.11083e-09	pseudobulk	edgeR	LRT
GluN	GALNT9	2.42868	3.15162e-11	2.11722e-09	pseudobulk	edgeR	LRT
GluN	HRK	1.73623	3.20168e-11	2.13688e-09	pseudobulk	edgeR	LRT
GluN	PDE4A	2.05229	3.30686e-11	2.19757e-09	pseudobulk	edgeR	LRT
GluN	AL022323.1	2.57244	3.53429e-11	2.33362e-09	pseudobulk	edgeR	LRT
GluN	DLGAP3	1.63483	3.6222e-11	2.38655e-09	pseudobulk	edgeR	LRT
GluN	ICA1	1.6898	3.64771e-11	2.39313e-09	pseudobulk	edgeR	LRT
GluN	BDNF-AS	2.2625	3.82581e-11	2.49934e-09	pseudobulk	edgeR	LRT
GluN	PPARGC1B	2.22474	3.84137e-11	2.5042e-09	pseudobulk	edgeR	LRT
GluN	PRKAG2	1.72966	3.94382e-11	2.56016e-09	pseudobulk	edgeR	LRT
GluN	SMAD7	2.27821	4.01707e-11	2.60223e-09	pseudobulk	edgeR	LRT
GluN	CALCRL	3.59278	4.07383e-11	2.62248e-09	pseudobulk	edgeR	LRT
GluN	SLC17A7	2.09295	4.36068e-11	2.80128e-09	pseudobulk	edgeR	LRT
GluN	NAGPA	2.50043	4.53186e-11	2.89317e-09	pseudobulk	edgeR	LRT
GluN	AC079841.2	2.44379	4.77491e-11	3.04203e-09	pseudobulk	edgeR	LRT
GluN	AC112770.1	6.62237	5.01895e-11	3.19091e-09	pseudobulk	edgeR	LRT
GluN	KDM7A	1.74249	5.27754e-11	3.34841e-09	pseudobulk	edgeR	LRT
GluN	CXXC4-AS1	2.18227	5.31995e-11	3.36839e-09	pseudobulk	edgeR	LRT
GluN	INPP1	1.84338	5.6975e-11	3.58536e-09	pseudobulk	edgeR	LRT
GluN	AP1S3	1.62644	5.68715e-11	3.58536e-09	pseudobulk	edgeR	LRT
GluN	ARHGAP26	2.16087	5.79797e-11	3.63375e-09	pseudobulk	edgeR	LRT
GluN	AP004147.1	2.19333	6.09485e-11	3.80435e-09	pseudobulk	edgeR	LRT
GluN	FBXO32	3.04603	6.24407e-11	3.88059e-09	pseudobulk	edgeR	LRT
GluN	AJAP1	1.88495	6.24736e-11	3.88059e-09	pseudobulk	edgeR	LRT
GluN	KCNH3	1.93536	6.81441e-11	4.21933e-09	pseudobulk	edgeR	LRT
GluN	SUSD5	2.16192	6.8337e-11	4.22279e-09	pseudobulk	edgeR	LRT
GluN	CDH6	2.25835	6.97822e-11	4.29488e-09	pseudobulk	edgeR	LRT
GluN	AC020911.2	2.26683	7.61912e-11	4.63384e-09	pseudobulk	edgeR	LRT
GluN	HACD1	1.84554	7.60509e-11	4.63384e-09	pseudobulk	edgeR	LRT
GluN	PCDH11Y	4.89672	7.72972e-11	4.69185e-09	pseudobulk	edgeR	LRT
GluN	IGFL4	1.95067	7.79022e-11	4.71807e-09	pseudobulk	edgeR	LRT
GluN	ARID5B	1.88676	7.80352e-11	4.71807e-09	pseudobulk	edgeR	LRT
GluN	MIAT	1.74296	9.09152e-11	5.46466e-09	pseudobulk	edgeR	LRT
GluN	TRHDE	3.35449	9.5863e-11	5.75085e-09	pseudobulk	edgeR	LRT
GluN	GALNT17	1.87979	9.90995e-11	5.93346e-09	pseudobulk	edgeR	LRT
GluN	SYNPO	2.05951	1.03426e-10	6.18048e-09	pseudobulk	edgeR	LRT
GluN	CACNB4	1.56513	1.18026e-10	7.02571e-09	pseudobulk	edgeR	LRT
GluN	GNG7	1.68289	1.19034e-10	7.07208e-09	pseudobulk	edgeR	LRT
GluN	AF117829.1	1.7026	1.30039e-10	7.69628e-09	pseudobulk	edgeR	LRT
GluN	AGBL4	2.23547	1.3058e-10	7.71346e-09	pseudobulk	edgeR	LRT
GluN	SFTPD	2.17349	1.37826e-10	8.11046e-09	pseudobulk	edgeR	LRT
GluN	ARHGEF3	1.62548	1.43463e-10	8.37817e-09	pseudobulk	edgeR	LRT
GluN	GRIK3	1.91229	1.44136e-10	8.40159e-09	pseudobulk	edgeR	LRT
GluN	OTULINL	2.37562	1.46409e-10	8.51797e-09	pseudobulk	edgeR	LRT
GluN	PTPRE	1.56175	1.50381e-10	8.7326e-09	pseudobulk	edgeR	LRT
GluN	SATB1	1.83339	1.51344e-10	8.77198e-09	pseudobulk	edgeR	LRT
GluN	LINC00598	2.58854	1.59672e-10	9.2373e-09	pseudobulk	edgeR	LRT
GluN	NETO1	2.80608	1.65359e-10	9.51275e-09	pseudobulk	edgeR	LRT
GluN	KLF9	2.68641	1.65717e-10	9.51559e-09	pseudobulk	edgeR	LRT
GluN	SLC25A27	1.60136	1.69943e-10	9.68611e-09	pseudobulk	edgeR	LRT
GluN	SMYD2	1.65846	1.75136e-10	9.93447e-09	pseudobulk	edgeR	LRT
GluN	CACNB2	1.74297	1.78418e-10	1.0076e-08	pseudobulk	edgeR	LRT
GluN	KANK1	1.79058	1.79425e-10	1.01144e-08	pseudobulk	edgeR	LRT
GluN	AL078600.1	3.4756	1.83205e-10	1.02939e-08	pseudobulk	edgeR	LRT
GluN	RNF175	1.73365	1.83618e-10	1.02943e-08	pseudobulk	edgeR	LRT
GluN	SRCIN1	1.48557	1.86091e-10	1.0414e-08	pseudobulk	edgeR	LRT
GluN	CCDC191	2.20672	1.93273e-10	1.0738e-08	pseudobulk	edgeR	LRT
GluN	RASGEF1C	1.80719	1.95636e-10	1.08497e-08	pseudobulk	edgeR	LRT
GluN	RTL9	2.47114	2.04809e-10	1.1338e-08	pseudobulk	edgeR	LRT
GluN	PDZRN4	3.01316	2.21526e-10	1.21328e-08	pseudobulk	edgeR	LRT
GluN	ITPR1	1.54836	2.21491e-10	1.21328e-08	pseudobulk	edgeR	LRT
GluN	AC009063.2	2.25726	2.32033e-10	1.26186e-08	pseudobulk	edgeR	LRT
GluN	AC110760.1	3.03756	2.43234e-10	1.31812e-08	pseudobulk	edgeR	LRT
GluN	STAC2	3.11221	2.53204e-10	1.36496e-08	pseudobulk	edgeR	LRT
GluN	SILC1	2.47672	2.68694e-10	1.43342e-08	pseudobulk	edgeR	LRT
GluN	EPHB6	3.47295	2.74667e-10	1.46275e-08	pseudobulk	edgeR	LRT
GluN	AC005162.3	2.36971	3.01251e-10	1.58517e-08	pseudobulk	edgeR	LRT
GluN	LY6E-DT	2.22153	3.17104e-10	1.66291e-08	pseudobulk	edgeR	LRT
GluN	CCDC61	2.28251	3.24383e-10	1.69531e-08	pseudobulk	edgeR	LRT
GluN	TTC6	2.6472	3.32886e-10	1.73095e-08	pseudobulk	edgeR	LRT
GluN	SPARCL1	2.54394	3.33801e-10	1.73279e-08	pseudobulk	edgeR	LRT
GluN	TMEM178A	1.53169	3.44611e-10	1.7859e-08	pseudobulk	edgeR	LRT
GluN	SGSM1	1.62535	3.46665e-10	1.79353e-08	pseudobulk	edgeR	LRT
GluN	KIF17	2.25576	3.57074e-10	1.8412e-08	pseudobulk	edgeR	LRT
GluN	ELL2	2.03068	3.61228e-10	1.85951e-08	pseudobulk	edgeR	LRT
GluN	ENPP5	2.36742	3.76876e-10	1.93361e-08	pseudobulk	edgeR	LRT
GluN	LRRC8C	1.96326	4.03237e-10	2.05858e-08	pseudobulk	edgeR	LRT
GluN	HIVEP1	1.50417	4.21637e-10	2.14187e-08	pseudobulk	edgeR	LRT
GluN	HIP1	1.52459	4.34772e-10	2.19774e-08	pseudobulk	edgeR	LRT
GluN	ZNF774	1.90739	4.43439e-10	2.23788e-08	pseudobulk	edgeR	LRT
GluN	STAT6	2.16348	5.37365e-10	2.68988e-08	pseudobulk	edgeR	LRT
GluN	ANKRD24	1.69816	5.41253e-10	2.70495e-08	pseudobulk	edgeR	LRT
GluN	PPM1H	1.9804	6.10668e-10	3.01762e-08	pseudobulk	edgeR	LRT
GluN	NR3C2	2.29456	6.4372e-10	3.16572e-08	pseudobulk	edgeR	LRT
GluN	LINC02755	2.68553	6.6568e-10	3.26851e-08	pseudobulk	edgeR	LRT
GluN	SLC7A8	2.65811	6.788e-10	3.31708e-08	pseudobulk	edgeR	LRT
GluN	RCAN2	2.50095	6.78293e-10	3.31708e-08	pseudobulk	edgeR	LRT
GluN	PCED1B	2.49561	6.86928e-10	3.35149e-08	pseudobulk	edgeR	LRT
GluN	LINC02694	2.30233	7.27542e-10	3.52732e-08	pseudobulk	edgeR	LRT
GluN	ANXA11	1.82248	7.31406e-10	3.54049e-08	pseudobulk	edgeR	LRT
GluN	ABCC8	1.87276	7.4459e-10	3.59865e-08	pseudobulk	edgeR	LRT
GluN	NEIL1	2.02615	7.9052e-10	3.80276e-08	pseudobulk	edgeR	LRT
GluN	PPP2R2C	1.5948	9.13417e-10	4.31982e-08	pseudobulk	edgeR	LRT
GluN	AC021351.1	2.46007	9.42006e-10	4.43462e-08	pseudobulk	edgeR	LRT
GluN	CLSTN2	1.72346	9.45254e-10	4.44312e-08	pseudobulk	edgeR	LRT
GluN	GABRA1	2.98044	9.47897e-10	4.44877e-08	pseudobulk	edgeR	LRT
GluN	AL391840.1	2.00251	1.02804e-09	4.81025e-08	pseudobulk	edgeR	LRT
GluN	MBP	2.74231	1.06411e-09	4.95645e-08	pseudobulk	edgeR	LRT
GluN	NR3C1	1.75429	1.10995e-09	5.15439e-08	pseudobulk	edgeR	LRT
GluN	RIPK2	2.16131	1.19675e-09	5.53252e-08	pseudobulk	edgeR	LRT
GluN	RYR3	1.50767	1.21686e-09	5.60027e-08	pseudobulk	edgeR	LRT
GluN	ANKRD30BL	3.22422	1.2302e-09	5.65323e-08	pseudobulk	edgeR	LRT
GluN	AC133565.1	3.01779	1.26051e-09	5.77531e-08	pseudobulk	edgeR	LRT
GluN	AL133346.1	3.09185	1.31277e-09	5.97041e-08	pseudobulk	edgeR	LRT
GluN	CABLES1	1.6157	1.32045e-09	5.99648e-08	pseudobulk	edgeR	LRT
GluN	AC103796.1	3.18876	1.39916e-09	6.30745e-08	pseudobulk	edgeR	LRT
GluN	DNMT3A	1.51272	1.40253e-09	6.31344e-08	pseudobulk	edgeR	LRT
GluN	AC090138.1	4.77129	1.40889e-09	6.3328e-08	pseudobulk	edgeR	LRT
GluN	NPM2	2.31887	1.48116e-09	6.60948e-08	pseudobulk	edgeR	LRT
GluN	ADAM11	1.57775	1.59488e-09	7.10667e-08	pseudobulk	edgeR	LRT
GluN	LRP1B	1.50346	1.67431e-09	7.42838e-08	pseudobulk	edgeR	LRT
GluN	CSDC2	1.72563	1.6951e-09	7.50982e-08	pseudobulk	edgeR	LRT
GluN	AC008056.2	2.64836	1.7026e-09	7.53225e-08	pseudobulk	edgeR	LRT
GluN	DIXDC1	1.48672	1.84834e-09	8.13331e-08	pseudobulk	edgeR	LRT
GluN	ABLIM2	1.42179	1.84902e-09	8.13331e-08	pseudobulk	edgeR	LRT
GluN	KCNIP4	2.02898	2.12147e-09	9.22644e-08	pseudobulk	edgeR	LRT
GluN	FAM184A	1.55554	2.14235e-09	9.30416e-08	pseudobulk	edgeR	LRT
GluN	EFNA5	1.8757	2.15886e-09	9.36267e-08	pseudobulk	edgeR	LRT
GluN	CDH7	2.07403	2.18226e-09	9.43757e-08	pseudobulk	edgeR	LRT
GluN	TYRO3	1.64853	2.54439e-09	1.08515e-07	pseudobulk	edgeR	LRT
GluN	GFRA2	2.20957	2.56761e-09	1.09354e-07	pseudobulk	edgeR	LRT
GluN	CDK14	1.74588	2.60401e-09	1.10599e-07	pseudobulk	edgeR	LRT
GluN	OSBPL1A	1.59526	2.72121e-09	1.15418e-07	pseudobulk	edgeR	LRT
GluN	CHGB	1.79712	2.83645e-09	1.19811e-07	pseudobulk	edgeR	LRT
GluN	LHFPL6	2.24954	3.10794e-09	1.30441e-07	pseudobulk	edgeR	LRT
GluN	SEMA5A	3.70904	3.14403e-09	1.31542e-07	pseudobulk	edgeR	LRT
GluN	PALM2-AKAP2	2.31818	3.15226e-09	1.31707e-07	pseudobulk	edgeR	LRT
GluN	PCDH11X	2.48497	3.1656e-09	1.32086e-07	pseudobulk	edgeR	LRT
GluN	INSYN2B	1.92981	3.24194e-09	1.34906e-07	pseudobulk	edgeR	LRT
GluN	PPFIBP1	1.93382	3.30136e-09	1.37009e-07	pseudobulk	edgeR	LRT
GluN	AL391807.1	1.5315	3.38072e-09	1.40114e-07	pseudobulk	edgeR	LRT
GluN	C1QTNF4	2.0197	3.57264e-09	1.47473e-07	pseudobulk	edgeR	LRT
GluN	FGF1	1.70731	3.70007e-09	1.52325e-07	pseudobulk	edgeR	LRT
GluN	TENM2	1.47871	3.78778e-09	1.55108e-07	pseudobulk	edgeR	LRT
GluN	CNTN4	4.14869	3.8582e-09	1.57782e-07	pseudobulk	edgeR	LRT
GluN	NECAB3	2.12705	3.93277e-09	1.60406e-07	pseudobulk	edgeR	LRT
GluN	PWRN1	2.67504	4.2045e-09	1.70362e-07	pseudobulk	edgeR	LRT
GluN	RIMS2	2.72309	4.2641e-09	1.72551e-07	pseudobulk	edgeR	LRT
GluN	AC090015.1	2.16922	4.48744e-09	1.804e-07	pseudobulk	edgeR	LRT
GluN	STXBP5-AS1	2.53645	4.60033e-09	1.83983e-07	pseudobulk	edgeR	LRT
GluN	SPON1	1.85342	4.73135e-09	1.88734e-07	pseudobulk	edgeR	LRT
GluN	SHROOM2	1.96243	4.80083e-09	1.91011e-07	pseudobulk	edgeR	LRT
GluN	AP000943.2	2.38734	5.03953e-09	1.99792e-07	pseudobulk	edgeR	LRT
GluN	IQSEC3	1.66571	5.23316e-09	2.06613e-07	pseudobulk	edgeR	LRT
GluN	PPP1R16B	1.61519	5.48618e-09	2.16049e-07	pseudobulk	edgeR	LRT
GluN	SEL1L3	2.23712	5.5187e-09	2.16844e-07	pseudobulk	edgeR	LRT
GluN	AC009063.3	2.26839	5.5521e-09	2.1781e-07	pseudobulk	edgeR	LRT
GluN	LINC02550	3.91644	5.63109e-09	2.20628e-07	pseudobulk	edgeR	LRT
GluN	SMAD3	1.94741	5.6396e-09	2.20681e-07	pseudobulk	edgeR	LRT
GluN	ARHGEF6	1.74513	5.77216e-09	2.25012e-07	pseudobulk	edgeR	LRT
GluN	NREP-AS1	3.12973	6.06323e-09	2.34312e-07	pseudobulk	edgeR	LRT
GluN	LDLRAD4	1.69055	6.06392e-09	2.34312e-07	pseudobulk	edgeR	LRT
GluN	PRB2	2.62373	6.35665e-09	2.44398e-07	pseudobulk	edgeR	LRT
GluN	RNF112	1.65828	6.65217e-09	2.53821e-07	pseudobulk	edgeR	LRT
GluN	NCR3LG1	1.62031	7.21651e-09	2.73704e-07	pseudobulk	edgeR	LRT
GluN	SNTG1	1.62393	7.31136e-09	2.7696e-07	pseudobulk	edgeR	LRT
GluN	TMOD1	1.49955	7.44328e-09	2.81509e-07	pseudobulk	edgeR	LRT
GluN	AC091906.1	4.09184	7.75887e-09	2.92118e-07	pseudobulk	edgeR	LRT
GluN	ASTN2	1.49612	8.0056e-09	3.00673e-07	pseudobulk	edgeR	LRT
GluN	NCEH1	2.07133	8.17107e-09	3.054e-07	pseudobulk	edgeR	LRT
GluN	GPR158	1.92989	8.27898e-09	3.0794e-07	pseudobulk	edgeR	LRT
GluN	DGKI	1.51364	8.35154e-09	3.10265e-07	pseudobulk	edgeR	LRT
GluN	COL24A1	2.2897	8.62586e-09	3.19302e-07	pseudobulk	edgeR	LRT
GluN	ZNF365	2.03621	8.83323e-09	3.26195e-07	pseudobulk	edgeR	LRT
GluN	RAI14	1.46654	8.88613e-09	3.27756e-07	pseudobulk	edgeR	LRT
GluN	NUMB	1.68575	9.49477e-09	3.48953e-07	pseudobulk	edgeR	LRT
GluN	LINC00271	3.27914	9.5432e-09	3.49898e-07	pseudobulk	edgeR	LRT
GluN	PCDH9	1.98364	9.84175e-09	3.58288e-07	pseudobulk	edgeR	LRT
GluN	ARNTL2	2.02843	1.01004e-08	3.66839e-07	pseudobulk	edgeR	LRT
GluN	FBXO17	1.55548	1.03959e-08	3.76682e-07	pseudobulk	edgeR	LRT
GluN	AL049647.1	3.03697	1.07025e-08	3.87338e-07	pseudobulk	edgeR	LRT
GluN	MSRB3	2.02216	1.11937e-08	4.00665e-07	pseudobulk	edgeR	LRT
GluN	AOAH	1.77469	1.14286e-08	4.0693e-07	pseudobulk	edgeR	LRT
GluN	PRICKLE2	1.5187	1.20198e-08	4.26994e-07	pseudobulk	edgeR	LRT
GluN	WSCD2	1.98659	1.26462e-08	4.45144e-07	pseudobulk	edgeR	LRT
GluN	AC013652.1	2.07596	1.28485e-08	4.51234e-07	pseudobulk	edgeR	LRT
GluN	ARHGAP26-AS1	2.2474	1.28676e-08	4.5139e-07	pseudobulk	edgeR	LRT
GluN	ILDR2	1.9558	1.33467e-08	4.66606e-07	pseudobulk	edgeR	LRT
GluN	KLF3-AS1	1.75895	1.45632e-08	5.03426e-07	pseudobulk	edgeR	LRT
GluN	AHI1	2.20717	1.51435e-08	5.22315e-07	pseudobulk	edgeR	LRT
GluN	SHFL	1.58147	1.64342e-08	5.59943e-07	pseudobulk	edgeR	LRT
GluN	RASAL1	2.70639	1.66014e-08	5.63152e-07	pseudobulk	edgeR	LRT
GluN	ABCA5	1.3843	1.66755e-08	5.64422e-07	pseudobulk	edgeR	LRT
GluN	PROM1	2.49639	1.688e-08	5.70718e-07	pseudobulk	edgeR	LRT
GluN	ANKRD29	1.79368	1.73343e-08	5.83518e-07	pseudobulk	edgeR	LRT
GluN	AC004594.1	2.90246	1.77316e-08	5.93651e-07	pseudobulk	edgeR	LRT
GluN	GPR26	3.67387	1.80965e-08	6.04556e-07	pseudobulk	edgeR	LRT
GluN	AC026991.2	2.86804	1.85075e-08	6.1695e-07	pseudobulk	edgeR	LRT
GluN	DLEU7	2.03018	1.86419e-08	6.20759e-07	pseudobulk	edgeR	LRT
GluN	CHRM2	2.82577	1.94564e-08	6.45233e-07	pseudobulk	edgeR	LRT
GluN	LRRFIP1	1.62691	1.94981e-08	6.45783e-07	pseudobulk	edgeR	LRT
GluN	TMEM117	1.5285	1.96697e-08	6.49374e-07	pseudobulk	edgeR	LRT
GluN	CYP4X1	1.50602	1.99356e-08	6.56747e-07	pseudobulk	edgeR	LRT
GluN	ADGRA1	2.45222	2.05549e-08	6.75704e-07	pseudobulk	edgeR	LRT
GluN	RAB3IP	1.46932	2.05497e-08	6.75704e-07	pseudobulk	edgeR	LRT
GluN	VWA5B2	2.33257	2.25482e-08	7.39653e-07	pseudobulk	edgeR	LRT
GluN	PCSK1	4.05336	2.32505e-08	7.61072e-07	pseudobulk	edgeR	LRT
GluN	SIK2	1.58461	2.4022e-08	7.85491e-07	pseudobulk	edgeR	LRT
GluN	NRXN3	2.90383	2.42796e-08	7.92235e-07	pseudobulk	edgeR	LRT
GluN	FHL2	1.75365	2.44765e-08	7.97813e-07	pseudobulk	edgeR	LRT
GluN	FRMPD4	1.70288	2.57616e-08	8.30052e-07	pseudobulk	edgeR	LRT
GluN	ITPRID1	1.58062	2.62477e-08	8.43949e-07	pseudobulk	edgeR	LRT
GluN	PLPP7	2.17306	2.6447e-08	8.48587e-07	pseudobulk	edgeR	LRT
GluN	SAMD3	1.72552	2.70466e-08	8.65128e-07	pseudobulk	edgeR	LRT
GluN	ADGRV1	2.10153	2.73811e-08	8.74919e-07	pseudobulk	edgeR	LRT
GluN	MYH9	1.40981	2.84663e-08	9.06774e-07	pseudobulk	edgeR	LRT
GluN	SORCS1	1.66839	2.86851e-08	9.12801e-07	pseudobulk	edgeR	LRT
GluN	RHOBTB1	2.16006	2.91064e-08	9.23348e-07	pseudobulk	edgeR	LRT
GluN	LINC01821	2.05339	2.90892e-08	9.23348e-07	pseudobulk	edgeR	LRT
GluN	PHKA1	1.8546	2.90828e-08	9.23348e-07	pseudobulk	edgeR	LRT
GluN	SNX10	1.48859	2.93561e-08	9.30313e-07	pseudobulk	edgeR	LRT
GluN	FBXW7	1.35101	2.96263e-08	9.36951e-07	pseudobulk	edgeR	LRT
GluN	SPRY4-AS1	1.69441	3.0113e-08	9.50392e-07	pseudobulk	edgeR	LRT
GluN	PLXDC1	1.80839	3.18013e-08	9.95525e-07	pseudobulk	edgeR	LRT
GluN	KCNIP4-IT1	1.98665	3.24367e-08	1.01336e-06	pseudobulk	edgeR	LRT
GluN	RELL2	2.21186	3.31909e-08	1.03274e-06	pseudobulk	edgeR	LRT
GluN	PKN2-AS1	2.89066	3.36851e-08	1.04495e-06	pseudobulk	edgeR	LRT
GluN	ASIC2	2.46227	3.42723e-08	1.05929e-06	pseudobulk	edgeR	LRT
GluN	AC009041.2	2.14844	3.49911e-08	1.07787e-06	pseudobulk	edgeR	LRT
GluN	KCNG1	1.54957	3.52178e-08	1.08377e-06	pseudobulk	edgeR	LRT
GluN	TSHZ2	3.10254	3.52566e-08	1.08389e-06	pseudobulk	edgeR	LRT
GluN	BDNF	2.76824	3.71488e-08	1.13752e-06	pseudobulk	edgeR	LRT
GluN	AC007785.3	2.78121	3.8411e-08	1.1692e-06	pseudobulk	edgeR	LRT
GluN	GRASP	2.63139	3.92475e-08	1.19034e-06	pseudobulk	edgeR	LRT
GluN	LURAP1	1.88946	3.92596e-08	1.19034e-06	pseudobulk	edgeR	LRT
GluN	AFF1	2.06523	4.04821e-08	1.22499e-06	pseudobulk	edgeR	LRT
GluN	OSBPL6	1.29149	4.16326e-08	1.25611e-06	pseudobulk	edgeR	LRT
GluN	VPS13C	1.33052	4.19488e-08	1.26318e-06	pseudobulk	edgeR	LRT
GluN	ROBO2	1.59027	4.20737e-08	1.2657e-06	pseudobulk	edgeR	LRT
GluN	LINC02223	2.04193	4.3132e-08	1.29375e-06	pseudobulk	edgeR	LRT
GluN	AC092353.2	2.82016	4.36255e-08	1.30601e-06	pseudobulk	edgeR	LRT
GluN	TRANK1	2.89327	4.97306e-08	1.46741e-06	pseudobulk	edgeR	LRT
GluN	AC005229.5	2.22025	4.99297e-08	1.47188e-06	pseudobulk	edgeR	LRT
GluN	PGP	1.94466	5.12508e-08	1.50794e-06	pseudobulk	edgeR	LRT
GluN	SPRED1	1.41751	5.3004e-08	1.55507e-06	pseudobulk	edgeR	LRT
GluN	KCNIP3	1.65168	5.32548e-08	1.55798e-06	pseudobulk	edgeR	LRT
GluN	LRRC6	1.36606	5.33866e-08	1.56036e-06	pseudobulk	edgeR	LRT
GluN	WWC3	1.33429	5.35699e-08	1.56423e-06	pseudobulk	edgeR	LRT
GluN	MYO1D	1.36276	5.40226e-08	1.57596e-06	pseudobulk	edgeR	LRT
GluN	LUZP2	2.60087	5.51684e-08	1.60483e-06	pseudobulk	edgeR	LRT
GluN	SLC7A14	1.56421	5.56757e-08	1.61806e-06	pseudobulk	edgeR	LRT
GluN	TPST2	1.44563	5.68634e-08	1.65102e-06	pseudobulk	edgeR	LRT
GluN	BTBD8	1.36716	5.82646e-08	1.68852e-06	pseudobulk	edgeR	LRT
GluN	PDZRN3	1.81106	5.89911e-08	1.70637e-06	pseudobulk	edgeR	LRT
GluN	AC018467.1	3.04404	6.26091e-08	1.80594e-06	pseudobulk	edgeR	LRT
GluN	CHRM3	2.51539	6.32912e-08	1.82391e-06	pseudobulk	edgeR	LRT
GluN	CDH13	1.97083	6.37984e-08	1.83681e-06	pseudobulk	edgeR	LRT
GluN	IL34	1.87578	6.78555e-08	1.93376e-06	pseudobulk	edgeR	LRT
GluN	GRM7-AS1	2.32717	6.94392e-08	1.96979e-06	pseudobulk	edgeR	LRT
GluN	SNX18	1.53902	6.99139e-08	1.98062e-06	pseudobulk	edgeR	LRT
GluN	NRG3	1.44344	6.99497e-08	1.98062e-06	pseudobulk	edgeR	LRT
GluN	TRAF5	2.12708	7.05724e-08	1.99642e-06	pseudobulk	edgeR	LRT
GluN	SORBS2	1.33173	7.1121e-08	2.0101e-06	pseudobulk	edgeR	LRT
GluN	SAMD12	1.48783	7.1615e-08	2.02221e-06	pseudobulk	edgeR	LRT
GluN	STAC	2.31571	7.47159e-08	2.10245e-06	pseudobulk	edgeR	LRT
GluN	SLC26A4	1.81935	7.53065e-08	2.11482e-06	pseudobulk	edgeR	LRT
GluN	AC097515.1	1.71288	7.63293e-08	2.1416e-06	pseudobulk	edgeR	LRT
GluN	SORCS3	2.40771	7.66615e-08	2.14506e-06	pseudobulk	edgeR	LRT
GluN	PEX5L-AS2	2.23253	7.72188e-08	2.15674e-06	pseudobulk	edgeR	LRT
GluN	FRAS1	2.2987	7.88415e-08	2.19609e-06	pseudobulk	edgeR	LRT
GluN	MDGA2	1.38947	7.93349e-08	2.20585e-06	pseudobulk	edgeR	LRT
GluN	PGLYRP1	2.64326	8.13301e-08	2.25523e-06	pseudobulk	edgeR	LRT
GluN	NCOR2	1.24757	8.35289e-08	2.31204e-06	pseudobulk	edgeR	LRT
GluN	FN3K	1.6461	8.46084e-08	2.33982e-06	pseudobulk	edgeR	LRT
GluN	AC016650.1	2.02796	8.9563e-08	2.46799e-06	pseudobulk	edgeR	LRT
GluN	AC002069.2	2.03073	9.43682e-08	2.57965e-06	pseudobulk	edgeR	LRT
GluN	LINC00623	1.58467	9.50457e-08	2.59357e-06	pseudobulk	edgeR	LRT
GluN	LCA5	1.68805	1.0064e-07	2.72452e-06	pseudobulk	edgeR	LRT
GluN	TSPAN9	1.3919	1.12081e-07	3.00667e-06	pseudobulk	edgeR	LRT
GluN	PPARGC1A	2.0423	1.12825e-07	3.02256e-06	pseudobulk	edgeR	LRT
GluN	LINC01902	1.76104	1.13731e-07	3.04412e-06	pseudobulk	edgeR	LRT
GluN	CDC14B	1.34557	1.14423e-07	3.05475e-06	pseudobulk	edgeR	LRT
GluN	ATP10D	1.94638	1.14955e-07	3.06363e-06	pseudobulk	edgeR	LRT
GluN	OVOL2	2.32787	1.15197e-07	3.06745e-06	pseudobulk	edgeR	LRT
GluN	BDH1	1.61237	1.16738e-07	3.09778e-06	pseudobulk	edgeR	LRT
GluN	ZNF823	1.83556	1.17702e-07	3.11947e-06	pseudobulk	edgeR	LRT
GluN	AL358334.4	1.61997	1.18059e-07	3.12265e-06	pseudobulk	edgeR	LRT
GluN	ACSL6	1.70057	1.19765e-07	3.16267e-06	pseudobulk	edgeR	LRT
GluN	SLC4A3	1.65503	1.21284e-07	3.19914e-06	pseudobulk	edgeR	LRT
GluN	MIR29B2CHG	1.65158	1.25177e-07	3.29618e-06	pseudobulk	edgeR	LRT
GluN	MIR4435-2HG	1.81836	1.27919e-07	3.36551e-06	pseudobulk	edgeR	LRT
GluN	GPD2	1.65851	1.30709e-07	3.43013e-06	pseudobulk	edgeR	LRT
GluN	TTC39B	1.48729	1.32185e-07	3.46385e-06	pseudobulk	edgeR	LRT
GluN	SLC4A8	1.44764	1.32587e-07	3.47057e-06	pseudobulk	edgeR	LRT
GluN	PACRG	1.53446	1.34659e-07	3.51489e-06	pseudobulk	edgeR	LRT
GluN	SLITRK4	1.76589	1.38326e-07	3.59604e-06	pseudobulk	edgeR	LRT
GluN	GABBR2	1.30102	1.39934e-07	3.61986e-06	pseudobulk	edgeR	LRT
GluN	AC018816.1	1.40408	1.40363e-07	3.62791e-06	pseudobulk	edgeR	LRT
GluN	KCNQ3	1.28764	1.42792e-07	3.67836e-06	pseudobulk	edgeR	LRT
GluN	BASP1-AS1	1.2947	1.45385e-07	3.73268e-06	pseudobulk	edgeR	LRT
GluN	SYNJ2	2.25445	1.48481e-07	3.80266e-06	pseudobulk	edgeR	LRT
GluN	DLG5	1.61472	1.48784e-07	3.80728e-06	pseudobulk	edgeR	LRT
GluN	AC004083.1	1.45568	1.52531e-07	3.89023e-06	pseudobulk	edgeR	LRT
GluN	ADCY7	1.96736	1.53735e-07	3.91771e-06	pseudobulk	edgeR	LRT
GluN	AC027251.1	2.76226	1.65268e-07	4.18052e-06	pseudobulk	edgeR	LRT
GluN	MTCL1	1.29507	1.66478e-07	4.20767e-06	pseudobulk	edgeR	LRT
GluN	2022-03-02	1.88825	1.7858e-07	4.49512e-06	pseudobulk	edgeR	LRT
GluN	KALRN	1.23524	1.81342e-07	4.54239e-06	pseudobulk	edgeR	LRT
GluN	AC009126.1	1.42897	1.8866e-07	4.71038e-06	pseudobulk	edgeR	LRT
GluN	ZFR2	1.4637	1.94285e-07	4.83128e-06	pseudobulk	edgeR	LRT
GluN	TMEM232	1.56086	1.99386e-07	4.93028e-06	pseudobulk	edgeR	LRT
GluN	CA11	1.51464	2.03066e-07	5.01122e-06	pseudobulk	edgeR	LRT
GluN	LINC01829	1.83195	2.11478e-07	5.19595e-06	pseudobulk	edgeR	LRT
GluN	DOCK1	1.94291	2.12638e-07	5.212e-06	pseudobulk	edgeR	LRT
GluN	PNMA3	1.86611	2.13122e-07	5.21971e-06	pseudobulk	edgeR	LRT
GluN	VPS9D1	1.52117	2.17721e-07	5.31967e-06	pseudobulk	edgeR	LRT
GluN	AC068205.2	1.91094	2.225e-07	5.43214e-06	pseudobulk	edgeR	LRT
GluN	ZNF804B	3.50034	2.27817e-07	5.54001e-06	pseudobulk	edgeR	LRT
GluN	LINC-PINT	1.6496	2.30609e-07	5.58146e-06	pseudobulk	edgeR	LRT
GluN	GREB1	1.88763	2.34029e-07	5.64213e-06	pseudobulk	edgeR	LRT
GluN	TRAK2	1.27858	2.38247e-07	5.73485e-06	pseudobulk	edgeR	LRT
GluN	PLCB1	1.27433	2.42104e-07	5.82314e-06	pseudobulk	edgeR	LRT
GluN	AC099788.1	2.10905	2.45366e-07	5.88784e-06	pseudobulk	edgeR	LRT
GluN	TDO2	3.09296	2.61865e-07	6.26018e-06	pseudobulk	edgeR	LRT
GluN	PHF24	2.12959	2.69652e-07	6.42559e-06	pseudobulk	edgeR	LRT
GluN	AL109930.1	2.88296	2.75809e-07	6.54701e-06	pseudobulk	edgeR	LRT
GluN	CX3CL1	2.10129	2.79255e-07	6.61353e-06	pseudobulk	edgeR	LRT
GluN	CCNYL1	1.26649	2.79175e-07	6.61353e-06	pseudobulk	edgeR	LRT
GluN	EML2	1.35141	2.85248e-07	6.74511e-06	pseudobulk	edgeR	LRT
GluN	KCNV1	1.94294	2.86777e-07	6.77481e-06	pseudobulk	edgeR	LRT
GluN	FHIT	1.53003	2.87095e-07	6.77481e-06	pseudobulk	edgeR	LRT
GluN	KCND2	1.83625	2.91965e-07	6.87233e-06	pseudobulk	edgeR	LRT
GluN	AC103726.2	3.06485	2.94919e-07	6.92599e-06	pseudobulk	edgeR	LRT
GluN	LINC00884	1.74483	3.0754e-07	7.20591e-06	pseudobulk	edgeR	LRT
GluN	AL358154.1	2.94596	3.19719e-07	7.4573e-06	pseudobulk	edgeR	LRT
GluN	HCN1	2.01599	3.2549e-07	7.58134e-06	pseudobulk	edgeR	LRT
GluN	SPTBN4	1.31383	3.27771e-07	7.62779e-06	pseudobulk	edgeR	LRT
GluN	TESC	2.12223	3.31069e-07	7.68135e-06	pseudobulk	edgeR	LRT
GluN	AL138701.2	3.34259	3.31469e-07	7.68485e-06	pseudobulk	edgeR	LRT
GluN	DLC1	2.52728	3.33336e-07	7.72232e-06	pseudobulk	edgeR	LRT
GluN	AL139815.1	1.79516	3.34976e-07	7.74948e-06	pseudobulk	edgeR	LRT
GluN	TGFA	2.6181	3.37008e-07	7.784e-06	pseudobulk	edgeR	LRT
GluN	NLK	1.34413	3.412e-07	7.86903e-06	pseudobulk	edgeR	LRT
GluN	AC104689.2	2.23646	3.43452e-07	7.90915e-06	pseudobulk	edgeR	LRT
GluN	SCN8A	1.25092	3.49521e-07	8.02816e-06	pseudobulk	edgeR	LRT
GluN	CES4A	1.94691	3.6639e-07	8.36862e-06	pseudobulk	edgeR	LRT
GluN	CYP46A1	1.45471	3.69193e-07	8.42036e-06	pseudobulk	edgeR	LRT
GluN	ADCY8	2.74109	3.72242e-07	8.48342e-06	pseudobulk	edgeR	LRT
GluN	ANO3	2.51865	3.76965e-07	8.58471e-06	pseudobulk	edgeR	LRT
GluN	BMPER	1.9498	3.79972e-07	8.62771e-06	pseudobulk	edgeR	LRT
GluN	CMTM4	1.18222	3.83625e-07	8.69785e-06	pseudobulk	edgeR	LRT
GluN	HYMAI	2.60522	3.86174e-07	8.73638e-06	pseudobulk	edgeR	LRT
GluN	R3HDM2	1.35716	3.95352e-07	8.92437e-06	pseudobulk	edgeR	LRT
GluN	OTOA	1.71181	3.96355e-07	8.94045e-06	pseudobulk	edgeR	LRT
GluN	ABLIM1	1.26177	3.98257e-07	8.97025e-06	pseudobulk	edgeR	LRT
GluN	CHD5	1.74995	4.03331e-07	9.04488e-06	pseudobulk	edgeR	LRT
GluN	OTUD7A	1.46234	4.03318e-07	9.04488e-06	pseudobulk	edgeR	LRT
GluN	MYLIP	1.96793	4.1246e-07	9.21609e-06	pseudobulk	edgeR	LRT
GluN	ATP2B1	1.29551	4.18973e-07	9.33456e-06	pseudobulk	edgeR	LRT
GluN	AC113386.1	2.27612	4.43778e-07	9.80222e-06	pseudobulk	edgeR	LRT
GluN	GRAMD1B	1.52704	4.47921e-07	9.87957e-06	pseudobulk	edgeR	LRT
GluN	FDX2	1.5049	4.55813e-07	1.00393e-05	pseudobulk	edgeR	LRT
GluN	KLHL29	1.36871	4.56705e-07	1.00446e-05	pseudobulk	edgeR	LRT
GluN	DMTN	1.5715	4.5852e-07	1.00701e-05	pseudobulk	edgeR	LRT
GluN	CDH12	2.15404	4.76477e-07	1.042e-05	pseudobulk	edgeR	LRT
GluN	SAMD4A	1.7536	4.91403e-07	1.07256e-05	pseudobulk	edgeR	LRT
GluN	CACNA1D	1.22248	5.10187e-07	1.10942e-05	pseudobulk	edgeR	LRT
GluN	ABLIM3	1.47719	5.12694e-07	1.11353e-05	pseudobulk	edgeR	LRT
GluN	KCNJ6	1.29199	5.22137e-07	1.13221e-05	pseudobulk	edgeR	LRT
GluN	AC027097.2	2.26926	5.22938e-07	1.13316e-05	pseudobulk	edgeR	LRT
GluN	CBLN2	4.9088	5.23729e-07	1.13407e-05	pseudobulk	edgeR	LRT
GluN	ALCAM	1.57385	5.3582e-07	1.15619e-05	pseudobulk	edgeR	LRT
GluN	RALGPS2	1.17204	5.58094e-07	1.2009e-05	pseudobulk	edgeR	LRT
GluN	LMTK2	1.39523	5.62895e-07	1.2087e-05	pseudobulk	edgeR	LRT
GluN	ANKS6	1.36198	5.65727e-07	1.21393e-05	pseudobulk	edgeR	LRT
GluN	PCDHA12	1.91436	5.75561e-07	1.23161e-05	pseudobulk	edgeR	LRT
GluN	KIAA1324	1.43316	5.9714e-07	1.27379e-05	pseudobulk	edgeR	LRT
GluN	MIR124-2HG	1.29468	6.09743e-07	1.29576e-05	pseudobulk	edgeR	LRT
GluN	MFAP3L	1.55024	6.16106e-07	1.30748e-05	pseudobulk	edgeR	LRT
GluN	RBFOX3	1.47259	6.16732e-07	1.3079e-05	pseudobulk	edgeR	LRT
GluN	GFPT2	1.93174	6.31517e-07	1.33198e-05	pseudobulk	edgeR	LRT
GluN	AC009899.1	1.43442	6.32837e-07	1.33198e-05	pseudobulk	edgeR	LRT
GluN	ADAM22	1.28207	6.30255e-07	1.33198e-05	pseudobulk	edgeR	LRT
GluN	RAP1GAP2	1.18466	6.34732e-07	1.33506e-05	pseudobulk	edgeR	LRT
GluN	GALNT16	1.41474	6.58767e-07	1.38278e-05	pseudobulk	edgeR	LRT
GluN	CREG2	2.58465	6.84666e-07	1.4337e-05	pseudobulk	edgeR	LRT
GluN	SVOP	1.14597	6.85515e-07	1.43405e-05	pseudobulk	edgeR	LRT
GluN	MROH1	1.41663	6.9419e-07	1.45121e-05	pseudobulk	edgeR	LRT
GluN	IL1RAPL2	2.20495	7.03847e-07	1.46742e-05	pseudobulk	edgeR	LRT
GluN	ASAP1	1.21457	7.40766e-07	1.53505e-05	pseudobulk	edgeR	LRT
GluN	PEX5L-AS1	2.56085	7.72927e-07	1.58888e-05	pseudobulk	edgeR	LRT
GluN	KCNN2	1.49707	7.81107e-07	1.60249e-05	pseudobulk	edgeR	LRT
GluN	KCNMB4	1.26494	7.88504e-07	1.61659e-05	pseudobulk	edgeR	LRT
GluN	AC022068.1	3.12922	8.08343e-07	1.65397e-05	pseudobulk	edgeR	LRT
GluN	AC011944.1	1.79342	8.15494e-07	1.66749e-05	pseudobulk	edgeR	LRT
GluN	OPRM1	2.4699	8.1883e-07	1.6732e-05	pseudobulk	edgeR	LRT
GluN	COL16A1	2.45278	8.29845e-07	1.6908e-05	pseudobulk	edgeR	LRT
GluN	PARVA	1.54101	8.30184e-07	1.6908e-05	pseudobulk	edgeR	LRT
GluN	CTNNAL1	1.43821	8.35305e-07	1.69899e-05	pseudobulk	edgeR	LRT
GluN	TSPAN2	2.07119	8.40299e-07	1.70635e-05	pseudobulk	edgeR	LRT
GluN	GABBR1	1.2608	8.42274e-07	1.70827e-05	pseudobulk	edgeR	LRT
GluN	MAP4K3-DT	1.15831	8.55339e-07	1.7306e-05	pseudobulk	edgeR	LRT
GluN	AC096741.1	2.11872	8.64239e-07	1.74489e-05	pseudobulk	edgeR	LRT
GluN	SPRED3	1.84114	8.64665e-07	1.74489e-05	pseudobulk	edgeR	LRT
GluN	KCNN3	1.57535	8.68835e-07	1.75216e-05	pseudobulk	edgeR	LRT
GluN	MYH10	1.17534	8.93263e-07	1.79789e-05	pseudobulk	edgeR	LRT
GluN	HTR1E	2.15076	9.25401e-07	1.85531e-05	pseudobulk	edgeR	LRT
GluN	RSPH3	1.49689	9.30799e-07	1.86371e-05	pseudobulk	edgeR	LRT
GluN	PCLO	1.41224	9.50312e-07	1.89785e-05	pseudobulk	edgeR	LRT
GluN	UNC5C	1.88755	9.89056e-07	1.96885e-05	pseudobulk	edgeR	LRT
GluN	SERTAD2	1.31958	1.00773e-06	1.99957e-05	pseudobulk	edgeR	LRT
GluN	PRKAR1B	1.14544	1.01728e-06	2.01592e-05	pseudobulk	edgeR	LRT
GluN	TTC8	1.31541	1.02753e-06	2.03232e-05	pseudobulk	edgeR	LRT
GluN	GNG4	1.66346	1.03563e-06	2.04579e-05	pseudobulk	edgeR	LRT
GluN	MRTFB	1.17524	1.04328e-06	2.05293e-05	pseudobulk	edgeR	LRT
GluN	AL590807.1	2.41501	1.04863e-06	2.05952e-05	pseudobulk	edgeR	LRT
GluN	DGKZ	1.42315	1.05919e-06	2.07893e-05	pseudobulk	edgeR	LRT
GluN	USP43	1.76571	1.06885e-06	2.09257e-05	pseudobulk	edgeR	LRT
GluN	B3GALNT1	1.85895	1.07441e-06	2.09848e-05	pseudobulk	edgeR	LRT
GluN	ACTN2	1.419	1.08683e-06	2.11836e-05	pseudobulk	edgeR	LRT
GluN	CD163L1	1.89839	1.0967e-06	2.13489e-05	pseudobulk	edgeR	LRT
GluN	GPR22	1.55754	1.11438e-06	2.16521e-05	pseudobulk	edgeR	LRT
GluN	AC005740.5	1.87314	1.12982e-06	2.19383e-05	pseudobulk	edgeR	LRT
GluN	DNAH7	1.93057	1.16319e-06	2.25437e-05	pseudobulk	edgeR	LRT
GluN	PRTFDC1	1.24038	1.17495e-06	2.27144e-05	pseudobulk	edgeR	LRT
GluN	PTK2B	1.7524	1.18332e-06	2.28476e-05	pseudobulk	edgeR	LRT
GluN	ITGA7	1.75474	1.20259e-06	2.31907e-05	pseudobulk	edgeR	LRT
GluN	LINC01965	2.35854	1.22623e-06	2.35434e-05	pseudobulk	edgeR	LRT
GluN	RGS7	1.23607	1.251e-06	2.39593e-05	pseudobulk	edgeR	LRT
GluN	AC069272.1	2.14344	1.27284e-06	2.43171e-05	pseudobulk	edgeR	LRT
GluN	PRICKLE2-AS3	1.84293	1.27905e-06	2.44208e-05	pseudobulk	edgeR	LRT
GluN	PLAGL1	1.50593	1.286e-06	2.4523e-05	pseudobulk	edgeR	LRT
GluN	EPHA4	1.35722	1.33264e-06	2.5303e-05	pseudobulk	edgeR	LRT
GluN	AC125793.1	1.86739	1.33657e-06	2.53619e-05	pseudobulk	edgeR	LRT
GluN	GGT7	1.3751	1.35464e-06	2.56574e-05	pseudobulk	edgeR	LRT
GluN	MCAM	1.72911	1.36613e-06	2.58593e-05	pseudobulk	edgeR	LRT
GluN	B3GLCT	1.76738	1.37398e-06	2.59759e-05	pseudobulk	edgeR	LRT
GluN	EPB41L2	1.21513	1.37338e-06	2.59759e-05	pseudobulk	edgeR	LRT
GluN	AL109946.1	1.929	1.40507e-06	2.64987e-05	pseudobulk	edgeR	LRT
GluN	MAP3K5	2.33129	1.46973e-06	2.75657e-05	pseudobulk	edgeR	LRT
GluN	BAALC-AS1	1.96416	1.47059e-06	2.75657e-05	pseudobulk	edgeR	LRT
GluN	NUP210	1.31093	1.47774e-06	2.7683e-05	pseudobulk	edgeR	LRT
GluN	SPRED2	1.20737	1.53028e-06	2.85977e-05	pseudobulk	edgeR	LRT
GluN	ECE2	2.22252	1.54499e-06	2.88203e-05	pseudobulk	edgeR	LRT
GluN	UBE2E2	1.35204	1.60092e-06	2.97734e-05	pseudobulk	edgeR	LRT
GluN	CDC25B	1.54098	1.60235e-06	2.97821e-05	pseudobulk	edgeR	LRT
GluN	MIR3681HG	3.10971	1.73705e-06	3.20087e-05	pseudobulk	edgeR	LRT
GluN	CYFIP1	1.27941	1.76481e-06	3.24883e-05	pseudobulk	edgeR	LRT
GluN	MAST3	1.46597	1.84154e-06	3.36397e-05	pseudobulk	edgeR	LRT
GluN	LPIN1	1.1824	1.93005e-06	3.51316e-05	pseudobulk	edgeR	LRT
GluN	PRKCQ	1.76963	1.94385e-06	3.53412e-05	pseudobulk	edgeR	LRT
GluN	AATK	1.22804	1.94381e-06	3.53412e-05	pseudobulk	edgeR	LRT
GluN	RNF213-AS1	1.1292	1.96625e-06	3.56434e-05	pseudobulk	edgeR	LRT
GluN	KCNF1	1.98975	2.0147e-06	3.64359e-05	pseudobulk	edgeR	LRT
GluN	AL096794.1	1.62176	2.04498e-06	3.69186e-05	pseudobulk	edgeR	LRT
GluN	JDP2	1.46437	2.13127e-06	3.83864e-05	pseudobulk	edgeR	LRT
GluN	PCDH1	1.36816	2.17221e-06	3.901e-05	pseudobulk	edgeR	LRT
GluN	ARNTL2-AS1	1.9776	2.17407e-06	3.90207e-05	pseudobulk	edgeR	LRT
GluN	NEURL1-AS1	2.13225	2.21655e-06	3.96989e-05	pseudobulk	edgeR	LRT
GluN	PTPN5	1.36116	2.22654e-06	3.96989e-05	pseudobulk	edgeR	LRT
GluN	LINC01414	1.44614	2.2837e-06	4.06101e-05	pseudobulk	edgeR	LRT
GluN	DMD	1.38665	2.29348e-06	4.07295e-05	pseudobulk	edgeR	LRT
GluN	SHISA7	1.41464	2.33778e-06	4.14285e-05	pseudobulk	edgeR	LRT
GluN	C2orf80	1.32308	2.34154e-06	4.14712e-05	pseudobulk	edgeR	LRT
GluN	AC018832.1	2.05411	2.35511e-06	4.16876e-05	pseudobulk	edgeR	LRT
GluN	CNNM1	1.22009	2.36428e-06	4.18259e-05	pseudobulk	edgeR	LRT
GluN	GK-AS1	1.90291	2.37727e-06	4.19834e-05	pseudobulk	edgeR	LRT
GluN	HDAC4	1.46833	2.38543e-06	4.20552e-05	pseudobulk	edgeR	LRT
GluN	TAZ	1.46432	2.38472e-06	4.20552e-05	pseudobulk	edgeR	LRT
GluN	NUAK1	1.39071	2.43118e-06	4.28129e-05	pseudobulk	edgeR	LRT
GluN	NECAB1	1.30394	2.47321e-06	4.34539e-05	pseudobulk	edgeR	LRT
GluN	CORO2A	1.41056	2.49445e-06	4.378e-05	pseudobulk	edgeR	LRT
GluN	UNC13A	1.19838	2.49987e-06	4.38472e-05	pseudobulk	edgeR	LRT
GluN	BRINP3	1.46881	2.56677e-06	4.48675e-05	pseudobulk	edgeR	LRT
GluN	BCAP29	1.44618	2.70133e-06	4.70596e-05	pseudobulk	edgeR	LRT
GluN	SLC2A3	1.29483	2.71738e-06	4.73124e-05	pseudobulk	edgeR	LRT
GluN	IQGAP1	1.10485	2.73529e-06	4.75705e-05	pseudobulk	edgeR	LRT
GluN	TACC1	1.15235	2.74761e-06	4.77578e-05	pseudobulk	edgeR	LRT
GluN	NME5	1.35837	2.75443e-06	4.78494e-05	pseudobulk	edgeR	LRT
GluN	CREB3L1	1.7772	2.76157e-06	4.79465e-05	pseudobulk	edgeR	LRT
GluN	CCPG1	1.10966	2.77865e-06	4.82159e-05	pseudobulk	edgeR	LRT
GluN	RBFOX1	1.16385	2.84432e-06	4.91618e-05	pseudobulk	edgeR	LRT
GluN	TSBP1-AS1	1.99937	2.84869e-06	4.91822e-05	pseudobulk	edgeR	LRT
GluN	HOOK1	1.45962	3.0238e-06	5.19147e-05	pseudobulk	edgeR	LRT
GluN	AC011824.2	1.98427	3.05948e-06	5.24397e-05	pseudobulk	edgeR	LRT
GluN	SCG2	2.83064	3.14277e-06	5.35991e-05	pseudobulk	edgeR	LRT
GluN	ATP1B1	1.35906	3.17454e-06	5.39026e-05	pseudobulk	edgeR	LRT
GluN	PNISR	1.19649	3.18506e-06	5.40514e-05	pseudobulk	edgeR	LRT
GluN	NSUN7	1.4724	3.3598e-06	5.67358e-05	pseudobulk	edgeR	LRT
GluN	SEMA7A	2.09283	3.42654e-06	5.77048e-05	pseudobulk	edgeR	LRT
GluN	AL392023.2	4.22324	3.47696e-06	5.82991e-05	pseudobulk	edgeR	LRT
GluN	TTLL7	1.14805	3.55178e-06	5.94566e-05	pseudobulk	edgeR	LRT
GluN	ARPP21	1.16749	3.5721e-06	5.9729e-05	pseudobulk	edgeR	LRT
GluN	GSTO2	1.6632	3.71166e-06	6.14657e-05	pseudobulk	edgeR	LRT
GluN	AC012076.1	2.0804	3.72017e-06	6.15644e-05	pseudobulk	edgeR	LRT
GluN	MAL2-AS1	1.79506	3.72361e-06	6.15644e-05	pseudobulk	edgeR	LRT
GluN	GPRASP1	1.53742	3.72271e-06	6.15644e-05	pseudobulk	edgeR	LRT
GluN	SLC1A2	1.17335	3.79927e-06	6.26809e-05	pseudobulk	edgeR	LRT
GluN	PDE10A	1.26228	3.87588e-06	6.38082e-05	pseudobulk	edgeR	LRT
GluN	TRNP1	1.62953	3.97539e-06	6.52027e-05	pseudobulk	edgeR	LRT
GluN	LARGE1	1.26635	3.98256e-06	6.5251e-05	pseudobulk	edgeR	LRT
GluN	SPRY4	1.53206	4.03e-06	6.58533e-05	pseudobulk	edgeR	LRT
GluN	AC018742.1	2.93744	4.04377e-06	6.60083e-05	pseudobulk	edgeR	LRT
GluN	C5orf56	1.32543	4.07628e-06	6.64687e-05	pseudobulk	edgeR	LRT
GluN	KCND3	1.17516	4.13261e-06	6.73515e-05	pseudobulk	edgeR	LRT
GluN	RAB15	1.13271	4.13543e-06	6.73619e-05	pseudobulk	edgeR	LRT
GluN	POLR3G	1.24979	4.22358e-06	6.84721e-05	pseudobulk	edgeR	LRT
GluN	CAMK2N1	2.1169	4.39485e-06	7.09876e-05	pseudobulk	edgeR	LRT
GluN	HIVEP2	1.23999	4.44537e-06	7.16534e-05	pseudobulk	edgeR	LRT
GluN	THUMPD2	1.26556	4.53722e-06	7.30195e-05	pseudobulk	edgeR	LRT
GluN	AC007319.1	2.61973	4.66152e-06	7.47467e-05	pseudobulk	edgeR	LRT
GluN	ATP8B4	2.10877	4.69723e-06	7.52802e-05	pseudobulk	edgeR	LRT
GluN	CC2D1A	1.29985	4.74196e-06	7.59575e-05	pseudobulk	edgeR	LRT
GluN	MRPS30-DT	1.73268	4.80538e-06	7.69335e-05	pseudobulk	edgeR	LRT
GluN	SLC6A17	1.87893	4.93874e-06	7.87007e-05	pseudobulk	edgeR	LRT
GluN	RBM24	1.48397	4.99607e-06	7.94911e-05	pseudobulk	edgeR	LRT
GluN	PHACTR2	1.06883	5.06428e-06	8.04933e-05	pseudobulk	edgeR	LRT
GluN	CADM2	1.37587	5.08134e-06	8.0723e-05	pseudobulk	edgeR	LRT
GluN	GRIN1	1.78073	5.10585e-06	8.0987e-05	pseudobulk	edgeR	LRT
GluN	MAP7	1.37104	5.14914e-06	8.15479e-05	pseudobulk	edgeR	LRT
GluN	AC008056.1	2.39166	5.17482e-06	8.18705e-05	pseudobulk	edgeR	LRT
GluN	JHY	2.06067	5.32857e-06	8.40013e-05	pseudobulk	edgeR	LRT
GluN	AL596218.1	2.50553	5.37882e-06	8.44911e-05	pseudobulk	edgeR	LRT
GluN	ADAM19	1.25092	5.45705e-06	8.54587e-05	pseudobulk	edgeR	LRT
GluN	RAB11FIP4	1.10475	5.47936e-06	8.57644e-05	pseudobulk	edgeR	LRT
GluN	SPATA2L	1.56794	5.58823e-06	8.72472e-05	pseudobulk	edgeR	LRT
GluN	AC103974.1	1.27703	5.63068e-06	8.77351e-05	pseudobulk	edgeR	LRT
GluN	CDH8	1.95242	5.65248e-06	8.79385e-05	pseudobulk	edgeR	LRT
GluN	PJVK	1.66687	5.65239e-06	8.79385e-05	pseudobulk	edgeR	LRT
GluN	DPP10	1.53779	5.65697e-06	8.7964e-05	pseudobulk	edgeR	LRT
GluN	CRPPA	1.59092	5.72663e-06	8.89127e-05	pseudobulk	edgeR	LRT
GluN	RPS6KL1	1.67808	5.74686e-06	8.9182e-05	pseudobulk	edgeR	LRT
GluN	RASGRF1	1.5977	5.85888e-06	9.06921e-05	pseudobulk	edgeR	LRT
GluN	AL031599.1	2.77528	5.94009e-06	9.16271e-05	pseudobulk	edgeR	LRT
GluN	BRINP2	1.45138	5.92939e-06	9.16271e-05	pseudobulk	edgeR	LRT
GluN	OCA2	1.97556	6.04827e-06	9.31095e-05	pseudobulk	edgeR	LRT
GluN	FTCDNL1	1.58645	6.07356e-06	9.34522e-05	pseudobulk	edgeR	LRT
GluN	EFR3A	1.23939	6.09983e-06	9.37162e-05	pseudobulk	edgeR	LRT
GluN	RASA3	1.1628	6.32051e-06	9.65772e-05	pseudobulk	edgeR	LRT
GluN	BBS7	1.07808	6.32789e-06	9.66421e-05	pseudobulk	edgeR	LRT
GluN	MATK	1.46524	6.5665e-06	9.99891e-05	pseudobulk	edgeR	LRT
GluN	KCNB1	1.16661	6.62511e-06	0.000100732	pseudobulk	edgeR	LRT
GluN	RIPOR2	1.52454	6.87465e-06	0.00010381	pseudobulk	edgeR	LRT
GluN	SGK1	1.28262	6.98182e-06	0.000105119	pseudobulk	edgeR	LRT
GluN	FOXP2	1.7605	7.04414e-06	0.000105851	pseudobulk	edgeR	LRT
GluN	MAP3K10	1.23388	7.06174e-06	0.000106012	pseudobulk	edgeR	LRT
GluN	RUNDC3B	1.1205	7.23337e-06	0.00010822	pseudobulk	edgeR	LRT
GluN	USP53	1.65737	7.58065e-06	0.000112164	pseudobulk	edgeR	LRT
GluN	SYNGAP1	1.18832	7.74531e-06	0.000114326	pseudobulk	edgeR	LRT
GluN	RNF152	1.41451	8.23112e-06	0.000120745	pseudobulk	edgeR	LRT
GluN	AOPEP	1.17498	8.69427e-06	0.000126996	pseudobulk	edgeR	LRT
GluN	PIWIL4	2.40754	8.96333e-06	0.00013037	pseudobulk	edgeR	LRT
GluN	SYNDIG1	1.97916	9.44468e-06	0.000135707	pseudobulk	edgeR	LRT
GluN	AC109466.1	2.39278	9.63796e-06	0.000137906	pseudobulk	edgeR	LRT
GluN	CRY2	1.08223	9.66765e-06	0.000138202	pseudobulk	edgeR	LRT
GluN	TTC9B	1.2002	9.7282e-06	0.000138875	pseudobulk	edgeR	LRT
GluN	LMF1	1.09844	9.78422e-06	0.000139481	pseudobulk	edgeR	LRT
GluN	DSCAM	1.04518	9.95846e-06	0.000141637	pseudobulk	edgeR	LRT
GluN	TRIM9	1.22713	9.98613e-06	0.000141965	pseudobulk	edgeR	LRT
GluN	NRG1	1.48288	9.99605e-06	0.000142041	pseudobulk	edgeR	LRT
GluN	ANKRD34C-AS1	2.18071	1.00182e-05	0.000142225	pseudobulk	edgeR	LRT
GluN	CCDC144A	1.1008	1.00982e-05	0.000143294	pseudobulk	edgeR	LRT
GluN	GIPC1	1.24345	1.0303e-05	0.000145265	pseudobulk	edgeR	LRT
GluN	DGKA	1.40959	1.04736e-05	0.000147534	pseudobulk	edgeR	LRT
GluN	FRRS1L	1.14439	1.07634e-05	0.000151065	pseudobulk	edgeR	LRT
GluN	RPS6KA3	1.21084	1.08245e-05	0.000151853	pseudobulk	edgeR	LRT
GluN	LRFN2	1.13936	1.11612e-05	0.000155938	pseudobulk	edgeR	LRT
GluN	SLIT1	1.35928	1.12424e-05	0.000156931	pseudobulk	edgeR	LRT
GluN	AC011239.1	1.51592	1.156e-05	0.000160781	pseudobulk	edgeR	LRT
GluN	XKR6	1.29865	1.18038e-05	0.000163803	pseudobulk	edgeR	LRT
GluN	CPNE5	1.32785	1.18386e-05	0.000164212	pseudobulk	edgeR	LRT
GluN	SLC26A4-AS1	1.55618	1.20447e-05	0.000166323	pseudobulk	edgeR	LRT
GluN	LINC02774	1.51665	1.23059e-05	0.000169475	pseudobulk	edgeR	LRT
GluN	TTC21A	1.36326	1.26156e-05	0.000172813	pseudobulk	edgeR	LRT
GluN	MRI1	1.34195	1.26212e-05	0.000172813	pseudobulk	edgeR	LRT
GluN	MCC	1.51956	1.26999e-05	0.000173736	pseudobulk	edgeR	LRT
GluN	PIGZ	1.28037	1.32529e-05	0.000180901	pseudobulk	edgeR	LRT
GluN	TTC7B	1.11011	1.361e-05	0.000185282	pseudobulk	edgeR	LRT
GluN	TRIB2	1.34674	1.40001e-05	0.000189922	pseudobulk	edgeR	LRT
GluN	CAP2	1.02164	1.42449e-05	0.000192988	pseudobulk	edgeR	LRT
GluN	RAPGEFL1	1.12635	1.43968e-05	0.000194875	pseudobulk	edgeR	LRT
GluN	PTPRU	1.19588	1.4528e-05	0.000196565	pseudobulk	edgeR	LRT
GluN	PILRB	1.16803	1.46544e-05	0.000198188	pseudobulk	edgeR	LRT
GluN	ZSCAN26	1.18497	1.4811e-05	0.000200217	pseudobulk	edgeR	LRT
GluN	AC093305.1	2.10022	1.48597e-05	0.000200788	pseudobulk	edgeR	LRT
GluN	NEBL	1.28229	1.5191e-05	0.000204638	pseudobulk	edgeR	LRT
GluN	NPIPB4	1.18334	1.53098e-05	0.000206057	pseudobulk	edgeR	LRT
GluN	EFR3B	1.02419	1.55179e-05	0.000208313	pseudobulk	edgeR	LRT
GluN	KLHL13	1.76509	1.55543e-05	0.00020862	pseudobulk	edgeR	LRT
GluN	GAS7	1.05769	1.63941e-05	0.000218458	pseudobulk	edgeR	LRT
GluN	SLC25A37	1.49872	1.65919e-05	0.000220522	pseudobulk	edgeR	LRT
GluN	HUNK	1.54873	1.69705e-05	0.000224876	pseudobulk	edgeR	LRT
GluN	AC005537.1	1.36514	1.70376e-05	0.000225571	pseudobulk	edgeR	LRT
GluN	PCGF5	1.24326	1.74375e-05	0.00023047	pseudobulk	edgeR	LRT
GluN	AC079781.5	1.0388	1.7477e-05	0.00023082	pseudobulk	edgeR	LRT
GluN	HGSNAT	1.05626	1.75201e-05	0.000231164	pseudobulk	edgeR	LRT
GluN	HDAC9	1.36232	1.76118e-05	0.000232077	pseudobulk	edgeR	LRT
GluN	NPTX2	2.18382	1.78229e-05	0.000234059	pseudobulk	edgeR	LRT
GluN	NR4A3	1.78838	1.82989e-05	0.000239088	pseudobulk	edgeR	LRT
GluN	JAK1	1.08837	1.85341e-05	0.00024124	pseudobulk	edgeR	LRT
GluN	CELF4	1.21497	1.87912e-05	0.000244277	pseudobulk	edgeR	LRT
GluN	LUCAT1	1.70847	1.89336e-05	0.000244479	pseudobulk	edgeR	LRT
GluN	COL9A3	2.73978	1.92226e-05	0.000247797	pseudobulk	edgeR	LRT
GluN	CAMK1G	2.38855	1.9417e-05	0.000249968	pseudobulk	edgeR	LRT
GluN	CYB561D1	1.39814	1.97485e-05	0.00025341	pseudobulk	edgeR	LRT
GluN	RECK	1.07631	1.99497e-05	0.00025578	pseudobulk	edgeR	LRT
GluN	OLFM1	1.90142	2.021e-05	0.000258794	pseudobulk	edgeR	LRT
GluN	IFT57	1.01353	2.02965e-05	0.000259793	pseudobulk	edgeR	LRT
GluN	KIRREL3	1.27142	2.05366e-05	0.000262322	pseudobulk	edgeR	LRT
GluN	ADGRL2	1.5558	2.0709e-05	0.000264196	pseudobulk	edgeR	LRT
GluN	CHRM3-AS2	1.89943	2.10583e-05	0.000268319	pseudobulk	edgeR	LRT
GluN	SAMHD1	1.19873	2.15875e-05	0.000274495	pseudobulk	edgeR	LRT
GluN	GPR176	1.86932	2.16997e-05	0.000275808	pseudobulk	edgeR	LRT
GluN	SYP	1.23548	2.17266e-05	0.000275923	pseudobulk	edgeR	LRT
GluN	PPP1R12A	1.04459	2.17201e-05	0.000275923	pseudobulk	edgeR	LRT
GluN	CRHR1	1.49531	2.17858e-05	0.000276485	pseudobulk	edgeR	LRT
GluN	HDDC2	1.2263	2.17888e-05	0.000276485	pseudobulk	edgeR	LRT
GluN	TECPR2	1.15019	2.18016e-05	0.000276533	pseudobulk	edgeR	LRT
GluN	ADAMTSL3	1.45834	2.18919e-05	0.00027735	pseudobulk	edgeR	LRT
GluN	GPC6	1.35684	2.1893e-05	0.00027735	pseudobulk	edgeR	LRT
GluN	AL109933.5	1.59356	2.21e-05	0.000279858	pseudobulk	edgeR	LRT
GluN	NEK10	1.07471	2.28872e-05	0.000288169	pseudobulk	edgeR	LRT
GluN	MID2	2.28283	2.33568e-05	0.000292405	pseudobulk	edgeR	LRT
GluN	ACTR1B	1.3978	2.33659e-05	0.000292405	pseudobulk	edgeR	LRT
GluN	FAM131A	1.29381	2.34022e-05	0.000292628	pseudobulk	edgeR	LRT
GluN	XKR4	1.07082	2.36594e-05	0.000295718	pseudobulk	edgeR	LRT
GluN	DDAH1	1.10632	2.3797e-05	0.000297198	pseudobulk	edgeR	LRT
GluN	CALD1	1.14735	2.38997e-05	0.000298239	pseudobulk	edgeR	LRT
GluN	RNF217	1.11044	2.39948e-05	0.000299304	pseudobulk	edgeR	LRT
GluN	PLEKHA2	1.34029	2.41299e-05	0.000300746	pseudobulk	edgeR	LRT
GluN	RGS11	1.59841	2.41772e-05	0.000301213	pseudobulk	edgeR	LRT
GluN	AL390783.1	1.80418	2.4499e-05	0.000304853	pseudobulk	edgeR	LRT
GluN	DGKD	1.08427	2.46968e-05	0.000306943	pseudobulk	edgeR	LRT
GluN	AC013287.1	1.31399	2.47512e-05	0.000307371	pseudobulk	edgeR	LRT
GluN	MAPK4	1.22541	2.4742e-05	0.000307371	pseudobulk	edgeR	LRT
GluN	SELENOO	1.11416	2.51507e-05	0.000311329	pseudobulk	edgeR	LRT
GluN	PDLIM3	1.91303	2.52894e-05	0.000312796	pseudobulk	edgeR	LRT
GluN	WDR78	1.10835	2.54018e-05	0.000313683	pseudobulk	edgeR	LRT
GluN	PLCL2	1.12545	2.56241e-05	0.000315543	pseudobulk	edgeR	LRT
GluN	OCIAD2	1.2354	2.565e-05	0.0003157	pseudobulk	edgeR	LRT
GluN	PIP4K2A	1.15207	2.56573e-05	0.0003157	pseudobulk	edgeR	LRT
GluN	AC090241.2	1.09748	2.57305e-05	0.000316422	pseudobulk	edgeR	LRT
GluN	AP002518.2	1.16263	2.62365e-05	0.000321671	pseudobulk	edgeR	LRT
GluN	INPP5A	1.07182	2.63465e-05	0.000322635	pseudobulk	edgeR	LRT
GluN	ZYX	1.35475	2.63966e-05	0.000322992	pseudobulk	edgeR	LRT
GluN	VRK3	1.22758	2.63938e-05	0.000322992	pseudobulk	edgeR	LRT
GluN	AC017002.5	1.66853	2.64199e-05	0.000323149	pseudobulk	edgeR	LRT
GluN	TMC7	1.11488	2.66989e-05	0.000326431	pseudobulk	edgeR	LRT
GluN	HHAT	1.69908	2.69837e-05	0.000329391	pseudobulk	edgeR	LRT
GluN	RNPC3	1.28809	2.70618e-05	0.000330083	pseudobulk	edgeR	LRT
GluN	KAT14	1.32372	2.72775e-05	0.00033232	pseudobulk	edgeR	LRT
GluN	NOXA1	1.92471	2.74779e-05	0.000334497	pseudobulk	edgeR	LRT
GluN	TTN	1.41457	2.74762e-05	0.000334497	pseudobulk	edgeR	LRT
GluN	RSRP1	1.37704	2.78962e-05	0.000339455	pseudobulk	edgeR	LRT
GluN	AC242426.2	1.17776	2.82916e-05	0.000343454	pseudobulk	edgeR	LRT
GluN	PARP8	1.27049	2.8766e-05	0.000348389	pseudobulk	edgeR	LRT
GluN	PPEF1	1.08353	2.87657e-05	0.000348389	pseudobulk	edgeR	LRT
GluN	FLACC1	1.58833	2.88659e-05	0.000348975	pseudobulk	edgeR	LRT
GluN	LINC00513	1.13235	2.89728e-05	0.000348975	pseudobulk	edgeR	LRT
GluN	CCN3	1.70828	2.96415e-05	0.000355088	pseudobulk	edgeR	LRT
GluN	SLC2A13	1.56756	3.05056e-05	0.000364307	pseudobulk	edgeR	LRT
GluN	DSC2	1.42579	3.08607e-05	0.00036812	pseudobulk	edgeR	LRT
GluN	EFCAB6	1.09216	3.08569e-05	0.00036812	pseudobulk	edgeR	LRT
GluN	CABYR	1.167	3.09425e-05	0.000368953	pseudobulk	edgeR	LRT
GluN	AC068254.1	1.88497	3.11473e-05	0.000370964	pseudobulk	edgeR	LRT
GluN	FGF14	1.32077	3.14446e-05	0.000373928	pseudobulk	edgeR	LRT
GluN	SLIT3	1.25988	3.25141e-05	0.000385266	pseudobulk	edgeR	LRT
GluN	NDFIP2	1.22012	3.25764e-05	0.000385266	pseudobulk	edgeR	LRT
GluN	RASAL2	1.07445	3.29282e-05	0.000388425	pseudobulk	edgeR	LRT
GluN	ZNF808	1.2208	3.35955e-05	0.000394636	pseudobulk	edgeR	LRT
GluN	CDKL2	1.04162	3.35898e-05	0.000394636	pseudobulk	edgeR	LRT
GluN	KCNB2	1.15391	3.37473e-05	0.000396267	pseudobulk	edgeR	LRT
GluN	DLGAP2	1.23225	3.40613e-05	0.000399443	pseudobulk	edgeR	LRT
GluN	AC090531.1	2.13767	3.47032e-05	0.000405638	pseudobulk	edgeR	LRT
GluN	SPECC1	1.26067	3.47562e-05	0.00040595	pseudobulk	edgeR	LRT
GluN	KLHL3	1.37689	3.50206e-05	0.000408883	pseudobulk	edgeR	LRT
GluN	TPM4	1.02171	3.52804e-05	0.000411246	pseudobulk	edgeR	LRT
GluN	FMNL1	1.29347	3.53773e-05	0.000411645	pseudobulk	edgeR	LRT
GluN	TRPM4	1.25802	3.53686e-05	0.000411645	pseudobulk	edgeR	LRT
GluN	ME3	1.20566	3.59848e-05	0.000418241	pseudobulk	edgeR	LRT
GluN	P4HTM	1.10176	3.61975e-05	0.000420237	pseudobulk	edgeR	LRT
GluN	LINC01138	1.44952	3.63166e-05	0.000421461	pseudobulk	edgeR	LRT
GluN	STUM	1.23704	3.67885e-05	0.000426457	pseudobulk	edgeR	LRT
GluN	SYT5	1.44765	3.72786e-05	0.000430888	pseudobulk	edgeR	LRT
GluN	LINC02355	3.94464	3.73378e-05	0.000431364	pseudobulk	edgeR	LRT
GluN	EPHA10	1.16154	3.78575e-05	0.000436388	pseudobulk	edgeR	LRT
GluN	NREP	1.07174	3.86858e-05	0.00044444	pseudobulk	edgeR	LRT
GluN	PHACTR1	1.09057	3.88969e-05	0.000446533	pseudobulk	edgeR	LRT
GluN	KNDC1	1.23664	3.91507e-05	0.000448542	pseudobulk	edgeR	LRT
GluN	AK5	1.42721	3.93478e-05	0.0004502	pseudobulk	edgeR	LRT
GluN	SLK	1.03098	4.14911e-05	0.000469668	pseudobulk	edgeR	LRT
GluN	TECPR1	1.08093	4.17319e-05	0.000471875	pseudobulk	edgeR	LRT
GluN	HECW2	1.10929	4.20061e-05	0.000474628	pseudobulk	edgeR	LRT
GluN	OPCML	1.34482	4.22492e-05	0.000476675	pseudobulk	edgeR	LRT
GluN	PCSK2	1.02	4.24623e-05	0.000478379	pseudobulk	edgeR	LRT
GluN	GBE1	1.13433	4.2931e-05	0.000483131	pseudobulk	edgeR	LRT
GluN	AL139147.1	1.18476	4.30846e-05	0.000484153	pseudobulk	edgeR	LRT
GluN	ERAP1	1.64087	4.37135e-05	0.000490148	pseudobulk	edgeR	LRT
GluN	PDE4D	1.12552	4.41375e-05	0.000494542	pseudobulk	edgeR	LRT
GluN	CLK4	1.30865	4.48158e-05	0.00050105	pseudobulk	edgeR	LRT
GluN	IQSEC2	1.04846	4.48007e-05	0.00050105	pseudobulk	edgeR	LRT
GluN	UNC5A	1.10037	4.56787e-05	0.000508668	pseudobulk	edgeR	LRT
GluN	TTC39C	1.27374	4.66348e-05	0.000517619	pseudobulk	edgeR	LRT
GluN	CDH20	1.82299	4.69551e-05	0.000519878	pseudobulk	edgeR	LRT
GluN	ZNF133	1.01689	4.71345e-05	0.000521303	pseudobulk	edgeR	LRT
GluN	AC009264.1	2.31785	4.75858e-05	0.000525916	pseudobulk	edgeR	LRT
GluN	CLMP	1.82427	4.77882e-05	0.000527851	pseudobulk	edgeR	LRT
GluN	TTN-AS1	1.2543	4.77951e-05	0.000527851	pseudobulk	edgeR	LRT
GluN	ATXN1	1.17133	4.80096e-05	0.000529841	pseudobulk	edgeR	LRT
GluN	ZNF330	1.20847	4.84014e-05	0.000533973	pseudobulk	edgeR	LRT
GluN	PRKCE	1.02907	4.84668e-05	0.000534505	pseudobulk	edgeR	LRT
GluN	GLS2	1.2128	4.88596e-05	0.000537874	pseudobulk	edgeR	LRT
GluN	SGCD	1.40836	4.90705e-05	0.000539368	pseudobulk	edgeR	LRT
GluN	DOCK2	1.38813	4.91862e-05	0.00054012	pseudobulk	edgeR	LRT
GluN	AL359918.2	1.96519	4.94516e-05	0.000542263	pseudobulk	edgeR	LRT
GluN	N4BP2L1	1.60163	4.94517e-05	0.000542263	pseudobulk	edgeR	LRT
GluN	DAPK3	1.20149	4.97827e-05	0.000545699	pseudobulk	edgeR	LRT
GluN	ZNF343	1.21835	5.0009e-05	0.000547206	pseudobulk	edgeR	LRT
GluN	ATP8B1	1.59349	5.08772e-05	0.000555721	pseudobulk	edgeR	LRT
GluN	ZCCHC2	1.00821	5.1733e-05	0.00056387	pseudobulk	edgeR	LRT
GluN	AGAP2	1.43221	5.19374e-05	0.000565698	pseudobulk	edgeR	LRT
GluN	CHRNA4	1.4258	5.25129e-05	0.000571159	pseudobulk	edgeR	LRT
GluN	GABRG3-AS1	2.03854	5.29394e-05	0.000574784	pseudobulk	edgeR	LRT
GluN	USP2	1.23328	5.31762e-05	0.000576949	pseudobulk	edgeR	LRT
GluN	PGM2L1	1.05312	5.32049e-05	0.000577058	pseudobulk	edgeR	LRT
GluN	DIPK1A	1.06925	5.4535e-05	0.000588999	pseudobulk	edgeR	LRT
GluN	ATP2B3	1.2468	5.54726e-05	0.000597867	pseudobulk	edgeR	LRT
GluN	AC008462.1	1.51047	5.6251e-05	0.000605284	pseudobulk	edgeR	LRT
GluN	SHANK1	1.0242	5.64537e-05	0.000606956	pseudobulk	edgeR	LRT
GluN	PLXNA4	1.24664	5.81802e-05	0.000622696	pseudobulk	edgeR	LRT
GluN	CFAP221	1.49724	5.86657e-05	0.000627238	pseudobulk	edgeR	LRT
GluN	SENP6	1.10912	5.88537e-05	0.000628595	pseudobulk	edgeR	LRT
GluN	AJ009632.2	2.10525	5.90327e-05	0.000629635	pseudobulk	edgeR	LRT
GluN	AP003049.2	1.46628	5.91961e-05	0.000630941	pseudobulk	edgeR	LRT
GluN	SUSD1	1.09639	5.94364e-05	0.000633283	pseudobulk	edgeR	LRT
GluN	IFFO1	1.35972	5.98887e-05	0.000637441	pseudobulk	edgeR	LRT
GluN	IGSF9B	1.27344	6.03179e-05	0.000641788	pseudobulk	edgeR	LRT
GluN	KLHDC1	1.02555	6.07354e-05	0.000644896	pseudobulk	edgeR	LRT
GluN	AC027312.1	1.71716	6.12611e-05	0.000649216	pseudobulk	edgeR	LRT
GluN	LINC02802	1.46856	6.27541e-05	0.000662452	pseudobulk	edgeR	LRT
GluN	AP005131.3	1.4486	6.34184e-05	0.000668778	pseudobulk	edgeR	LRT
GluN	CFAP69	1.66612	6.36227e-05	0.000670572	pseudobulk	edgeR	LRT
GluN	STAB2	1.32111	6.43142e-05	0.00067398	pseudobulk	edgeR	LRT
GluN	ZBBX	1.20799	6.42444e-05	0.00067398	pseudobulk	edgeR	LRT
GluN	CAST	1.17816	6.59386e-05	0.000687595	pseudobulk	edgeR	LRT
GluN	RIT2	1.75791	6.61858e-05	0.000689706	pseudobulk	edgeR	LRT
GluN	ZDHHC11B	1.48953	6.66681e-05	0.000694028	pseudobulk	edgeR	LRT
GluN	SLC25A32	1.03642	6.92256e-05	0.000717262	pseudobulk	edgeR	LRT
GluN	AL079338.1	1.11226	6.93112e-05	0.000717907	pseudobulk	edgeR	LRT
GluN	GPR180	1.17745	6.97779e-05	0.000721771	pseudobulk	edgeR	LRT
GluN	RIMBP2	1.1725	7.13787e-05	0.000733165	pseudobulk	edgeR	LRT
GluN	SDC2	1.33141	7.23305e-05	0.000741906	pseudobulk	edgeR	LRT
GluN	KCNH5	1.95218	7.3418e-05	0.000752108	pseudobulk	edgeR	LRT
GluN	CDH10	1.1373	7.41142e-05	0.000758484	pseudobulk	edgeR	LRT
GluN	DOC2A	1.42856	7.41529e-05	0.000758627	pseudobulk	edgeR	LRT
GluN	CNTNAP5	1.20421	7.48821e-05	0.000763776	pseudobulk	edgeR	LRT
GluN	TMEM241	1.18017	7.48778e-05	0.000763776	pseudobulk	edgeR	LRT
GluN	SLC35G1	1.26437	7.54059e-05	0.000767627	pseudobulk	edgeR	LRT
GluN	NMD3	1.09704	7.82653e-05	0.000791769	pseudobulk	edgeR	LRT
GluN	CAMTA2	1.01939	7.90295e-05	0.000797929	pseudobulk	edgeR	LRT
GluN	SLC25A12	1.11849	8.08204e-05	0.000812287	pseudobulk	edgeR	LRT
GluN	PACRG-AS3	1.4785	8.14812e-05	0.000817862	pseudobulk	edgeR	LRT
GluN	AL136456.1	1.36294	8.44681e-05	0.000842632	pseudobulk	edgeR	LRT
GluN	GRIA4	2.11008	8.47639e-05	0.000844889	pseudobulk	edgeR	LRT
GluN	ANKRD7	1.1713	8.78352e-05	0.000870867	pseudobulk	edgeR	LRT
GluN	HS3ST5	1.27237	9.01483e-05	0.000890651	pseudobulk	edgeR	LRT
GluN	PRLR	2.04206	9.23169e-05	0.000909745	pseudobulk	edgeR	LRT
GluN	PLPBP	1.19422	9.22943e-05	0.000909745	pseudobulk	edgeR	LRT
GluN	GPATCH2	1.08433	9.34197e-05	0.000918851	pseudobulk	edgeR	LRT
GluN	AL590302.2	2.31611	9.47962e-05	0.00092972	pseudobulk	edgeR	LRT
GluN	NPIPB5	1.0685	9.63953e-05	0.000944202	pseudobulk	edgeR	LRT
GluN	AC017028.1	1.38044	9.87458e-05	0.000963858	pseudobulk	edgeR	LRT
GluN	TMEM200A	1.55232	9.89268e-05	0.000965318	pseudobulk	edgeR	LRT
GluN	UNC5D	1.82155	9.91375e-05	0.000966763	pseudobulk	edgeR	LRT
GluN	AAK1	1.06165	0.000100243	0.000976003	pseudobulk	edgeR	LRT
GluN	ECE1	1.02943	0.000100446	0.000977361	pseudobulk	edgeR	LRT
GluN	ITIH4	1.27149	0.000101121	0.000983307	pseudobulk	edgeR	LRT
GluN	AL133410.1	1.18564	0.000101575	0.00098741	pseudobulk	edgeR	LRT
GluN	SH2B1	1.01762	0.000102348	0.000993982	pseudobulk	edgeR	LRT
GluN	SGIP1	1.39099	0.000103469	0.0010028	pseudobulk	edgeR	LRT
GluN	PRKCA	1.07677	0.000104109	0.00100855	pseudobulk	edgeR	LRT
GluN	AKR1E2	1.70026	0.000105051	0.00101575	pseudobulk	edgeR	LRT
GluN	NR4A1	1.91238	0.000106651	0.00102939	pseudobulk	edgeR	LRT
GluN	FBXO41	1.15942	0.000107483	0.00103602	pseudobulk	edgeR	LRT
GluN	PLEKHH1	1.09759	0.000108901	0.00104838	pseudobulk	edgeR	LRT
GluN	SATB2-AS1	1.22885	0.000109943	0.00105709	pseudobulk	edgeR	LRT
GluN	NFKB1	1.07112	0.000110376	0.00106072	pseudobulk	edgeR	LRT
GluN	AC110296.1	1.60581	0.000110585	0.00106227	pseudobulk	edgeR	LRT
GluN	INF2	1.64632	0.000111399	0.00106829	pseudobulk	edgeR	LRT
GluN	PTGES2	1.19116	0.000111585	0.00106931	pseudobulk	edgeR	LRT
GluN	GRM8	1.62964	0.000112309	0.00107548	pseudobulk	edgeR	LRT
GluN	DZIP3	1.04317	0.000112417	0.00107588	pseudobulk	edgeR	LRT
GluN	AL391117.1	1.87117	0.000113267	0.00108197	pseudobulk	edgeR	LRT
GluN	DST	1.13656	0.000113267	0.00108197	pseudobulk	edgeR	LRT
GluN	ITPK1	1.09897	0.000114062	0.00108888	pseudobulk	edgeR	LRT
GluN	GABRA4	3.26677	0.000114196	0.00108982	pseudobulk	edgeR	LRT
GluN	CAND2	1.16266	0.000116647	0.00111013	pseudobulk	edgeR	LRT
GluN	RIPK1	1.01609	0.000119166	0.00112852	pseudobulk	edgeR	LRT
GluN	AC090772.1	1.56074	0.0001201	0.00113597	pseudobulk	edgeR	LRT
GluN	AL033504.1	1.80369	0.000122683	0.00115598	pseudobulk	edgeR	LRT
GluN	ADCK5	1.32312	0.000122963	0.00115773	pseudobulk	edgeR	LRT
GluN	AL137182.1	1.47543	0.000123802	0.00116279	pseudobulk	edgeR	LRT
GluN	RAB27B	1.37799	0.000124154	0.00116574	pseudobulk	edgeR	LRT
GluN	STX1B	1.09023	0.000128228	0.00119671	pseudobulk	edgeR	LRT
GluN	SETDB2	1.06694	0.000130089	0.00121187	pseudobulk	edgeR	LRT
GluN	TMEM132D	1.68316	0.000130486	0.00121447	pseudobulk	edgeR	LRT
GluN	ANKRD13D	1.18024	0.000132584	0.0012277	pseudobulk	edgeR	LRT
GluN	AC027031.2	1.82326	0.000133148	0.00123144	pseudobulk	edgeR	LRT
GluN	CAMK2A	2.10723	0.000136557	0.00125752	pseudobulk	edgeR	LRT
GluN	AC008105.3	1.30068	0.000137441	0.00126438	pseudobulk	edgeR	LRT
GluN	ENTR1	1.13428	0.000137505	0.00126453	pseudobulk	edgeR	LRT
GluN	CDH11	1.2305	0.000147109	0.00133888	pseudobulk	edgeR	LRT
GluN	ATP2C2	1.31692	0.000148912	0.00135169	pseudobulk	edgeR	LRT
GluN	CA10	2.68172	0.000150829	0.00136708	pseudobulk	edgeR	LRT
GluN	CLVS1	1.09901	0.000151565	0.00137295	pseudobulk	edgeR	LRT
GluN	NRN1	1.30784	0.000154881	0.00139929	pseudobulk	edgeR	LRT
GluN	SGPP2	1.08806	0.000157283	0.00141808	pseudobulk	edgeR	LRT
GluN	AC011369.1	1.38553	0.000160649	0.00143927	pseudobulk	edgeR	LRT
GluN	ATP8B2	1.09394	0.000163039	0.00145719	pseudobulk	edgeR	LRT
GluN	CACNA1C	1.02804	0.000163262	0.00145834	pseudobulk	edgeR	LRT
GluN	GABARAPL1	1.12133	0.000164786	0.00147067	pseudobulk	edgeR	LRT
GluN	TBC1D1	1.13823	0.000166361	0.00148301	pseudobulk	edgeR	LRT
GluN	CALY	1.663	0.000166514	0.00148352	pseudobulk	edgeR	LRT
GluN	USP2-AS1	1.52916	0.000167147	0.00148819	pseudobulk	edgeR	LRT
GluN	SYT13	1.37834	0.000167183	0.00148819	pseudobulk	edgeR	LRT
GluN	WASHC2A	1.11854	0.000168977	0.00150243	pseudobulk	edgeR	LRT
GluN	NANOS3	1.14829	0.000169062	0.00150271	pseudobulk	edgeR	LRT
GluN	PLPPR4	1.07416	0.000169988	0.0015101	pseudobulk	edgeR	LRT
GluN	TANGO2	1.06078	0.000170161	0.00151077	pseudobulk	edgeR	LRT
GluN	AC025034.1	1.06166	0.000170793	0.0015142	pseudobulk	edgeR	LRT
GluN	TSBP1	1.97468	0.000171561	0.00151865	pseudobulk	edgeR	LRT
GluN	NT5DC3	1.10795	0.00017212	0.00152247	pseudobulk	edgeR	LRT
GluN	DGKH	1.11535	0.000172201	0.00152261	pseudobulk	edgeR	LRT
GluN	CPVL	1.60281	0.000174722	0.00154018	pseudobulk	edgeR	LRT
GluN	FBXO16	1.07266	0.000178219	0.00156787	pseudobulk	edgeR	LRT
GluN	SLC17A5	1.02561	0.000178279	0.00156795	pseudobulk	edgeR	LRT
GluN	APLF	1.59129	0.000178945	0.00157291	pseudobulk	edgeR	LRT
GluN	FSTL4	1.33473	0.00018202	0.0015972	pseudobulk	edgeR	LRT
GluN	AC096576.2	1.63082	0.000185384	0.00162073	pseudobulk	edgeR	LRT
GluN	SLC5A4-AS1	1.20907	0.000185371	0.00162073	pseudobulk	edgeR	LRT
GluN	GABRB1	1.87087	0.00018729	0.00163323	pseudobulk	edgeR	LRT
GluN	TTC7A	1.12688	0.000189308	0.00164812	pseudobulk	edgeR	LRT
GluN	CSMD2	1.00577	0.000195557	0.00169192	pseudobulk	edgeR	LRT
GluN	PCDH7	1.31401	0.000199913	0.00172043	pseudobulk	edgeR	LRT
GluN	KLHL32	1.41417	0.000200731	0.00172541	pseudobulk	edgeR	LRT
GluN	ELMO1	1.11038	0.000203653	0.00174767	pseudobulk	edgeR	LRT
GluN	CCS	1.02286	0.000207266	0.00177136	pseudobulk	edgeR	LRT
GluN	FAM66B	1.23082	0.000208692	0.00178157	pseudobulk	edgeR	LRT
GluN	MAP7D2	1.14756	0.000213412	0.00180191	pseudobulk	edgeR	LRT
GluN	RNF180	1.06975	0.000215009	0.00181019	pseudobulk	edgeR	LRT
GluN	CCDC122	1.3921	0.00021686	0.00182403	pseudobulk	edgeR	LRT
GluN	IRF2	1.18146	0.000217514	0.00182853	pseudobulk	edgeR	LRT
GluN	PCDH9-AS2	1.79178	0.000218344	0.001835	pseudobulk	edgeR	LRT
GluN	CCNB1IP1	1.04014	0.000226812	0.00190047	pseudobulk	edgeR	LRT
GluN	DAGLA	1.20098	0.000227151	0.00190177	pseudobulk	edgeR	LRT
GluN	LINC01277	1.22396	0.000227715	0.00190545	pseudobulk	edgeR	LRT
GluN	TRAF3	1.00312	0.000229998	0.00192227	pseudobulk	edgeR	LRT
GluN	CAMKK1	1.16299	0.000232916	0.00194159	pseudobulk	edgeR	LRT
GluN	PLEKHA6	1.07646	0.000234308	0.00195162	pseudobulk	edgeR	LRT
GluN	WDR91	1.15983	0.000236095	0.00196544	pseudobulk	edgeR	LRT
GluN	KCNJ3	1.10584	0.000236529	0.00196852	pseudobulk	edgeR	LRT
GluN	IFFO2	1.38679	0.000238682	0.00198376	pseudobulk	edgeR	LRT
GluN	DUSP26	1.12188	0.000242026	0.00200615	pseudobulk	edgeR	LRT
GluN	DMWD	1.02921	0.000245535	0.0020325	pseudobulk	edgeR	LRT
GluN	RGS4	3.17436	0.000247847	0.00204835	pseudobulk	edgeR	LRT
GluN	DRP2	2.72806	0.000249565	0.00206144	pseudobulk	edgeR	LRT
GluN	AC135782.1	1.09261	0.000255223	0.00209542	pseudobulk	edgeR	LRT
GluN	FZD3	1.103	0.00025746	0.00209997	pseudobulk	edgeR	LRT
GluN	STX17-AS1	1.36365	0.000274173	0.00221602	pseudobulk	edgeR	LRT
GluN	IFI16	1.14424	0.000278612	0.00224484	pseudobulk	edgeR	LRT
GluN	ZNF71	1.1718	0.000279501	0.00224965	pseudobulk	edgeR	LRT
GluN	RBMS1	1.78323	0.000281016	0.00225985	pseudobulk	edgeR	LRT
GluN	CADM2-AS2	1.08063	0.000281281	0.00226043	pseudobulk	edgeR	LRT
GluN	SFXN4	1.2844	0.000282758	0.00226758	pseudobulk	edgeR	LRT
GluN	CCDC180	1.14413	0.000286578	0.00229284	pseudobulk	edgeR	LRT
GluN	NTM	1.31051	0.000287209	0.00229591	pseudobulk	edgeR	LRT
GluN	GYS1	1.06864	0.000293387	0.0023352	pseudobulk	edgeR	LRT
GluN	NCAPG2	1.21137	0.000296485	0.002355	pseudobulk	edgeR	LRT
GluN	VXN	1.49311	0.000308359	0.00243676	pseudobulk	edgeR	LRT
GluN	SLC45A1	1.04161	0.000312892	0.00246441	pseudobulk	edgeR	LRT
GluN	AP005131.5	1.55529	0.000313419	0.00246727	pseudobulk	edgeR	LRT
GluN	AC068051.1	1.28846	0.000315686	0.00248321	pseudobulk	edgeR	LRT
GluN	FGFR1	1.12889	0.000318876	0.00250447	pseudobulk	edgeR	LRT
GluN	C8orf34	1.00213	0.000333122	0.00259258	pseudobulk	edgeR	LRT
GluN	BEGAIN	1.18983	0.000344872	0.0026672	pseudobulk	edgeR	LRT
GluN	PDGFA	1.04694	0.000349253	0.00269781	pseudobulk	edgeR	LRT
GluN	CTC1	1.22044	0.000371033	0.00284102	pseudobulk	edgeR	LRT
GluN	RGPD8	1.10309	0.000371559	0.00284435	pseudobulk	edgeR	LRT
GluN	MAP1LC3A	1.30611	0.000379719	0.0028839	pseudobulk	edgeR	LRT
GluN	NXPH2	1.55464	0.000380046	0.00288496	pseudobulk	edgeR	LRT
GluN	RNFT1	1.26393	0.000383825	0.00290721	pseudobulk	edgeR	LRT
GluN	AL356295.1	1.23067	0.000393823	0.00297331	pseudobulk	edgeR	LRT
GluN	LINC01239	1.65306	0.000394586	0.00297701	pseudobulk	edgeR	LRT
GluN	PACSIN1	1.18298	0.000395859	0.00298443	pseudobulk	edgeR	LRT
GluN	GPC6-AS1	1.11571	0.000397456	0.00299427	pseudobulk	edgeR	LRT
GluN	ESRRG	1.24468	0.000398862	0.0030034	pseudobulk	edgeR	LRT
GluN	SLC2A6	1.24501	0.000412598	0.00309323	pseudobulk	edgeR	LRT
GluN	CIT	1.42818	0.000413145	0.00309658	pseudobulk	edgeR	LRT
GluN	SYT17	1.39887	0.000417342	0.00312121	pseudobulk	edgeR	LRT
GluN	RALB	1.14884	0.000427338	0.00318284	pseudobulk	edgeR	LRT
GluN	AC023590.1	1.13328	0.000444958	0.00329418	pseudobulk	edgeR	LRT
GluN	PPP2R1B	1.44604	0.000448356	0.00331377	pseudobulk	edgeR	LRT
GluN	TRIM73	1.01451	0.000469738	0.00344866	pseudobulk	edgeR	LRT
GluN	KBTBD12	1.21118	0.000479639	0.00350632	pseudobulk	edgeR	LRT
GluN	AC079140.6	1.18344	0.000485266	0.00354242	pseudobulk	edgeR	LRT
GluN	GTF2H4	1.55359	0.000491783	0.00358405	pseudobulk	edgeR	LRT
GluN	MAGI1-AS1	1.49635	0.000493084	0.00359099	pseudobulk	edgeR	LRT
GluN	AC107223.1	1.35397	0.000499561	0.00362958	pseudobulk	edgeR	LRT
GluN	MFSD4A	1.04914	0.000511752	0.00370246	pseudobulk	edgeR	LRT
GluN	SLC16A10	1.17772	0.000514701	0.00371856	pseudobulk	edgeR	LRT
GluN	SCLT1	1.03019	0.000537172	0.00385382	pseudobulk	edgeR	LRT
GluN	KCNC3	1.2623	0.000551853	0.0039408	pseudobulk	edgeR	LRT
GluN	ITGA11	1.51897	0.000566678	0.00402801	pseudobulk	edgeR	LRT
GluN	LINC00535	1.10995	0.000569324	0.00404402	pseudobulk	edgeR	LRT
GluN	CCBE1	1.10741	0.000574154	0.0040723	pseudobulk	edgeR	LRT
GluN	AC117944.1	1.76995	0.000579215	0.00409917	pseudobulk	edgeR	LRT
GluN	FBXO27	1.03063	0.000579931	0.0041033	pseudobulk	edgeR	LRT
GluN	SLC35G2	1.23717	0.00058064	0.00410455	pseudobulk	edgeR	LRT
GluN	MGME1	1.36673	0.000588374	0.00415065	pseudobulk	edgeR	LRT
GluN	GABRG2	1.11061	0.000600685	0.00422687	pseudobulk	edgeR	LRT
GluN	SLC7A14-AS1	1.65029	0.000604258	0.00424619	pseudobulk	edgeR	LRT
GluN	ALDH1A2	1.96218	0.000605699	0.00425341	pseudobulk	edgeR	LRT
GluN	LYPD6B	1.19438	0.00061431	0.00429639	pseudobulk	edgeR	LRT
GluN	SLC9A9	1.28674	0.000614722	0.00429817	pseudobulk	edgeR	LRT
GluN	SYN1	1.19851	0.000627133	0.00436464	pseudobulk	edgeR	LRT
GluN	KLF3	1.05361	0.000654503	0.00452604	pseudobulk	edgeR	LRT
GluN	CPEB2-DT	1.06861	0.000659146	0.00455304	pseudobulk	edgeR	LRT
GluN	LINC00378	1.48436	0.000659451	0.00455358	pseudobulk	edgeR	LRT
GluN	SPTB	1.00027	0.000671079	0.00461803	pseudobulk	edgeR	LRT
GluN	EFHD2	1.10765	0.000677197	0.00465159	pseudobulk	edgeR	LRT
GluN	ZDHHC16	1.02281	0.000683313	0.00468717	pseudobulk	edgeR	LRT
GluN	TNFAIP8L3	1.2464	0.000692628	0.00473342	pseudobulk	edgeR	LRT
GluN	HS3ST4	1.39579	0.000701974	0.0047888	pseudobulk	edgeR	LRT
GluN	SOCS2	1.09252	0.000708251	0.00482096	pseudobulk	edgeR	LRT
GluN	NRIP3	1.22165	0.000727193	0.00493464	pseudobulk	edgeR	LRT
GluN	CD83	1.05617	0.000743435	0.00503157	pseudobulk	edgeR	LRT
GluN	QTRT1	1.02546	0.00074406	0.00503469	pseudobulk	edgeR	LRT
GluN	STARD13-AS	1.73479	0.000759768	0.00511182	pseudobulk	edgeR	LRT
GluN	AC008415.1	2.00442	0.000761048	0.00511819	pseudobulk	edgeR	LRT
GluN	OGFR	1.30029	0.000784905	0.00525001	pseudobulk	edgeR	LRT
GluN	GUCY1B1	1.15195	0.000786342	0.0052562	pseudobulk	edgeR	LRT
GluN	AC010157.1	1.43159	0.000837858	0.00555002	pseudobulk	edgeR	LRT
GluN	MIR3659HG	1.10763	0.000849275	0.00561422	pseudobulk	edgeR	LRT
GluN	ICAM5	1.83867	0.00086396	0.00570332	pseudobulk	edgeR	LRT
GluN	CACNA1I	1.24166	0.000891455	0.00584727	pseudobulk	edgeR	LRT
GluN	GRK6	1.07255	0.000892793	0.00585355	pseudobulk	edgeR	LRT
GluN	DBF4B	1.16703	0.000897332	0.00586348	pseudobulk	edgeR	LRT
GluN	AL158058.1	1.79685	0.000912388	0.00593909	pseudobulk	edgeR	LRT
GluN	UBE2QL1	1.13059	0.000920009	0.00597653	pseudobulk	edgeR	LRT
GluN	RIMS4	1.27345	0.000929089	0.00601858	pseudobulk	edgeR	LRT
GluN	ARAP2	1.19211	0.00093494	0.0060514	pseudobulk	edgeR	LRT
GluN	NANS	1.03766	0.000935425	0.00605327	pseudobulk	edgeR	LRT
GluN	AP001407.1	1.12241	0.000941508	0.00608752	pseudobulk	edgeR	LRT
GluN	LXN	1.25656	0.000942115	0.00609017	pseudobulk	edgeR	LRT
GluN	SPRY2	1.31219	0.000943205	0.00609594	pseudobulk	edgeR	LRT
GluN	KCNC2	2.07466	0.000944518	0.00610187	pseudobulk	edgeR	LRT
GluN	AC073475.1	1.22822	0.000975906	0.00628011	pseudobulk	edgeR	LRT
GluN	FNDC3A	1.1923	0.000975979	0.00628011	pseudobulk	edgeR	LRT
GluN	NECTIN3	1.29402	0.000983909	0.00632586	pseudobulk	edgeR	LRT
GluN	STPG2	1.15523	0.000988603	0.00635074	pseudobulk	edgeR	LRT
GluN	EPCAM	1.28039	0.000996517	0.00638429	pseudobulk	edgeR	LRT
GluN	AC079336.4	1.25815	0.00100681	0.00643951	pseudobulk	edgeR	LRT
GluN	CLN8	1.10715	0.00102674	0.0065006	pseudobulk	edgeR	LRT
GluN	TJP1	1.09868	0.00103054	0.00651563	pseudobulk	edgeR	LRT
GluN	PNKP	1.12753	0.00103366	0.00652998	pseudobulk	edgeR	LRT
GluN	BCO2	1.04362	0.00103441	0.00653342	pseudobulk	edgeR	LRT
GluN	AC092939.1	1.5664	0.00103686	0.00654416	pseudobulk	edgeR	LRT
GluN	AP003464.1	2.20056	0.00104139	0.00656405	pseudobulk	edgeR	LRT
GluN	P4HA3	1.04281	0.00105209	0.00662469	pseudobulk	edgeR	LRT
GluN	PDE4B	1.18062	0.00107041	0.00670175	pseudobulk	edgeR	LRT
GluN	RGP1	1.04351	0.00108202	0.0067621	pseudobulk	edgeR	LRT
GluN	PLCL1	1.27182	0.00108365	0.0067709	pseudobulk	edgeR	LRT
GluN	NCK1-DT	1.12683	0.00110488	0.00688083	pseudobulk	edgeR	LRT
GluN	DCHS2	1.44236	0.00113139	0.00701514	pseudobulk	edgeR	LRT
GluN	PHYH	1.19337	0.00119226	0.00732775	pseudobulk	edgeR	LRT
GluN	KLHDC8A	1.20181	0.00119869	0.00735925	pseudobulk	edgeR	LRT
GluN	ANOS1	1.84612	0.0012195	0.00744916	pseudobulk	edgeR	LRT
GluN	ABCA10	1.42787	0.00122184	0.00746194	pseudobulk	edgeR	LRT
GluN	DOK5	1.08614	0.00122945	0.00749952	pseudobulk	edgeR	LRT
GluN	ZFYVE28	1.10425	0.00123671	0.00753188	pseudobulk	edgeR	LRT
GluN	RALYL	1.27663	0.00126243	0.00765679	pseudobulk	edgeR	LRT
GluN	CNTNAP4	1.54608	0.00127742	0.00772491	pseudobulk	edgeR	LRT
GluN	UNC45A	1.03455	0.00131247	0.00790277	pseudobulk	edgeR	LRT
GluN	MPP7	1.22171	0.00133843	0.0080371	pseudobulk	edgeR	LRT
GluN	CENPT	1.041	0.00137788	0.00824831	pseudobulk	edgeR	LRT
GluN	GALNTL6	1.55222	0.00137833	0.00824935	pseudobulk	edgeR	LRT
GluN	AL008633.1	1.13107	0.00139998	0.00835947	pseudobulk	edgeR	LRT
GluN	ADCYAP1	2.86276	0.00141106	0.00838973	pseudobulk	edgeR	LRT
GluN	NSD1	1.0122	0.00140899	0.00838973	pseudobulk	edgeR	LRT
GluN	GYG2	1.08208	0.0014712	0.00862276	pseudobulk	edgeR	LRT
GluN	SHROOM3	1.027	0.001495	0.00873405	pseudobulk	edgeR	LRT
GluN	SLC29A2	1.02933	0.00150498	0.00878572	pseudobulk	edgeR	LRT
GluN	AL023584.2	1.13169	0.0015937	0.00923888	pseudobulk	edgeR	LRT
GluN	AC016831.7	1.00908	0.00161862	0.00935875	pseudobulk	edgeR	LRT
GluN	ZNF440	1.10003	0.00163656	0.00944123	pseudobulk	edgeR	LRT
GluN	SAMD5	1.69157	0.00164117	0.00946607	pseudobulk	edgeR	LRT
GluN	P4HA2	1.06331	0.00164893	0.00948266	pseudobulk	edgeR	LRT
GluN	MAGI1	1.13009	0.00166876	0.0095484	pseudobulk	edgeR	LRT
GluN	AC114689.3	1.01289	0.0017098	0.00973264	pseudobulk	edgeR	LRT
GluN	AL160254.1	1.56804	0.00172104	0.00978578	pseudobulk	edgeR	LRT
GluN	SRD5A3	1.02772	0.00174216	0.00987307	pseudobulk	edgeR	LRT
GluN	SOHLH2	1.01762	0.00174481	0.0098845	pseudobulk	edgeR	LRT
GluN	SLC25A42	1.01409	0.00180298	0.010158	pseudobulk	edgeR	LRT
GluN	AC096576.3	1.43782	0.00185639	0.0104076	pseudobulk	edgeR	LRT
GluN	MECR	1.13242	0.00191154	0.0106515	pseudobulk	edgeR	LRT
GluN	PPP1R26-AS1	1.01041	0.00194507	0.0107793	pseudobulk	edgeR	LRT
GluN	ASL	1.47474	0.00195069	0.0108027	pseudobulk	edgeR	LRT
GluN	NPHP1	1.19275	0.00201847	0.0111142	pseudobulk	edgeR	LRT
GluN	AL596330.2	1.14181	0.00203481	0.0111882	pseudobulk	edgeR	LRT
GluN	TMEM169	1.11972	0.00203722	0.0111995	pseudobulk	edgeR	LRT
GluN	FBXW4	1.29662	0.00217677	0.0118274	pseudobulk	edgeR	LRT
GluN	LRRTM3	1.19182	0.00222446	0.0120419	pseudobulk	edgeR	LRT
GluN	OSBPL10	1.15474	0.00232122	0.0124486	pseudobulk	edgeR	LRT
GluN	POLQ	1.54675	0.0023277	0.0124725	pseudobulk	edgeR	LRT
GluN	COL10A1	1.91933	0.00233615	0.0125083	pseudobulk	edgeR	LRT
GluN	ABCB1	1.04278	0.00242002	0.0128414	pseudobulk	edgeR	LRT
GluN	AL138799.4	1.69275	0.00244806	0.0129677	pseudobulk	edgeR	LRT
GluN	MAPK10	1.09441	0.00251926	0.0132857	pseudobulk	edgeR	LRT
GluN	PTPN13	1.04864	0.00251986	0.0132866	pseudobulk	edgeR	LRT
GluN	HDAC6	1.01566	0.00252746	0.0133153	pseudobulk	edgeR	LRT
GluN	SLC12A5	1.17049	0.0025539	0.013411	pseudobulk	edgeR	LRT
GluN	LINC01748	1.24183	0.00260208	0.0135624	pseudobulk	edgeR	LRT
GluN	LINC01357	1.06858	0.00269948	0.0139803	pseudobulk	edgeR	LRT
GluN	LARGE-AS1	1.03559	0.00272642	0.0140985	pseudobulk	edgeR	LRT
GluN	AC130650.1	1.30182	0.00282398	0.0145469	pseudobulk	edgeR	LRT
GluN	Z99774.1	1.20323	0.00283743	0.0145966	pseudobulk	edgeR	LRT
GluN	GAS8	1.26179	0.00286673	0.0146983	pseudobulk	edgeR	LRT
GluN	HLF	1.03162	0.00287218	0.0147189	pseudobulk	edgeR	LRT
GluN	NEAT1	1.61544	0.00294636	0.0150466	pseudobulk	edgeR	LRT
GluN	LDB2	1.04301	0.00314924	0.0158246	pseudobulk	edgeR	LRT
GluN	TMEM145	1.12082	0.00316566	0.0158824	pseudobulk	edgeR	LRT
GluN	FAM66A	1.58865	0.00317641	0.0159207	pseudobulk	edgeR	LRT
GluN	RFPL2	2.20077	0.00347763	0.0169618	pseudobulk	edgeR	LRT
GluN	CRTAC1	1.64348	0.00362368	0.0174916	pseudobulk	edgeR	LRT
GluN	AC009242.1	1.05888	0.00364165	0.0175646	pseudobulk	edgeR	LRT
GluN	LINC01422	1.12157	0.0037101	0.017825	pseudobulk	edgeR	LRT
GluN	ZNF780A	1.04092	0.00373906	0.0179446	pseudobulk	edgeR	LRT
GluN	TMEM74	1.09773	0.00378665	0.0181447	pseudobulk	edgeR	LRT
GluN	LYSMD3	1.10987	0.00381992	0.0182814	pseudobulk	edgeR	LRT
GluN	FGF14-AS1	1.2289	0.0038402	0.0183613	pseudobulk	edgeR	LRT
GluN	STX1A	1.33039	0.00413615	0.0193798	pseudobulk	edgeR	LRT
GluN	AC079298.3	1.03893	0.00416127	0.0194618	pseudobulk	edgeR	LRT
GluN	AC026369.3	1.40404	0.00419145	0.019558	pseudobulk	edgeR	LRT
GluN	NMRK1	1.02735	0.00420911	0.0196143	pseudobulk	edgeR	LRT
GluN	ZBTB48	1.03478	0.00421891	0.0196451	pseudobulk	edgeR	LRT
GluN	TUNAR	1.50876	0.00432096	0.0200089	pseudobulk	edgeR	LRT
GluN	EGOT	1.46434	0.0046407	0.0210188	pseudobulk	edgeR	LRT
GluN	AC011997.2	1.08519	0.00485363	0.0218197	pseudobulk	edgeR	LRT
GluN	CFAP299	1.43988	0.00505129	0.0225571	pseudobulk	edgeR	LRT
GluN	AL157829.1	1.25069	0.00524396	0.0232806	pseudobulk	edgeR	LRT
GluN	AL049552.1	1.38649	0.00549815	0.0241194	pseudobulk	edgeR	LRT
GluN	AC016027.2	1.06943	0.0056234	0.0245884	pseudobulk	edgeR	LRT
GluN	AC068931.1	1.21738	0.00576509	0.0250954	pseudobulk	edgeR	LRT
GluN	LINC01725	1.05078	0.00589741	0.025551	pseudobulk	edgeR	LRT
GluN	TSPOAP1	1.04476	0.00636037	0.0271637	pseudobulk	edgeR	LRT
GluN	CACNA1G	1.24324	0.00689339	0.0289628	pseudobulk	edgeR	LRT
GluN	AC105230.1	1.63642	0.00696423	0.0291769	pseudobulk	edgeR	LRT
GluN	AC103770.1	1.19669	0.00698428	0.029245	pseudobulk	edgeR	LRT
GluN	ADGRB1	1.01247	0.00707007	0.0295201	pseudobulk	edgeR	LRT
GluN	ARHGAP24	1.62597	0.0071688	0.0298615	pseudobulk	edgeR	LRT
GluN	DUSP6	1.58362	0.00747051	0.030866	pseudobulk	edgeR	LRT
GluN	PRR16	1.11507	0.00762433	0.0313889	pseudobulk	edgeR	LRT
GluN	AC090772.2	1.2642	0.00762876	0.0314013	pseudobulk	edgeR	LRT
GluN	AC004593.1	1.61209	0.00871015	0.0349528	pseudobulk	edgeR	LRT
GluN	AC108472.1	1.08168	0.00901069	0.0359383	pseudobulk	edgeR	LRT
GluN	C12orf40	1.1725	0.00964588	0.0379666	pseudobulk	edgeR	LRT
GluN	HDAC10	1.01833	0.00978155	0.0383587	pseudobulk	edgeR	LRT
GluN	ARHGAP10	1.07395	0.01029	0.0399814	pseudobulk	edgeR	LRT
GluN	AL158058.2	1.84444	0.0105766	0.040894	pseudobulk	edgeR	LRT
GluN	AC109439.2	2.13157	0.0110574	0.0421639	pseudobulk	edgeR	LRT
GluN	PCDH9-AS4	1.27239	0.0110707	0.0421639	pseudobulk	edgeR	LRT
GluN	AL078459.1	1.10155	0.0113852	0.0430805	pseudobulk	edgeR	LRT
GluN	ST8SIA3	1.10599	0.011912	0.0447118	pseudobulk	edgeR	LRT
GluN	GHR	1.07739	0.0123327	0.0459997	pseudobulk	edgeR	LRT
GluN	CNTNAP3B	1.43638	0.0125823	0.0467687	pseudobulk	edgeR	LRT
GluN	ASTN2-AS1	1.13596	0.0132487	0.0487207	pseudobulk	edgeR	LRT
GluN	FILIP1	1.04759	0.0137816	0.0491562	pseudobulk	edgeR	LRT

## Sheet: Legend
cell_type	cell class
gene	HGNC gene symbol
avg_log2FC	log fold-chage of the average expression between the two groups. Positive values indicate that the gene is more highly expressed in t-hCO glutamatergic neurons compared to hCO glutamatergic neurons
p_val	unadjusted p-values from using edgeR log likelihood ratio test as implemented in the Libra R package (run_de function)
p_val_adj	Adjusted p-value, adjusted according to the Benjamini Hochberg method as implemented by Libra
de_family	denotes pseudobulk of snRNA-seq samples was implemented
de_method	differential expression method used
de_type	differential expression test
