# Supplementary material for: Maturation and circuit integration of transplanted human cortical organoids
Source: Nature. 2022 Oct 12;610(7931):319–26. doi: 10.1038/s41586-022-05277-w (PMC9556304; doi:10.1038/s41586-022-05277-w)
Supplement: Supplementary file 7 — Gene ontology (GO) term enrichment for up-regulated genes in t-hCO glutamatergic neurons. GO term enrichment P values (hypergeometric test) of up-regulated genes in t-hCO glutamatergic neurons compared to hCO glutamatergic neurons (Supplementary Table 5) [file 41586_2022_5277_MOESM7_ESM.xlsx]

## Sheet: TableS6
Table S6: t-hCO GluN GO term enrichment
Category	ID	Name	q-value FDR B&H	Hit Count in Query List	Hit Count in Genome	Hit in Query List
GO: Molecular Function	GO:0022836	gated channel activity	2.173e-14	63	360	TMC7,ASIC2,KCNIP3,KCNIP1,RYR2,RYR3,CACNG3,PTK2B,SCN8A,RASA3,PEX5L,SHROOM2,KCNV1,KCNIP4,ANO3,GABRA1,GABRA4,KCNH5,GABRA5,GABRB1,GABRG2,GABRG3,ABCC8,CACNA1I,KCNMB4,CACNA1G,CACNA1A,CACNA1C,CACNA1D,CACNB2,CACNB4,HCN1,GRIA4,GRIK3,GRIK4,GRIN1,GRIN2A,GRM7,KCNH3,OPRM1,TSPOAP1,KCNB2,CHRNA4,KCNQ5,NALCN,TRPM4,ITPR1,KCNB1,KCNC2,KCNC3,KCND2,KCND3,KCNF1,KCNG1,KCNH1,KCNJ3,KCNJ6,KCNK1,KCNMA1,KCNN2,SLC17A7,KCNN3,K…
GO: Molecular Function	GO:0046873	metal ion transmembrane transporter activity	6.501e-13	76	532	ASIC2,SLC24A3,KCNIP3,KCNIP1,SLC25A37,RYR2,RYR3,SLC12A5,CACNG3,SCN8A,FGF14,DPP10,RASA3,SGK1,SHROOM2,SLC1A2,KCNV1,KCNIP4,ATP1B1,ATP2B1,ATP2B2,ATP2B3,KCNH5,SLC9A9,SLC12A8,STX1A,ABCC8,CACNA1I,KCNMB4,CACNA1G,CACNA1A,CACNA1C,CACNA1D,CACNB2,CACNB4,HCN1,GRIK3,GRIK4,GRIN1,GRIN2A,GRM7,KCNH3,OPRM1,TSPOAP1,TRPC4,SLC30A8,KCNB2,KCNQ5,NALCN,SLC24A2,HRH1,SCLT1,SLC4A8,TRPM4,SLC6A17,ITPR1,KCNB1,KCNC2,KCNC3,KCND2,K…
GO: Molecular Function	GO:0005216	ion channel activity	1.256e-12	75	531	TMC7,ASIC2,SLC24A3,KCNIP3,KCNIP1,RYR2,RYR3,CACNG3,PTK2B,SCN8A,FGF14,LRRC8C,DPP10,RASA3,SGK1,PEX5L,SHROOM2,KCNV1,KCNIP4,ANO3,UNC80,GABRA1,GABRA4,KCNH5,GABRA5,GABRB1,GABRG2,GABRG3,STX1A,ABCC8,CACNA1I,KCNMB4,CACNA1G,CACNA1A,CACNA1C,CACNA1D,CACNB2,CACNB4,HCN1,GRIA4,GRIK3,GRIK4,GRIN1,GRIN2A,GRM7,KCNH3,OPRM1,TSPOAP1,TRPC4,KCNB2,CHRNA4,KCNQ5,NALCN,SLC24A2,SCLT1,TRPM4,ITPR1,KCNB1,KCNC2,KCNC3,KCND2,KCND3,…
GO: Molecular Function	GO:0005261	cation channel activity	1.256e-12	65	423	ASIC2,SLC24A3,KCNIP3,KCNIP1,RYR2,RYR3,CACNG3,PTK2B,SCN8A,FGF14,DPP10,RASA3,SGK1,PEX5L,SHROOM2,KCNV1,KCNIP4,UNC80,KCNH5,STX1A,ABCC8,CACNA1I,KCNMB4,CACNA1G,CACNA1A,CACNA1C,CACNA1D,CACNB2,CACNB4,HCN1,GRIA4,GRIK3,GRIK4,GRIN1,GRIN2A,GRM7,KCNH3,OPRM1,TSPOAP1,TRPC4,KCNB2,CHRNA4,KCNQ5,NALCN,SLC24A2,SCLT1,TRPM4,ITPR1,KCNB1,KCNC2,KCNC3,KCND2,KCND3,KCNF1,KCNG1,KCNH1,KCNJ3,KCNJ6,KCNK1,KCNMA1,KCNN2,KCNN3,KCNQ…
GO: Molecular Function	GO:0005215	transporter activity	1.29e-11	137	1366	ATP8B4,TMC7,ASIC2,SLC22A15,SLC24A3,KCNIP3,KCNIP1,ABCA10,SLC25A37,RYR2,RYR3,SLC12A5,CACNG3,GRAMD1B,PTK2B,OSBPL1A,SCN8A,OSBPL6,OSBPL10,FGF14,SVOP,LRRC8C,DPP10,RASA3,SGK1,PEX5L,SHROOM2,SLC1A2,SLC4A3,SLC7A14,SLC2A3,KCNV1,SLC25A12,KCNIP4,ATP1B1,ATP2B1,ATP2B2,ATP2B3,ANO3,UNC80,GABRA1,GABRA4,KCNH5,GABRA5,SLC16A10,GABRB1,GABRG2,GABRG3,SLC9A9,CPLX1,SLC12A8,STX1A,ABCC8,SYN1,CACNA1I,KCNMB4,CACNA1G,CACNA1A,S…
GO: Molecular Function	GO:0022890	inorganic cation transmembrane transporter activity	3.77e-11	85	695	ASIC2,SLC24A3,KCNIP3,KCNIP1,SLC25A37,RYR2,RYR3,SLC12A5,CACNG3,PTK2B,SCN8A,FGF14,DPP10,RASA3,SGK1,PEX5L,SHROOM2,SLC1A2,KCNV1,KCNIP4,ATP1B1,ATP2B1,ATP2B2,ATP2B3,UNC80,KCNH5,SLC9A9,SLC12A8,STX1A,ABCC8,CACNA1I,KCNMB4,CACNA1G,CACNA1A,CACNA1C,CACNA1D,CACNB2,CACNB4,HCN1,GRIA4,GRIK3,GRIK4,GRIN1,GRIN2A,GRM7,KCNH3,OPRM1,TSPOAP1,TRPC4,SLC30A8,KCNB2,CHRNA4,KCNQ5,NALCN,SLC24A2,HRH1,SCLT1,SLC4A8,SLC2A13,SLC45A…
GO: Molecular Function	GO:0022843	voltage-gated cation channel activity	3.915e-11	34	149	CACNG3,PTK2B,KCNV1,KCNH5,ABCC8,CACNA1I,CACNA1G,CACNA1A,CACNA1C,CACNA1D,CACNB2,CACNB4,HCN1,GRIN1,GRIN2A,GRM7,KCNH3,OPRM1,TSPOAP1,KCNB2,KCNQ5,KCNB1,KCNC2,KCNC3,KCND2,KCND3,KCNF1,KCNG1,KCNH1,KCNJ3,KCNJ6,KCNK1,KCNMA1,KCNQ3
GO: Molecular Function	GO:0008324	cation transmembrane transporter activity	6.423e-11	88	743	ASIC2,SLC24A3,KCNIP3,KCNIP1,SLC25A37,RYR2,RYR3,SLC12A5,CACNG3,PTK2B,SCN8A,FGF14,DPP10,RASA3,SGK1,PEX5L,SHROOM2,SLC1A2,KCNV1,KCNIP4,ATP1B1,ATP2B1,ATP2B2,ATP2B3,UNC80,KCNH5,SLC9A9,SLC12A8,STX1A,ABCC8,CACNA1I,KCNMB4,CACNA1G,CACNA1A,CACNA1C,CACNA1D,CACNB2,CACNB4,HCN1,GRIA4,GRIK3,GRIK4,OCA2,GRIN1,GRIN2A,GRM7,KCNH3,OPRM1,SLC7A8,TSPOAP1,TRPC4,SLC30A8,KCNB2,CHRNA4,KCNQ5,NALCN,SLC24A2,HRH1,SCLT1,SLC4A8,SL…
GO: Molecular Function	GO:0015318	inorganic molecular entity transmembrane transporter activity	6.423e-11	105	965	TMC7,ASIC2,SLC24A3,KCNIP3,KCNIP1,SLC25A37,RYR2,RYR3,SLC12A5,CACNG3,PTK2B,SCN8A,FGF14,LRRC8C,DPP10,RASA3,SGK1,PEX5L,SHROOM2,SLC1A2,SLC4A3,SLC7A14,KCNV1,SLC25A12,KCNIP4,ATP1B1,ATP2B1,ATP2B2,ATP2B3,ANO3,UNC80,GABRA1,GABRA4,KCNH5,GABRA5,SLC16A10,GABRB1,GABRG2,GABRG3,SLC9A9,SLC12A8,STX1A,ABCC8,CACNA1I,KCNMB4,CACNA1G,CACNA1A,CACNA1C,CACNA1D,CACNB2,CACNB4,HCN1,GRIA4,GRIK3,GRIK4,OCA2,GRIN1,GRIN2A,ADAMTS8…
GO: Molecular Function	GO:0005244	voltage-gated ion channel activity	7.001e-11	40	207	KCNIP3,KCNIP1,CACNG3,PTK2B,SCN8A,KCNV1,KCNIP4,KCNH5,ABCC8,CACNA1I,CACNA1G,CACNA1A,CACNA1C,CACNA1D,CACNB2,CACNB4,HCN1,GRIN1,GRIN2A,GRM7,KCNH3,OPRM1,TSPOAP1,KCNB2,KCNQ5,NALCN,TRPM4,KCNB1,KCNC2,KCNC3,KCND2,KCND3,KCNF1,KCNG1,KCNH1,KCNJ3,KCNJ6,KCNK1,KCNMA1,KCNQ3
GO: Molecular Function	GO:0022832	voltage-gated channel activity	1.215e-10	40	211	KCNIP3,KCNIP1,CACNG3,PTK2B,SCN8A,KCNV1,KCNIP4,KCNH5,ABCC8,CACNA1I,CACNA1G,CACNA1A,CACNA1C,CACNA1D,CACNB2,CACNB4,HCN1,GRIN1,GRIN2A,GRM7,KCNH3,OPRM1,TSPOAP1,KCNB2,KCNQ5,NALCN,TRPM4,KCNB1,KCNC2,KCNC3,KCND2,KCND3,KCNF1,KCNG1,KCNH1,KCNJ3,KCNJ6,KCNK1,KCNMA1,KCNQ3
GO: Molecular Function	GO:0005516	calmodulin binding	1.641e-10	42	233	ESRRG,MBP,ADCY8,RYR2,RYR3,CAMKK1,ATP2B1,ATP2B2,ATP2B3,UNC13A,KCNH5,MYH9,MYH10,ARPP21,MYO1D,MYO1E,IQGAP2,IQGAP1,PLCB1,CACNA1A,CACNA1C,CALD1,NRGN,CAMK2A,GRIN1,GRM4,GRM7,SYT7,TJP1,PCP4,TTN,PHKA1,KCNQ5,TRPM4,KCNH1,CFAP221,KCNN2,KCNN3,KCNQ3,CAMK1G,RGS4,RIT2
GO: Molecular Function	GO:0015267	channel activity	1.641e-10	77	624	TMC7,ASIC2,SLC24A3,KCNIP3,KCNIP1,RYR2,RYR3,CACNG3,PTK2B,SCN8A,FGF14,LRRC8C,DPP10,RASA3,SGK1,PEX5L,SHROOM2,KCNV1,KCNIP4,ANO3,UNC80,GABRA1,GABRA4,KCNH5,GABRA5,GABRB1,GABRG2,GABRG3,STX1A,ABCC8,CACNA1I,KCNMB4,CACNA1G,CACNA1A,CACNA1C,CACNA1D,CACNB2,CACNB4,HCN1,GRIA4,GRIK3,GRIK4,GRIN1,GRIN2A,GRM7,KCNH3,OPRM1,TSPOAP1,TRPC4,KCNB2,CHRNA4,NRXN3,KCNQ5,NALCN,SLC24A2,SCLT1,PRKCB,TRPM4,ITPR1,KCNB1,KCNC2,KCNC3,…
GO: Molecular Function	GO:0022803	passive transmembrane transporter activity	1.653e-10	77	625	TMC7,ASIC2,SLC24A3,KCNIP3,KCNIP1,RYR2,RYR3,CACNG3,PTK2B,SCN8A,FGF14,LRRC8C,DPP10,RASA3,SGK1,PEX5L,SHROOM2,KCNV1,KCNIP4,ANO3,UNC80,GABRA1,GABRA4,KCNH5,GABRA5,GABRB1,GABRG2,GABRG3,STX1A,ABCC8,CACNA1I,KCNMB4,CACNA1G,CACNA1A,CACNA1C,CACNA1D,CACNB2,CACNB4,HCN1,GRIA4,GRIK3,GRIK4,GRIN1,GRIN2A,GRM7,KCNH3,OPRM1,TSPOAP1,TRPC4,KCNB2,CHRNA4,NRXN3,KCNQ5,NALCN,SLC24A2,SCLT1,PRKCB,TRPM4,ITPR1,KCNB1,KCNC2,KCNC3,…
GO: Molecular Function	GO:0015075	ion transmembrane transporter activity	2.548e-10	112	1090	TMC7,ASIC2,SLC24A3,KCNIP3,KCNIP1,SLC25A37,RYR2,RYR3,SLC12A5,CACNG3,PTK2B,SCN8A,FGF14,LRRC8C,DPP10,RASA3,SGK1,PEX5L,SHROOM2,SLC1A2,SLC4A3,SLC7A14,SLC2A3,KCNV1,SLC25A12,KCNIP4,ATP1B1,ATP2B1,ATP2B2,ATP2B3,ANO3,UNC80,GABRA1,GABRA4,KCNH5,GABRA5,SLC16A10,GABRB1,GABRG2,GABRG3,SLC9A9,SLC12A8,STX1A,ABCC8,CACNA1I,KCNMB4,CACNA1G,CACNA1A,SFXN4,CACNA1C,CACNA1D,CACNB2,CACNB4,HCN1,GRIA4,GRIK3,GRIK4,OCA2,GRIN1,G…
GO: Molecular Function	GO:0015079	potassium ion transmembrane transporter activity	4.958e-10	37	194	SLC24A3,KCNIP3,KCNIP1,SLC12A5,DPP10,SGK1,KCNV1,KCNIP4,ATP1B1,KCNH5,SLC9A9,SLC12A8,ABCC8,KCNMB4,HCN1,GRIK3,GRIK4,KCNH3,KCNB2,KCNQ5,SLC24A2,KCNB1,KCNC2,KCNC3,KCND2,KCND3,KCNF1,KCNG1,KCNH1,KCNJ3,KCNJ6,KCNK1,KCNMA1,KCNN2,KCNN3,KCNQ3,DLG1
GO: Molecular Function	GO:0022857	transmembrane transporter activity	7.082e-10	122	1250	TMC7,ASIC2,SLC22A15,SLC24A3,KCNIP3,KCNIP1,ABCA10,SLC25A37,RYR2,RYR3,SLC12A5,CACNG3,PTK2B,SCN8A,FGF14,SVOP,LRRC8C,DPP10,RASA3,SGK1,PEX5L,SHROOM2,SLC1A2,SLC4A3,SLC7A14,SLC2A3,KCNV1,SLC25A12,KCNIP4,ATP1B1,ATP2B1,ATP2B2,ATP2B3,ANO3,UNC80,GABRA1,GABRA4,KCNH5,GABRA5,SLC16A10,GABRB1,GABRG2,GABRG3,SLC9A9,CPLX1,SLC12A8,STX1A,ABCC8,CACNA1I,KCNMB4,CACNA1G,CACNA1A,SFXN4,CACNA1C,CACNA1D,CACNB2,CACNB4,HCN1,GRI…
GO: Molecular Function	GO:0005509	calcium ion binding	7.826e-10	90	815	MAN1A1,MCC,ACTN2,ADGRV1,KCNIP3,DYSF,KCNIP1,LRP1B,TENM2,RYR2,RYR3,FAT2,SPARCL1,SYT13,DOC2A,STAB2,ANXA11,AOAH,RPH3A,SLC25A12,SLIT1,SLIT3,NECAB3,KCNIP4,RAB11FIP4,ATP2B2,UNC13A,MYO1D,SYT17,FSTL4,CLSTN2,IQGAP1,STX1A,CNTNAP5,DST,NECAB1,SULF1,PCDH11X,PLCB1,SYN1,ASTN2,SYT5,GPD2,CACNA1A,PCLO,PCDHA12,GRIN1,GRM4,GRM7,SYT7,DNAH7,THBS2,SUSD1,PCDH1,PCDH7,CDH6,CDH7,PCDH9,CDH8,CDH10,CDH11,CDH12,CDH13,PCP4,TPM4,T…
GO: Molecular Function	GO:0005267	potassium channel activity	7.438e-09	31	156	KCNIP3,KCNIP1,DPP10,SGK1,KCNV1,KCNIP4,KCNH5,ABCC8,KCNMB4,HCN1,GRIK3,GRIK4,KCNH3,KCNB2,KCNQ5,KCNB1,KCNC2,KCNC3,KCND2,KCND3,KCNF1,KCNG1,KCNH1,KCNJ3,KCNJ6,KCNK1,KCNMA1,KCNN2,KCNN3,KCNQ3,DLG1
GO: Molecular Function	GO:0003779	actin binding	1.437e-07	59	492	LRRK2,ACTN2,ADCY8,MRTFB,HOOK1,CAP2,SHROOM3,NEBL,GAS7,SHROOM2,ABLIM3,SPTBN4,PARVA,ABLIM2,PHACTR1,GIPC1,MYH9,MYH10,CTNNAL1,MYO1D,MYO1E,IQGAP2,SPTB,IQGAP1,CYFIP1,DST,PDLIM3,SYN1,FMNL1,KLHL4,CACNB2,CALD1,SYNE1,INF2,SNTG1,TMOD1,DAAM2,CORO6,MYOM2,TPM4,HIP1,SYNPO,TTN,CORO2A,MICAL2,FMN2,PRKCE,RAI14,DIXDC1,PHACTR2,KLHL3,KCNMA1,DMD,HDAC6,ABLIM1,CLMN,PACRG,EPB41L2,DMTN
GO: Molecular Function	GO:0015276	ligand-gated ion channel activity	2.04e-07	28	149	ASIC2,RYR2,RYR3,PTK2B,RASA3,PEX5L,SHROOM2,GABRA1,GABRA4,GABRA5,GABRB1,GABRG2,GABRG3,ABCC8,HCN1,GRIA4,GRIK3,GRIK4,GRIN1,GRIN2A,CHRNA4,TRPM4,ITPR1,KCNJ3,KCNJ6,KCNK1,KCNMA1,SLC17A7
GO: Molecular Function	GO:0022834	ligand-gated channel activity	3.101e-07	28	152	ASIC2,RYR2,RYR3,PTK2B,RASA3,PEX5L,SHROOM2,GABRA1,GABRA4,GABRA5,GABRB1,GABRG2,GABRG3,ABCC8,HCN1,GRIA4,GRIK3,GRIK4,GRIN1,GRIN2A,CHRNA4,TRPM4,ITPR1,KCNJ3,KCNJ6,KCNK1,KCNMA1,SLC17A7
GO: Molecular Function	GO:0015085	calcium ion transmembrane transporter activity	6.256e-07	28	157	SLC24A3,RYR2,RYR3,CACNG3,RASA3,ATP2B1,ATP2B2,ATP2B3,STX1A,CACNA1I,CACNA1G,CACNA1A,CACNA1C,CACNA1D,CACNB2,CACNB4,GRIN1,GRIN2A,GRM7,OPRM1,TSPOAP1,TRPC4,SLC24A2,HRH1,TRPM4,ITPR1,ATP2C2,TRPC7
GO: Molecular Function	GO:0050839	cell adhesion molecule binding	6.748e-07	65	593	GLDN,ACTN2,ADAM11,TENM2,MRTFB,FGF1,FGFR1,CX3CL1,ITGA11,SEMA7A,EMB,PPFIBP1,LRRC4C,ADAM22,PARVA,NUMB,GIPC1,MYH9,CTNNAL1,UNC45A,IQGAP1,PROM1,KIRREL3,DST,CCN3,CNTN4,CALD1,CAST,GRIN2A,ADAMTS8,TJP1,ICAM5,TNR,CDH6,CDH7,CDH8,CDH10,CDH11,CDH12,CDH13,LRRFIP1,NRG1,TRPC4,NRXN3,COL16A1,EFHD2,NECTIN3,PRKCA,SLK,CC2D1A,SIRPA,ITGA7,ASAP1,PTPRB,CDH20,PTPRH,DLG1,DMD,CCS,MPP7,DSC2,DSCAM,DSG2,EPCAM,PHLDB2
GO: Molecular Function	GO:0005249	voltage-gated potassium channel activity	2.462e-06	20	92	KCNV1,KCNH5,ABCC8,HCN1,KCNH3,KCNB2,KCNQ5,KCNB1,KCNC2,KCNC3,KCND2,KCND3,KCNF1,KCNG1,KCNH1,KCNJ3,KCNJ6,KCNK1,KCNMA1,KCNQ3
GO: Molecular Function	GO:0019904	protein domain specific binding	2.983e-06	85	895	ESRRG,ETS2,ACTN2,STX1B,MAP3K5,CACNG3,DLC1,SPON1,FGFR1,SDC2,SORBS2,SGIP1,SHC4,SHROOM2,PPARGC1B,KHDRBS3,PARVA,RIMS1,TRAK2,ATP2B1,ATP2B2,ATP2B3,UNC13A,NLK,GIPC1,MYH9,ADAM19,RIPK1,MYO1D,NOXA1,RIPK2,ADGRB1,IQGAP1,SYNGAP1,GHR,KIRREL3,STX1A,SYNJ2,SYP,TACC1,ADGRL2,CACNA1C,CACNA1D,CACNB2,SRCIN1,GRM7,CIT,TAMALIN,LDB2,OPRM1,TJP1,DLGAP2,HIVEP1,DGKH,DLGAP3,AKAP7,CABP1,PRRX1,ICA1,NDFIP2,PALM2AKAP2,TRIM9,IPCEF1…
GO: Molecular Function	GO:0042165	neurotransmitter binding	4.254e-06	25	142	PTK2B,GABBR1,GABRA1,GABRA4,GABRA5,GABRB1,GABRG2,GABRG3,GRIA4,GRIK3,GRIK4,GRIN1,GRIN2A,OPRM1,CHRM2,CHRM3,CHRNA4,HRH1,HRH2,HTR1E,HTR2A,HTR4,FMN2,LYPD6B,DRD3
GO: Molecular Function	GO:0030594	neurotransmitter receptor activity	7.101e-06	24	136	PTK2B,GABBR1,GABRA1,GABRA4,GABRA5,GABRB1,GABRG2,GABRG3,GRIA4,GRIK3,GRIK4,GRIN1,GRIN2A,CHRM2,CHRM3,CHRNA4,HRH1,HRH2,HTR1E,HTR2A,HTR4,FMN2,LYPD6B,DRD3
GO: Molecular Function	GO:0030695	GTPase regulator activity	1.159e-05	54	495	SGSM1,LRRK2,DLC1,ARHGAP20,RASAL1,ARAP2,AGAP2,RASA3,DENND3,RAB3IP,RIMS1,STARD13,GIPC1,IQGAP2,ARHGAP26,IQSEC2,RAP1GAP2,RGS11,RGS9,IQGAP1,SYNGAP1,ASAP2,TBC1D1,PLCB1,RGPD8,KALRN,DGKI,ARHGAP22,NGEF,ARHGEF6,RASAL2,STXBP5L,VPS9D1,RASGEF1C,KNDC1,ARHGEF3,ARHGAP24,RAPGEF5,SIRPA,RGP1,ELMO1,ASAP1,IQSEC1,ARHGAP25,DOCK1,DOCK2,IQSEC3,RAP1GAP,RASGRF1,ARHGAP10,RALGPS2,RGS4,RGS7,RAPGEFL1
GO: Molecular Function	GO:0016773	phosphotransferase activity, alcohol group as acceptor	1.763e-05	84	921	EPHB6,SPRY2,SPRED2,VRK3,MATK,CLK4,RPS6KA3,LRRK2,HUNK,MAP3K5,MET,PTK2B,CAMK2N1,MAP3K10,FGFR1,PRKAG2,AGAP2,TRIB2,CAMKK1,ADCK5,SGK1,DBF4B,AAK1,LMTK2,DGKZ,DGKD,PARVA,NRG3,NLK,MAST3,GIPC1,RIPK1,NEK10,RIPK2,PGM2L1,FN3K,IQGAP1,SOCS2,GK,MAST4,SIK2,KALRN,CDKL2,CAMK2A,GRK6,CIT,CCKBR,DGKI,NRG1,PNKP,DGKH,CDK14,TTN,TYRO3,PHKA1,PIP4K2A,ACVR1C,AATK,PRKAR1B,PRKCA,PRKCB,PRKCE,PRKCQ,MAPK4,MAPK10,SLK,DGKA,DGKG,DAPK…
GO: Molecular Function	GO:0008092	cytoskeletal protein binding	1.779e-05	97	1115	LRRK2,ACTN2,ADGRV1,DYSF,ADCY8,MRTFB,DLC1,HOOK1,KIF17,CAP2,SHROOM3,SORBS2,SGIP1,NEBL,SGK1,LMTK2,GAS7,JAKMIP3,SHROOM2,ABLIM3,CCDC61,SPTBN4,UNC5C,MYLIP,PARVA,TRAK2,ABLIM2,UNC13A,PHACTR1,GIPC1,MYH9,MYH10,CTNNAL1,MYO1D,MYO1E,IQGAP2,SPTB,GAS8,MAP1LC3A,IQGAP1,PROM1,PPARGC1A,STX1A,CYFIP1,DST,PDLIM3,NFKB1,SYN1,MTCL1,AGBL1,FMNL1,KLHL4,CACNA1C,CACNA1D,CACNB2,CALD1,MID2,SYNE1,OPRM1,AGBL4,INF2,SNTG1,TMOD1,DAA…
GO: Molecular Function	GO:0044325	transmembrane transporter binding	1.779e-05	25	154	LRRK2,ACTN2,KCNIP3,KCNIP1,RYR2,DPP10,RIMS1,KCNH5,STAC,STX1A,ABCC8,CACNA1C,PDE4B,PDE4D,KCNB2,CABP1,RIMS4,RIMS2,ITPR1,KCNB1,KCNC2,KCND3,KCNH1,KCNQ3,DLG1
GO: Molecular Function	GO:0016301	kinase activity	1.779e-05	92	1041	EPHB6,SPRY2,SPRED2,VRK3,MATK,CLK4,RPS6KA3,LRRK2,HUNK,MAP3K5,MET,PTK2B,CAMK2N1,NME5,MAP3K10,FGFR1,PRKAG2,AGAP2,TRIB2,CAMKK1,ADCK5,SGK1,DBF4B,AAK1,LMTK2,DGKZ,DGKD,WDR91,PARVA,NRG3,NLK,MAST3,GIPC1,DOK5,RIPK1,NEK10,RIPK2,PGM2L1,FN3K,IQGAP1,SOCS2,GK,MAST4,SIK2,KALRN,CDKL2,CAMK2A,GRK6,CIT,CCKBR,TJP1,DGKI,NRG1,DLGAP2,PNKP,DGKH,CDK14,TTN,TYRO3,PHKA1,PIP4K2A,ACVR1C,AATK,PRKAR1B,PRKCA,PRKCB,PRKCE,PRKCQ,MAP…
GO: Molecular Function	GO:0005262	calcium channel activity	2.672e-05	23	137	SLC24A3,RYR2,RYR3,CACNG3,RASA3,STX1A,CACNA1I,CACNA1G,CACNA1A,CACNA1C,CACNA1D,CACNB2,CACNB4,GRIN1,GRIN2A,GRM7,OPRM1,TSPOAP1,TRPC4,SLC24A2,TRPM4,ITPR1,TRPC7
GO: Molecular Function	GO:0060589	nucleoside-triphosphatase regulator activity	3.182e-05	56	541	SGSM1,LRRK2,DLC1,ARHGAP20,RASAL1,ARAP2,AGAP2,RASA3,DENND3,RAB3IP,RIMS1,ATP1B1,STARD13,GIPC1,IQGAP2,ARHGAP26,IQSEC2,RAP1GAP2,RGS11,RGS9,IQGAP1,SYNGAP1,ASAP2,TBC1D1,PLCB1,RGPD8,KALRN,GTF2H4,DGKI,ARHGAP22,NGEF,ARHGEF6,RASAL2,STXBP5L,VPS9D1,RASGEF1C,KNDC1,ARHGEF3,ARHGAP24,RAPGEF5,SIRPA,RGP1,ELMO1,ASAP1,IQSEC1,ARHGAP25,DOCK1,DOCK2,IQSEC3,RAP1GAP,RASGRF1,ARHGAP10,RALGPS2,RGS4,RGS7,RAPGEFL1
GO: Molecular Function	GO:0005096	GTPase activator activity	4.655e-05	36	289	SGSM1,LRRK2,DLC1,ARHGAP20,RASAL1,ARAP2,AGAP2,RASA3,STARD13,GIPC1,IQGAP2,ARHGAP26,RAP1GAP2,RGS11,RGS9,IQGAP1,SYNGAP1,ASAP2,TBC1D1,PLCB1,RGPD8,ARHGAP22,ARHGEF6,RASAL2,STXBP5L,VPS9D1,ARHGAP24,ASAP1,ARHGAP25,DOCK1,DOCK2,RAP1GAP,RASGRF1,ARHGAP10,RGS4,RGS7
GO: Molecular Function	GO:0099094	ligand-gated cation channel activity	6.449e-05	20	114	ASIC2,RYR2,RYR3,PTK2B,RASA3,PEX5L,SHROOM2,ABCC8,HCN1,GRIA4,GRIK3,GRIK4,GRIN1,GRIN2A,CHRNA4,TRPM4,ITPR1,KCNJ3,KCNJ6,KCNK1
GO: Molecular Function	GO:0098960	postsynaptic neurotransmitter receptor activity	8.109e-05	17	87	GABBR1,GABRA1,GABRA4,GABRA5,GABRB1,GABRG2,GABRG3,GRIA4,GRIK3,GRIK4,GRIN1,GRIN2A,CHRM2,CHRM3,CHRNA4,LYPD6B,DRD3
GO: Molecular Function	GO:0016772	transferase activity, transferring phosphorus-containing groups	0.0001613	99	1209	EPHB6,SPRY2,SPRED2,VRK3,MATK,CLK4,RPS6KA3,LRRK2,HUNK,MAP3K5,MET,PTK2B,CAMK2N1,NME5,MAP3K10,FGFR1,PRKAG2,AGAP2,TRIB2,SGIP1,CAMKK1,ADCK5,SGK1,DBF4B,AAK1,LMTK2,DGKZ,DGKD,POLR3G,WDR91,PARVA,NRG3,POLQ,NLK,MAST3,GIPC1,DOK5,RIPK1,NEK10,RIPK2,PGM2L1,FN3K,IQGAP1,SOCS2,GK,MAST4,SIK2,KALRN,CDKL2,CAMK2A,GRK6,CRPPA,CIT,CCKBR,TJP1,NANS,GYS1,DGKI,NRG1,DLGAP2,PNKP,DGKH,CDK14,TTN,TYRO3,PHKA1,PIP4K2A,ACVR1C,AATK,P…
GO: Molecular Function	GO:0042578	phosphoric ester hydrolase activity	0.0001613	50	490	LRRK2,NT5DC1,PPM1H,LMTK2,NT5DC3,CDC14B,PDE8B,PDE7B,PHACTR1,PPP1R12A,PDE10A,LPIN1,SYNJ2,PLCL2,PLCB1,PLPP7,PTPN5,CDC25B,PNKP,PDE4A,PDE4B,PDE4D,CHRM3,DUSP26,PLCL1,PGP,SGPP2,SAMHD1,PPEF1,PPP2R1B,PPP2R2C,PPP1R16B,PLCXD3,PHACTR2,INPP1,INPP5A,PTPN13,PTPRB,PTPRE,PTPRH,PLPPR4,PTPRR,PTPRQ,DLG1,TESC,DUSP6,HDDC2,LRRK1,PTPRU,RCAN2
GO: Molecular Function	GO:0099529	neurotransmitter receptor activity involved in regulation of postsynaptic membrane potential	0.0001613	13	56	GABBR1,GABRA1,GABRA4,GABRA5,GABRB1,GABRG2,GABRG3,GRIA4,GRIK3,GRIK4,GRIN1,GRIN2A,CHRNA4
GO: Molecular Function	GO:0008066	glutamate receptor activity	0.0001913	9	27	PTK2B,GRIA4,GRIK3,GRIK4,GRIN1,GRIN2A,GRM4,GRM7,GRM8
GO: Molecular Function	GO:0004143	diacylglycerol kinase activity	0.0002493	6	11	DGKZ,DGKD,DGKI,DGKH,DGKA,DGKG
GO: Molecular Function	GO:0016917	GABA receptor activity	0.0002938	8	22	GABBR1,GABRA1,GABRA4,GABRA5,GABRB1,GABRG2,GABRG3,GABBR2
GO: Molecular Function	GO:0051015	actin filament binding	0.0003169	29	230	ACTN2,SHROOM3,NEBL,GAS7,SHROOM2,ABLIM3,ABLIM2,MYH9,MYH10,CTNNAL1,MYO1D,MYO1E,IQGAP2,SPTB,IQGAP1,CYFIP1,FMNL1,CACNB2,SYNE1,TMOD1,CORO6,MYOM2,TPM4,HIP1,TTN,CORO2A,ABLIM1,CLMN,DMTN
GO: Molecular Function	GO:0043178	alcohol binding	0.0003576	18	108	GRAMD1B,OSBPL1A,OSBPL6,OSBPL10,RPH3A,PROM1,PLCL2,SYP,ASTN2,TRPC4,PLCL1,OSBPL3,PRKCE,GRAMD1C,SIDT1,ITPR1,TRPC7,RBP4
GO: Molecular Function	GO:0035254	glutamate receptor binding	0.0003848	14	70	SYNDIG1,CACNG3,ATP2B2,CAMK2A,GRIN1,GRIN2A,SHISA7,PTPN5,HIP1,CABP1,DLG1,SHANK1,RASGRF1,NETO1
GO: Molecular Function	GO:0004674	protein serine/threonine kinase activity	0.0003848	49	495	SPRY2,SPRED2,VRK3,CLK4,RPS6KA3,LRRK2,HUNK,MAP3K5,PTK2B,MAP3K10,PRKAG2,CAMKK1,ADCK5,SGK1,AAK1,LMTK2,NLK,MAST3,GIPC1,RIPK1,NEK10,RIPK2,MAST4,SIK2,KALRN,CDKL2,CAMK2A,GRK6,CIT,CDK14,TTN,PHKA1,ACVR1C,AATK,PRKAR1B,PRKCA,PRKCB,PRKCE,PRKCQ,MAPK4,MAPK10,SLK,DAPK3,NUAK1,RPS6KL1,CAMK1G,LRRK1,SPRED1,LTBP1
GO: Molecular Function	GO:1904315	transmitter-gated ion channel activity involved in regulation of postsynaptic membrane potential	0.0004127	12	53	GABRA1,GABRA4,GABRA5,GABRB1,GABRG2,GABRG3,GRIA4,GRIK3,GRIK4,GRIN1,GRIN2A,CHRNA4
GO: Molecular Function	GO:0022835	transmitter-gated channel activity	0.0004265	13	62	PTK2B,GABRA1,GABRA4,GABRA5,GABRB1,GABRG2,GABRG3,GRIA4,GRIK3,GRIK4,GRIN1,GRIN2A,CHRNA4
GO: Molecular Function	GO:0022824	transmitter-gated ion channel activity	0.0004265	13	62	PTK2B,GABRA1,GABRA4,GABRA5,GABRB1,GABRG2,GABRG3,GRIA4,GRIK3,GRIK4,GRIN1,GRIN2A,CHRNA4
GO: Molecular Function	GO:0050811	GABA receptor binding	0.0005486	7	18	TRAK2,GABRA5,GABRB1,PLCL2,SHISA7,GABARAPL1,PLCL1
GO: Molecular Function	GO:0030165	PDZ domain binding	0.0005486	19	123	CACNG3,SDC2,ATP2B1,ATP2B2,ATP2B3,GIPC1,ADGRB1,KIRREL3,SYNJ2,ADGRL2,CACNA1D,GRM7,CIT,TAMALIN,DLGAP3,DLG1,DMD,FZD3,PLEKHA2
GO: Molecular Function	GO:0022851	GABA-gated chloride ion channel activity	0.0006736	6	13	GABRA1,GABRA4,GABRA5,GABRB1,GABRG2,GABRG3
GO: Molecular Function	GO:0004672	protein kinase activity	0.0007562	69	802	EPHB6,SPRY2,SPRED2,VRK3,MATK,CLK4,RPS6KA3,LRRK2,HUNK,MAP3K5,MET,PTK2B,CAMK2N1,MAP3K10,FGFR1,PRKAG2,AGAP2,TRIB2,CAMKK1,ADCK5,SGK1,DBF4B,AAK1,LMTK2,PARVA,NRG3,NLK,MAST3,GIPC1,RIPK1,NEK10,RIPK2,IQGAP1,MAST4,SIK2,KALRN,CDKL2,CAMK2A,GRK6,CIT,NRG1,CDK14,TTN,TYRO3,PHKA1,ACVR1C,AATK,PRKAR1B,PRKCA,PRKCB,PRKCE,PRKCQ,MAPK4,MAPK10,SLK,DAPK3,JAK1,CCNYL1,NUAK1,TESC,RPS6KL1,CAMK1G,LRRK1,EFNA5,SPRY4,SPRED1,LTBP1…
GO: Molecular Function	GO:0005230	extracellular ligand-gated ion channel activity	0.0008682	14	76	PTK2B,GABRA1,GABRA4,GABRA5,GABRB1,GABRG2,GABRG3,GRIA4,GRIK3,GRIK4,GRIN1,GRIN2A,CHRNA4,SLC17A7
GO: Molecular Function	GO:0005245	voltage-gated calcium channel activity	0.0008806	11	49	CACNG3,CACNA1I,CACNA1G,CACNA1A,CACNA1C,CACNA1D,CACNB2,CACNB4,GRM7,OPRM1,TSPOAP1
GO: Molecular Function	GO:0086007	voltage-gated calcium channel activity involved in cardiac muscle cell action potential	0.0008956	4	5	CACNA1G,CACNA1C,CACNA1D,CACNB2
GO: Molecular Function	GO:0005543	phospholipid binding	0.001242	49	522	ACTN2,DYSF,CLVS1,GRAMD1B,OSBPL1A,OSBPL10,SYT13,RASAL1,ARAP2,DOC2A,SGIP1,SGK1,ANXA11,CPNE5,RPH3A,SPTBN4,ZFYVE28,UNC13A,MYO1E,IQGAP2,SYT17,ARHGAP26,SPTB,ADGRB1,MAP1LC3A,WASHC2A,BDH1,IQGAP1,PLCB1,SYT5,NRGN,HCN1,PCLO,SYT7,HIP1,TNFAIP8L3,ATP8B1,SNX10,TECPR1,PACSIN1,FRMPD4,SYT12,DGKA,ZCCHC2,ASAP1,ITPR1,KCNH1,FRMPD2,SNX18
GO: Molecular Function	GO:0070679	inositol 1,4,5 trisphosphate binding	0.001616	6	15	RPH3A,PLCL2,TRPC4,PLCL1,ITPR1,TRPC7
GO: Molecular Function	GO:0030234	enzyme regulator activity	0.001625	102	1342	SPRY2,SGSM1,SPRED2,RPS6KA3,LRRK2,ADGRV1,CAMK2N1,DLC1,PRKAG2,ARHGAP20,MMP17,RECK,RASAL1,ARAP2,AGAP2,TRIB2,RASA3,SCG5,DBF4B,LMTK2,DGKZ,DENND3,WDR91,RAB3IP,PARVA,RIMS1,NRG3,ATP1B1,PHACTR1,STARD13,GIPC1,IQGAP2,PPP1R12A,ARHGAP26,IQSEC2,NOXA1,RAP1GAP2,RGS11,RGS9,IQGAP1,SYNGAP1,SOCS2,ASAP2,TBC1D1,PLCB1,RGPD8,KALRN,CAST,SRCIN1,GRM7,CIT,CCKBR,GTF2H4,KIAA1217,DGKI,NRG1,ARHGAP22,NGEF,ARHGEF6,RASAL2,CABP1,ST…
GO: Molecular Function	GO:0016595	glutamate binding	0.001705	9	36	PTK2B,GRIA4,GRIK3,GRIK4,GRIN1,GRIN2A,GRM4,GRM7,GRM8
GO: Molecular Function	GO:0008331	high voltage-gated calcium channel activity	0.001803	5	10	CACNA1A,CACNA1C,CACNA1D,CACNB2,CACNB4
GO: Molecular Function	GO:0099095	ligand-gated anion channel activity	0.002011	7	22	GABRA1,GABRA4,GABRA5,GABRB1,GABRG2,GABRG3,SLC17A7
GO: Molecular Function	GO:0099507	ligand-gated ion channel activity involved in regulation of presynaptic membrane potential	0.002297	4	6	GRIK3,GRIN1,GRIN2A,KCNMA1
GO: Molecular Function	GO:0019900	kinase binding	0.002658	81	1027	SPRY2,SPRED2,RPS6KA3,STX1B,RYR2,SPRED3,MAP3K5,SLC12A5,PTK2B,CAMK2N1,PRKAG2,AGAP2,TRIB2,SH3RF1,SGK1,DBF4B,SHC4,DGKD,JAKMIP3,SLC2A3,WDR91,UNC5C,PARVA,IGSF9B,RIMS1,NRG3,ATP1B1,WWC3,PPP1R12A,IQGAP1,SYNGAP1,GHR,SOCS2,STX1A,SYN1,CACNB2,CACNB4,SRCIN1,GRIN2A,NR3C1,CIT,CCKBR,PTPN5,GYS1,MYOM2,CDC25B,NRG1,TRAF3,DGKH,TTN,AKAP7,SH2B1,CRY2,PITPNM3,PRKAR1B,PRKCB,PRKCE,DIXDC1,MAPK4,IL1RAP,PRLR,HDAC9,HDAC4,SIRPA,…
GO: Molecular Function	GO:0008503	benzodiazepine receptor activity	0.002974	5	11	GABRA1,GABRA4,GABRA5,GABRG2,GABRG3
GO: Molecular Function	GO:0016791	phosphatase activity	0.00311	38	388	LRRK2,NT5DC1,PPM1H,LMTK2,NT5DC3,CDC14B,PHACTR1,PPP1R12A,LPIN1,SYNJ2,PLPP7,PTPN5,CDC25B,PNKP,DUSP26,PGP,SGPP2,PPEF1,PPP2R1B,PPP2R2C,PPP1R16B,PHACTR2,INPP1,INPP5A,PTPN13,PTPRB,PTPRE,PTPRH,PLPPR4,PTPRR,PTPRQ,DLG1,TESC,DUSP6,HDDC2,LRRK1,PTPRU,RCAN2
GO: Molecular Function	GO:0003951	NAD+ kinase activity	0.00311	6	17	DGKZ,DGKD,DGKI,DGKH,DGKA,DGKG
GO: Molecular Function	GO:0086056	voltage-gated calcium channel activity involved in AV node cell action potential	0.00311	3	3	CACNA1G,CACNA1C,CACNB2
GO: Molecular Function	GO:1905056	P-type calcium transporter activity involved in regulation of presynaptic cytosolic calcium ion concentration	0.00311	3	3	ATP2B1,ATP2B2,ATP2B3
GO: Molecular Function	GO:0045296	cadherin binding	0.004612	34	341	MRTFB,PPFIBP1,PARVA,NUMB,GIPC1,MYH9,CTNNAL1,UNC45A,IQGAP1,PROM1,CALD1,CAST,TJP1,CDH6,CDH7,CDH8,CDH10,CDH11,CDH12,CDH13,LRRFIP1,TRPC4,EFHD2,SLK,CC2D1A,ASAP1,PTPRB,CDH20,PTPRH,DLG1,CCS,MPP7,EPCAM,PHLDB2
GO: Molecular Function	GO:0005251	delayed rectifier potassium channel activity	0.004612	8	33	KCNB2,KCNQ5,KCNB1,KCNC2,KCNC3,KCNG1,KCNH1,KCNQ3
GO: Molecular Function	GO:0099604	ligand-gated calcium channel activity	0.005587	7	26	RYR2,RYR3,RASA3,GRIN1,GRIN2A,TRPM4,ITPR1
GO: Molecular Function	GO:0008289	lipid binding	0.005637	73	929	CLN8,ESRRG,ACTN2,DYSF,CLVS1,GRAMD1B,DLC1,OSBPL1A,OSBPL6,OSBPL10,NR3C2,SYT13,RASAL1,ARAP2,DOC2A,SGIP1,SFTPD,SGK1,ANXA11,DGKD,CPNE5,ZNF365,RPH3A,SPTBN4,ZFYVE28,UNC13A,STARD13,MYO1E,IQGAP2,SYT17,ARHGAP26,SPTB,ADGRB1,MAP1LC3A,WASHC2A,BDH1,IQGAP1,PROM1,ALDH1A2,PLCB1,SYP,SYT5,NRGN,HCN1,PCLO,NR3C1,SYT7,TNR,HIP1,TNFAIP8L3,ATP8B1,SNX10,TECPR1,PACSIN1,ICA1,OSBPL3,PITPNM3,CADPS2,GRAMD1C,FRMPD4,SYT12,SIDT1,D…
GO: Molecular Function	GO:0004890	GABA-A receptor activity	0.005703	6	19	GABRA1,GABRA4,GABRA5,GABRB1,GABRG2,GABRG3
GO: Molecular Function	GO:0004970	ionotropic glutamate receptor activity	0.005703	6	19	PTK2B,GRIA4,GRIK3,GRIK4,GRIN1,GRIN2A
GO: Molecular Function	GO:0005544	calcium-dependent phospholipid binding	0.006046	11	62	DYSF,SYT13,DOC2A,ANXA11,CPNE5,RPH3A,SYT17,SYT5,PCLO,SYT7,SYT12
GO: Molecular Function	GO:0099626	voltage-gated calcium channel activity involved in regulation of presynaptic cytosolic calcium levels	0.00628	5	13	CACNA1A,CACNA1D,CACNB2,CACNB4,TSPOAP1
GO: Molecular Function	GO:0004115	3',5'-cyclic-AMP phosphodiesterase activity	0.00628	5	13	PDE8B,PDE7B,PDE4A,PDE4B,PDE4D
GO: Molecular Function	GO:0099511	voltage-gated calcium channel activity involved in regulation of cytosolic calcium levels	0.00628	5	13	CACNA1A,CACNA1D,CACNB2,CACNB4,TSPOAP1
GO: Molecular Function	GO:0008307	structural constituent of muscle	0.006675	9	44	ACTN2,SORBS2,NEBL,PDLIM3,MYOM2,TPM4,TTN,JPH1,DMD
GO: Molecular Function	GO:0003924	GTPase activity	0.007446	64	800	SGSM1,LRRK2,DLC1,ARHGAP20,RASAL1,ARAP2,AGAP2,RASA3,DENND3,RAB3IP,RIMS1,STARD13,GIPC1,IQGAP2,ARHGAP26,IQSEC2,RAP1GAP2,RGS11,RGS9,IQGAP1,SYNGAP1,ASAP2,TBC1D1,PLCB1,GNG4,GNG7,RGPD8,KALRN,DGKI,RAB37,ARHGAP22,NGEF,ARHGEF6,RASAL2,STXBP5L,VPS9D1,RASGEF1C,KNDC1,RAB15,ARHGEF3,DIRAS2,ARHGAP24,RAPGEF5,RNF112,SIRPA,RGP1,ELMO1,ASAP1,RHOBTB1,IQSEC1,ARHGAP25,RAB27B,DOCK1,DOCK2,RALB,IQSEC3,RAP1GAP,RASGRF1,ARHGAP…
GO: Molecular Function	GO:0005272	sodium channel activity	0.007446	13	85	ASIC2,SCN8A,FGF14,SGK1,SHROOM2,CACNA1I,CACNA1G,HCN1,GRIK3,GRIK4,NALCN,SCLT1,KCNK1
GO: Molecular Function	GO:0019798	procollagen-proline dioxygenase activity	0.007446	4	8	P4HA3,P4HA2,P4HTM,P3H2
GO: Molecular Function	GO:0030274	LIM domain binding	0.007446	4	8	ACTN2,RIPK2,LDB2,KAT14
GO: Molecular Function	GO:0001642	group III metabotropic glutamate receptor activity	0.009126	3	4	GRM4,GRM7,GRM8
GO: Molecular Function	GO:0035259	nuclear glucocorticoid receptor binding	0.009126	6	21	ETS2,TACC1,NR4A1,NCOR2,NR4A3,SMAD3
GO: Molecular Function	GO:0098988	G protein-coupled glutamate receptor activity	0.01228	4	9	GRIK3,GRM4,GRM7,GRM8
GO: Molecular Function	GO:0001640	adenylate cyclase inhibiting G protein-coupled glutamate receptor activity	0.01228	4	9	GRIK3,GRM4,GRM7,GRM8
GO: Molecular Function	GO:0019901	protein kinase binding	0.01621	70	923	SPRY2,SPRED2,RPS6KA3,STX1B,RYR2,SPRED3,MAP3K5,SLC12A5,PTK2B,CAMK2N1,PRKAG2,AGAP2,TRIB2,SH3RF1,SGK1,DBF4B,SHC4,UNC5C,PARVA,RIMS1,NRG3,ATP1B1,PPP1R12A,IQGAP1,SYNGAP1,GHR,SYN1,CACNB2,CACNB4,SRCIN1,GRIN2A,NR3C1,CIT,PTPN5,GYS1,CDC25B,NRG1,TRAF3,TTN,AKAP7,SH2B1,CRY2,PITPNM3,PRKAR1B,PRKCB,PRKCE,DIXDC1,MAPK4,IL1RAP,PRLR,HDAC9,HDAC4,SIRPA,CCNYL1,RHOBTB1,PTPRR,KCNH1,IQSEC1,KCNQ3,DLG1,TESC,DSCAM,RASGRF1,DUS…
GO: Molecular Function	GO:0008047	enzyme activator activity	0.01678	49	595	SPRY2,SGSM1,LRRK2,DLC1,PRKAG2,ARHGAP20,MMP17,RASAL1,ARAP2,AGAP2,RASA3,DBF4B,NRG3,ATP1B1,STARD13,GIPC1,IQGAP2,ARHGAP26,NOXA1,RAP1GAP2,RGS11,RGS9,IQGAP1,SYNGAP1,ASAP2,TBC1D1,PLCB1,RGPD8,GTF2H4,NRG1,ARHGAP22,ARHGEF6,RASAL2,STXBP5L,VPS9D1,PRKCE,ARHGAP24,ASAP1,ARHGAP25,CCS,DOCK1,DOCK2,RAP1GAP,RASGRF1,ARHGAP10,RGS4,RGS7,EFNA5,PCOLCE2
GO: Molecular Function	GO:0004114	3',5'-cyclic-nucleotide phosphodiesterase activity	0.01873	6	24	PDE8B,PDE7B,PDE10A,PDE4A,PDE4B,PDE4D
GO: Molecular Function	GO:0030020	extracellular matrix structural constituent conferring tensile strength	0.01967	8	42	COL22A1,COL8A1,COL9A3,COL10A1,COL11A1,COL12A1,COL16A1,COL24A1
GO: Molecular Function	GO:0005319	lipid transporter activity	0.01967	21	195	ATP8B4,ABCA10,GRAMD1B,OSBPL1A,OSBPL6,OSBPL10,SLC1A2,SLC25A12,ANO3,ABCA5,TNFAIP8L3,ATP8B1,ABCB1,OSBPL3,PITPNM3,GRAMD1C,SLC17A7,RBP4,ATP10A,ATP8B2,ATP10D
GO: Molecular Function	GO:0004656	procollagen-proline 4-dioxygenase activity	0.01967	3	5	P4HA3,P4HA2,P4HTM
GO: Molecular Function	GO:0042731	PH domain binding	0.01967	3	5	INPP5A,EPB41L2,EPHA4
GO: Molecular Function	GO:0005173	stem cell factor receptor binding	0.01967	3	5	SPRED2,SPRED3,SPRED1
GO: Molecular Function	GO:0004860	protein kinase inhibitor activity	0.01981	11	73	SPRY2,SPRED2,CAMK2N1,PRKAG2,TRIB2,PARVA,CIT,PRKAR1B,TESC,SPRY4,SPRED1
GO: Molecular Function	GO:0005001	transmembrane receptor protein tyrosine phosphatase activity	0.02014	5	17	PTPRB,PTPRE,PTPRH,PTPRR,PTPRU
GO: Molecular Function	GO:0019198	transmembrane receptor protein phosphatase activity	0.02014	5	17	PTPRB,PTPRE,PTPRH,PTPRR,PTPRU
GO: Molecular Function	GO:0140327	flippase activity	0.02014	5	17	ATP8B1,ABCB1,ATP10A,ATP8B2,ATP10D
GO: Molecular Function	GO:0099589	serotonin receptor activity	0.02112	8	43	CHRM2,CHRM3,HRH1,HRH2,HTR1E,HTR2A,HTR4,FMN2
GO: Molecular Function	GO:0042805	actinin binding	0.02112	8	43	PROM1,PDLIM3,NFKB1,CACNA1C,CACNA1D,MAGI1,TTN,KCNN2
GO: Molecular Function	GO:0004993	G protein-coupled serotonin receptor activity	0.02112	8	43	CHRM2,CHRM3,HRH1,HRH2,HTR1E,HTR2A,HTR4,FMN2
GO: Molecular Function	GO:0004721	phosphoprotein phosphatase activity	0.0239	24	240	LRRK2,PPM1H,LMTK2,CDC14B,PHACTR1,PPP1R12A,PTPN5,CDC25B,DUSP26,PGP,PPEF1,PPP2R1B,PHACTR2,PTPN13,PTPRB,PTPRE,PTPRH,PTPRR,PTPRQ,DLG1,DUSP6,LRRK1,PTPRU,RCAN2
GO: Molecular Function	GO:0015081	sodium ion transmembrane transporter activity	0.02456	21	200	ASIC2,SLC24A3,SCN8A,FGF14,SGK1,SHROOM2,SLC1A2,ATP1B1,SLC9A9,CACNA1I,CACNA1G,HCN1,GRIK3,GRIK4,NALCN,SLC24A2,SCLT1,SLC4A8,SLC6A17,KCNK1,SLC17A7
GO: Molecular Function	GO:0005388	P-type calcium transporter activity	0.02456	4	11	ATP2B1,ATP2B2,ATP2B3,ATP2C2
GO: Molecular Function	GO:0005237	inhibitory extracellular ligand-gated ion channel activity	0.02456	5	18	GABRA1,GABRA4,GABRA5,GABRG2,GABRG3
GO: Molecular Function	GO:0004112	cyclic-nucleotide phosphodiesterase activity	0.02456	6	26	PDE8B,PDE7B,PDE10A,PDE4A,PDE4B,PDE4D
GO: Molecular Function	GO:0140326	ATPase-coupled intramembrane lipid transporter activity	0.02456	6	26	ATP8B4,ATP8B1,ABCB1,ATP10A,ATP8B2,ATP10D
GO: Molecular Function	GO:0042562	hormone binding	0.02459	14	111	NR3C2,GHR,NR3C1,CCKBR,THRB,CDH13,HCRTR1,VIPR1,CRHR1,PRLR,INHBA,ECE1,RXFP1,CALCRL
GO: Molecular Function	GO:0019210	kinase inhibitor activity	0.02998	11	78	SPRY2,SPRED2,CAMK2N1,PRKAG2,TRIB2,PARVA,CIT,PRKAR1B,TESC,SPRY4,SPRED1
GO: Molecular Function	GO:0051378	serotonin binding	0.0305	8	46	CHRM2,CHRM3,HRH1,HRH2,HTR1E,HTR2A,HTR4,FMN2
GO: Molecular Function	GO:0032559	adenyl ribonucleotide binding	0.03132	109	1607	EPHB6,ATP8B4,VRK3,MATK,CLK4,RPS6KA3,LRRK2,HUNK,ME1,ADCY2,ABCA10,ADCY7,ADCY8,MAP3K5,MET,PTK2B,DNAJA4,SCN8A,MAP3K10,FGFR1,PRKAG2,KIF17,AGAP2,TRIB2,CAMKK1,SGK1,AAK1,LMTK2,DGKZ,DGKD,POLQ,ATP2B1,ATP2B2,ATP2B3,NLK,MAST3,MYH9,MYH10,RIPK1,MYO1D,MYO1E,NEK10,RIPK2,PDE10A,FN3K,GK,MAST4,ABCC8,SIK2,SYN1,ACSL6,KALRN,CDKL2,CAMK2A,HCN1,GRK6,CIT,DNAH7,ABCA5,TJP1,DGKI,UBE2QL1,MAGI1,PNKP,PDE4A,PDE4B,PDE4D,DGKH,ATP8…
GO: Molecular Function	GO:0140345	phosphatidylcholine flippase activity	0.03168	3	6	ATP8B1,ATP10A,ATP8B2
GO: Molecular Function	GO:0005042	netrin receptor activity	0.03168	3	6	UNC5A,UNC5C,UNC5D
GO: Molecular Function	GO:0004016	adenylate cyclase activity	0.03218	4	12	ADCY2,ADCY7,ADCY8,GUCY1B1
GO: Molecular Function	GO:0031543	peptidyl-proline dioxygenase activity	0.03218	4	12	P4HA3,P4HA2,P4HTM,P3H2
GO: Molecular Function	GO:0005169	neurotrophin TRKB receptor binding	0.03401	2	2	BDNF,EFNA5
GO: Molecular Function	GO:0086059	voltage-gated calcium channel activity involved SA node cell action potential	0.03401	2	2	CACNA1G,CACNA1D
GO: Molecular Function	GO:0010855	adenylate cyclase inhibitor activity	0.03401	2	2	ADGRV1,GRM7
GO: Molecular Function	GO:0010854	adenylate cyclase regulator activity	0.03401	2	2	ADGRV1,GRM7
GO: Molecular Function	GO:0047611	acetylspermidine deacetylase activity	0.03401	2	2	HDAC6,HDAC10
GO: Molecular Function	GO:0035403	histone kinase activity (H3-T6 specific)	0.03401	2	2	PRKCA,PRKCB
GO: Molecular Function	GO:0008022	protein C-terminus binding	0.03443	24	250	KCNIP3,ADCY8,PTK2B,ATXN1,DGKZ,ATP1B1,ATP2B2,DST,HCN1,OPRM1,TJP1,SNTG1,MAGI1,SCLT1,AKAP7,RBFOX1,ZBTB16,EML2,DAPK3,ITPR1,DLG1,SHANK1,RASGRF1,NEIL1
GO: Molecular Function	GO:0031418	L-ascorbic acid binding	0.03559	5	20	P4HA3,P4HA2,PHYH,P4HTM,P3H2
GO: Molecular Function	GO:0043176	amine binding	0.03584	8	48	CHRM2,CHRM3,HRH1,HRH2,HTR1E,HTR2A,HTR4,FMN2
GO: Molecular Function	GO:0030554	adenyl nucleotide binding	0.03673	109	1621	EPHB6,ATP8B4,VRK3,MATK,CLK4,RPS6KA3,LRRK2,HUNK,ME1,ADCY2,ABCA10,ADCY7,ADCY8,MAP3K5,MET,PTK2B,DNAJA4,SCN8A,MAP3K10,FGFR1,PRKAG2,KIF17,AGAP2,TRIB2,CAMKK1,SGK1,AAK1,LMTK2,DGKZ,DGKD,POLQ,ATP2B1,ATP2B2,ATP2B3,NLK,MAST3,MYH9,MYH10,RIPK1,MYO1D,MYO1E,NEK10,RIPK2,PDE10A,FN3K,GK,MAST4,ABCC8,SIK2,SYN1,ACSL6,KALRN,CDKL2,CAMK2A,HCN1,GRK6,CIT,DNAH7,ABCA5,TJP1,DGKI,UBE2QL1,MAGI1,PNKP,PDE4A,PDE4B,PDE4D,DGKH,ATP8…
GO: Molecular Function	GO:0045499	chemorepellent activity	0.03759	6	29	SEMA7A,NRG3,SEMA5A,NRG1,SEMA3E,EFNA5
GO: Molecular Function	GO:0001223	transcription coactivator binding	0.03759	6	29	FOXO1,NFKB1,CIT,THRB,NR4A3,SMAD3
GO: Molecular Function	GO:0030551	cyclic nucleotide binding	0.03968	8	49	PDE10A,HCN1,KCNH3,PDE4A,PDE4B,PDE4D,PRKAR1B,KCNH1
GO: Molecular Function	GO:0098631	cell adhesion mediator activity	0.04005	10	71	GLDN,ITGA11,EMB,LRRC4C,CNTN4,SIRPA,DSC2,DSCAM,DSG2,EPCAM
GO: Molecular Function	GO:0019902	phosphatase binding	0.0429	29	328	VRK3,ADCY8,MAP3K5,MET,FOXO1,LMTK2,SPTBN4,PHACTR1,PPP1R12A,STAT6,IQGAP1,GHR,CACNA1C,GRIN1,TRAF3,CRY2,PPP2R1B,PPP2R2C,DZIP3,PPP1R16B,PHACTR2,SIRPA,ITPR1,JAK1,DLG1,TESC,SPRED1,RCAN2,SMAD3
GO: Molecular Function	GO:0004725	protein tyrosine phosphatase activity	0.04404	13	108	CDC14B,PTPN5,CDC25B,DUSP26,PGP,PTPN13,PTPRB,PTPRE,PTPRH,PTPRR,PTPRQ,DUSP6,PTPRU
GO: Molecular Function	GO:0098632	cell-cell adhesion mediator activity	0.0447	9	61	GLDN,EMB,LRRC4C,CNTN4,SIRPA,DSC2,DSCAM,DSG2,EPCAM
GO: Molecular Function	GO:0099635	voltage-gated calcium channel activity involved in positive regulation of presynaptic cytosolic calcium levels	0.04487	3	7	CACNA1D,CACNB2,CACNB4
GO: Molecular Function	GO:0098882	structural constituent of presynaptic active zone	0.04487	3	7	RIMS1,PCLO,RIMS2
GO: Molecular Function	GO:0008467	[heparan sulfate]-glucosamine 3-sulfotransferase 1 activity	0.04487	3	7	HS3ST5,HS3ST4,HS3ST2
GO: Molecular Function	GO:0035091	phosphatidylinositol binding	0.0466	26	287	ACTN2,CLVS1,ARAP2,SGK1,RPH3A,ZFYVE28,MYO1E,IQGAP2,WASHC2A,IQGAP1,PLCB1,SYT5,NRGN,HCN1,SYT7,HIP1,TNFAIP8L3,SNX10,TECPR1,FRMPD4,ZCCHC2,ASAP1,ITPR1,KCNH1,FRMPD2,SNX18
GO: Molecular Function	GO:0015269	calcium-activated potassium channel activity	0.04972	4	14	KCNMB4,KCNMA1,KCNN2,KCNN3
GO: Molecular Function	GO:0140333	glycerophospholipid flippase activity	0.04972	4	14	ATP8B1,ABCB1,ATP10A,ATP8B2
GO: Molecular Function	GO:0015108	chloride transmembrane transporter activity	0.04972	14	123	SLC12A5,SGK1,ANO3,GABRA1,GABRA4,GABRA5,GABRB1,GABRG2,GABRG3,SLC12A8,STX1A,SLC26A4,SLC4A8,SLC17A7
GO: Molecular Function	GO:0140303	intramembrane lipid transporter activity	0.04972	7	41	ATP8B4,ANO3,ATP8B1,ABCB1,ATP10A,ATP8B2,ATP10D
GO: Biological Process	GO:0099536	synaptic signaling	3.323e-32	161	1107	ASIC2,MBP,LRRK2,ETV5,NRN1,TENM2,ADCY8,STX1B,ADCYAP1,SLC12A5,CACNG3,MET,PTK2B,LRFN2,CAMK2N1,ATXN1,SCN8A,SORCS2,NR3C2,FGF14,CX3CL1,BEGAIN,DOC2A,TSHZ3,SORBS2,DGKZ,LRRC4C,SLC1A2,RPH3A,SPTBN4,SORCS3,IGSF9B,RIMS1,NRG3,PDE7B,ATP2B2,UNC13A,GABBR1,GABRA1,GABRA4,GABRA5,GABRB1,GIPC1,GABRG2,GABRG3,IQSEC2,CPLX1,ADGRB1,RGS9,CLSTN2,CYP46A1,BDNF,SYNGAP1,STX1A,CYFIP1,PLCL2,PLCB1,SYN1,SYP,SYT5,CACNA1I,KCNMB4,CACNA…
GO: Biological Process	GO:0099537	trans-synaptic signaling	7.017e-32	158	1085	ASIC2,MBP,LRRK2,ETV5,NRN1,TENM2,ADCY8,STX1B,ADCYAP1,SLC12A5,CACNG3,MET,PTK2B,LRFN2,CAMK2N1,ATXN1,SCN8A,SORCS2,NR3C2,FGF14,CX3CL1,BEGAIN,DOC2A,TSHZ3,DGKZ,LRRC4C,SLC1A2,RPH3A,SPTBN4,SORCS3,IGSF9B,RIMS1,NRG3,PDE7B,ATP2B2,UNC13A,GABBR1,GABRA1,GABRA4,GABRA5,GABRB1,GIPC1,GABRG2,GABRG3,IQSEC2,CPLX1,ADGRB1,RGS9,CLSTN2,CYP46A1,BDNF,SYNGAP1,STX1A,CYFIP1,PLCL2,PLCB1,SYN1,SYP,SYT5,CACNA1I,KCNMB4,CACNA1G,DAGL…
GO: Biological Process	GO:0098916	anterograde trans-synaptic signaling	6.262e-31	155	1076	ASIC2,MBP,LRRK2,ETV5,NRN1,ADCY8,STX1B,ADCYAP1,SLC12A5,CACNG3,MET,PTK2B,LRFN2,CAMK2N1,ATXN1,SCN8A,SORCS2,NR3C2,FGF14,CX3CL1,BEGAIN,DOC2A,TSHZ3,DGKZ,LRRC4C,SLC1A2,RPH3A,SPTBN4,SORCS3,IGSF9B,RIMS1,NRG3,PDE7B,ATP2B2,UNC13A,GABBR1,GABRA1,GABRA4,GABRA5,GABRB1,GIPC1,GABRG2,GABRG3,IQSEC2,CPLX1,ADGRB1,RGS9,CLSTN2,CYP46A1,BDNF,SYNGAP1,STX1A,CYFIP1,PLCL2,PLCB1,SYN1,SYP,SYT5,CACNA1I,KCNMB4,CACNA1G,CACNA1A,OT…
GO: Biological Process	GO:0007268	chemical synaptic transmission	6.262e-31	155	1076	ASIC2,MBP,LRRK2,ETV5,NRN1,ADCY8,STX1B,ADCYAP1,SLC12A5,CACNG3,MET,PTK2B,LRFN2,CAMK2N1,ATXN1,SCN8A,SORCS2,NR3C2,FGF14,CX3CL1,BEGAIN,DOC2A,TSHZ3,DGKZ,LRRC4C,SLC1A2,RPH3A,SPTBN4,SORCS3,IGSF9B,RIMS1,NRG3,PDE7B,ATP2B2,UNC13A,GABBR1,GABRA1,GABRA4,GABRA5,GABRB1,GIPC1,GABRG2,GABRG3,IQSEC2,CPLX1,ADGRB1,RGS9,CLSTN2,CYP46A1,BDNF,SYNGAP1,STX1A,CYFIP1,PLCL2,PLCB1,SYN1,SYP,SYT5,CACNA1I,KCNMB4,CACNA1G,CACNA1A,OT…
GO: Biological Process	GO:0050804	modulation of chemical synaptic transmission	2.573e-21	104	691	LRRK2,NRN1,ADCY8,STX1B,ADCYAP1,CACNG3,MET,PTK2B,LRFN2,SORCS2,NR3C2,FGF14,CX3CL1,BEGAIN,TSHZ3,DGKZ,LRRC4C,SORCS3,RIMS1,NRG3,ATP2B2,UNC13A,GABBR1,GIPC1,IQSEC2,CPLX1,ADGRB1,CLSTN2,CYP46A1,BDNF,SYNGAP1,STX1A,CYFIP1,PLCL2,PLCB1,SYN1,SYP,KCNMB4,CACNA1A,CNTN4,CACNA1D,CACNB2,CACNB4,NPTX1,NPTX2,NRGN,KALRN,CAMK2A,SYNE1,PHF24,GRIA4,GRIK3,GRIK4,GRIN1,GRIN2A,NR3C1,GRM4,GRM7,GRM8,SYT7,SHISA7,CCKBR,PTPN5,DGKI,T…
GO: Biological Process	GO:0099177	regulation of trans-synaptic signaling	2.573e-21	104	692	LRRK2,NRN1,ADCY8,STX1B,ADCYAP1,CACNG3,MET,PTK2B,LRFN2,SORCS2,NR3C2,FGF14,CX3CL1,BEGAIN,TSHZ3,DGKZ,LRRC4C,SORCS3,RIMS1,NRG3,ATP2B2,UNC13A,GABBR1,GIPC1,IQSEC2,CPLX1,ADGRB1,CLSTN2,CYP46A1,BDNF,SYNGAP1,STX1A,CYFIP1,PLCL2,PLCB1,SYN1,SYP,KCNMB4,CACNA1A,CNTN4,CACNA1D,CACNB2,CACNB4,NPTX1,NPTX2,NRGN,KALRN,CAMK2A,SYNE1,PHF24,GRIA4,GRIK3,GRIK4,GRIN1,GRIN2A,NR3C1,GRM4,GRM7,GRM8,SYT7,SHISA7,CCKBR,PTPN5,DGKI,T…
GO: Biological Process	GO:0042391	regulation of membrane potential	2.18e-19	88	554	ASIC2,LRRK2,ACTN2,KCNIP1,STX1B,ADCYAP1,RYR2,CACNG3,MET,PTK2B,ATXN1,SCN8A,NR3C2,FGF14,CX3CL1,BEGAIN,PEX5L,SLC4A3,SPTBN4,FOXP1,IGSF9B,RIMS1,ATP1B1,GABBR1,GABRA1,GABRA4,KCNH5,GABRA5,GABRB1,GABRG2,GABRG3,BDNF,STX1A,CACNA1I,KCNMB4,CACNA1G,CACNA1A,OTOA,CACNA1C,CACNA1D,CACNB2,CACNB4,SYNE1,HCN1,GRIA4,GRIK3,GRIK4,GRIN1,GRIN2A,GRM7,KCNH3,OPRM1,DGKI,TNR,PDE4D,CHRNA4,NALCN,AKAP7,USP53,SLC25A27,SLC4A8,RIMS4,P…
GO: Biological Process	GO:0099003	vesicle-mediated transport in synapse	2.312e-15	55	284	BTBD8,LRRK2,SYNDIG1,NRN1,STX1B,NR3C2,FGF14,DOC2A,NUMB,RIMS1,UNC13A,GIPC1,CPLX1,STX1A,CYFIP1,SYNJ2,SYN1,SYP,SYT5,CACNA1A,CACNA1D,CACNB2,CACNB4,CAMK2A,SYNE1,PCLO,GRM4,GRM7,GRM8,SYT7,DGKI,NRG1,CHRM2,CHRNA4,NRXN3,SLC4A8,HTR2A,PACSIN1,STXBP5L,TRIM9,RIMS4,PRKAR1B,CALY,PRKCA,PRKCB,PRKCE,CADPS2,MAPK10,RIMS2,SYT12,KCNH1,IQSEC1,SLC17A7,RAB27B,DRD3
GO: Biological Process	GO:0034330	cell junction organization	8.281e-15	108	899	ASIC2,LRRK2,ETV5,SYNDIG1,ACTN2,PTK2B,LRFN2,DLC1,SPARCL1,CX3CL1,SORBS2,PPFIBP1,DGKZ,LRRC4C,SHROOM2,ZNF365,RPH3A,SLIT1,NUMB,IGSF9B,RIMS1,ATP2B2,PDZRN3,UNC13A,GABRA1,GABRG2,FILIP1,MYH10,ADGRB1,CLSTN2,BDNF,IQGAP1,SYNGAP1,KIRREL3,CYFIP1,DST,ABCC8,SYN1,ADGRL2,NPHP1,CACNA1A,CACNA1D,CACNB2,CACNB4,NPTX1,KALRN,PCLO,CAST,SRCIN1,GRIN1,GRIN2A,SHISA7,THBS2,INF2,TJP1,TNR,CDH6,CDH7,CDH8,CDH10,CDH11,CDH12,CDH13,N…
GO: Biological Process	GO:0044057	regulation of system process	2.114e-14	100	810	ASIC2,LRRK2,KCNIP3,KCNIP1,STX1B,RYR2,RYR3,CACNG3,PTK2B,FGFR1,FBXO32,CX3CL1,BEGAIN,FOXO1,TSHZ3,SGK1,PEX5L,SLC4A3,SPTBN4,MLIP,SLC25A12,KCNIP4,FOXP1,IGSF9B,RIMS1,ATP1B1,ATP2B1,ATP2B2,ATP2B3,LPIN1,PPARGC1A,STX1A,ABCC8,KCNMB4,CACNA1G,TAFAZZIN,CCN3,CACNA1C,CACNA1D,CACNB2,CACNB4,NPTX1,NPTX2,CALD1,SYNE1,GRIN1,GRIN2A,NR3C1,SHISA7,CCKBR,OPRM1,THRB,TNR,NRG1,DLGAP2,PDE4B,PDE4D,KCNB2,CHRM2,TTN,CHRM3,CHRNA4,AB…
GO: Biological Process	GO:0006836	neurotransmitter transport	2.461e-14	54	291	CLN8,LRRK2,NRN1,STX1B,NR3C2,DOC2A,SLC1A2,RPH3A,RIMS1,TRAK2,UNC13A,GIPC1,CPLX1,STX1A,SYN1,SYP,SYT5,KCNMB4,CACNA1A,CACNA1D,CACNB2,CACNB4,CAMK2A,PCLO,GRM4,GRM7,GRM8,SYT7,DGKI,TSPOAP1,CHRM2,SLC29A2,CHRNA4,NRXN3,SLC4A8,HTR2A,STXBP5L,ICA1,TRIM9,RIMS4,PRKCA,PRKCB,PRKCE,RAB15,CADPS2,RIMS2,SYT12,SLC6A17,KCNC3,SV2B,KCNH1,SLC17A7,DRD3,CBLN2
GO: Biological Process	GO:0016079	synaptic vesicle exocytosis	2.597e-14	39	158	LRRK2,NRN1,STX1B,NR3C2,DOC2A,RIMS1,UNC13A,GIPC1,CPLX1,STX1A,SYN1,SYP,SYT5,CACNA1A,CACNA1D,CACNB2,CACNB4,CAMK2A,PCLO,GRM4,GRM7,GRM8,SYT7,DGKI,CHRM2,CHRNA4,NRXN3,SLC4A8,HTR2A,STXBP5L,TRIM9,RIMS4,PRKCA,PRKCB,PRKCE,CADPS2,RIMS2,SYT12,KCNH1
GO: Biological Process	GO:0060078	regulation of postsynaptic membrane potential	8.863e-14	40	172	LRRK2,STX1B,ADCYAP1,MET,PTK2B,ATXN1,NR3C2,FGF14,CX3CL1,BEGAIN,IGSF9B,RIMS1,GABBR1,GABRA1,GABRA4,GABRA5,GABRB1,GABRG2,GABRG3,BDNF,STX1A,CACNA1C,SYNE1,GRIA4,GRIK3,GRIK4,GRIN1,GRIN2A,OPRM1,DGKI,CHRNA4,RIMS2,CELF4,KCND2,SLC17A7,SHANK1,RGS4,RGS7,INSYN2A,NETO1
GO: Biological Process	GO:0001505	regulation of neurotransmitter levels	1.204e-13	54	303	CLN8,LRRK2,NRN1,STX1B,NR3C2,DOC2A,SLC1A2,RPH3A,RIMS1,UNC13A,GIPC1,CPLX1,STX1A,SYN1,SYP,SYT5,KCNMB4,DAGLA,CACNA1A,CACNA1D,CACNB2,CACNB4,CAMK2A,PCLO,GRM4,GRM7,GRM8,SYT7,DGKI,TSPOAP1,HNMT,CHRM2,SLC29A2,CHRNA4,NRXN3,SLC4A8,HTR2A,STXBP5L,ICA1,TRIM9,RIMS4,PRKCA,PRKCB,PRKCE,RAB15,CADPS2,RIMS2,SYT12,KCNC3,SV2B,KCNH1,SLC17A7,DRD3,CBLN2
GO: Biological Process	GO:0046928	regulation of neurotransmitter secretion	2.179e-13	36	144	LRRK2,NRN1,STX1B,NR3C2,RIMS1,UNC13A,GIPC1,CPLX1,STX1A,SYN1,SYP,KCNMB4,CACNA1A,CACNA1D,CACNB2,CACNB4,CAMK2A,GRM4,GRM7,GRM8,DGKI,CHRM2,CHRNA4,NRXN3,SLC4A8,HTR2A,STXBP5L,ICA1,RIMS4,PRKCA,PRKCB,PRKCE,RIMS2,SYT12,KCNC3,KCNH1
GO: Biological Process	GO:0050808	synapse organization	3.217e-13	78	576	ASIC2,LRRK2,ETV5,SYNDIG1,LRFN2,SPARCL1,CX3CL1,SORBS2,PPFIBP1,DGKZ,LRRC4C,ZNF365,RPH3A,SLIT1,NUMB,IGSF9B,RIMS1,ATP2B2,PDZRN3,UNC13A,GABRA1,GABRG2,FILIP1,MYH10,ADGRB1,CLSTN2,BDNF,SYNGAP1,KIRREL3,CYFIP1,SYN1,ADGRL2,CACNA1A,CACNA1D,CACNB2,CACNB4,NPTX1,KALRN,PCLO,CAST,SRCIN1,GRIN1,GRIN2A,SHISA7,THBS2,TJP1,TNR,CDH8,NRG1,DLG5,SYNPO,ARHGAP22,DLGAP3,NRXN3,NGEF,CABP1,RIMS4,CNTNAP4,PRKCA,RIMS2,IL1RAP,SEMA3E…
GO: Biological Process	GO:0099643	signal release from synapse	3.473e-13	46	234	LRRK2,NRN1,STX1B,NR3C2,DOC2A,RPH3A,RIMS1,UNC13A,GIPC1,CPLX1,STX1A,SYN1,SYP,SYT5,KCNMB4,CACNA1A,CACNA1D,CACNB2,CACNB4,CAMK2A,PCLO,GRM4,GRM7,GRM8,SYT7,DGKI,TSPOAP1,CHRM2,CHRNA4,NRXN3,SLC4A8,HTR2A,STXBP5L,ICA1,TRIM9,RIMS4,PRKCA,PRKCB,PRKCE,RAB15,CADPS2,RIMS2,SYT12,KCNC3,KCNH1,CBLN2
GO: Biological Process	GO:0007269	neurotransmitter secretion	3.473e-13	46	234	LRRK2,NRN1,STX1B,NR3C2,DOC2A,RPH3A,RIMS1,UNC13A,GIPC1,CPLX1,STX1A,SYN1,SYP,SYT5,KCNMB4,CACNA1A,CACNA1D,CACNB2,CACNB4,CAMK2A,PCLO,GRM4,GRM7,GRM8,SYT7,DGKI,TSPOAP1,CHRM2,CHRNA4,NRXN3,SLC4A8,HTR2A,STXBP5L,ICA1,TRIM9,RIMS4,PRKCA,PRKCB,PRKCE,RAB15,CADPS2,RIMS2,SYT12,KCNC3,KCNH1,CBLN2
GO: Biological Process	GO:0099504	synaptic vesicle cycle	4.617e-13	48	255	BTBD8,LRRK2,SYNDIG1,NRN1,STX1B,NR3C2,FGF14,DOC2A,RIMS1,UNC13A,GIPC1,CPLX1,STX1A,CYFIP1,SYNJ2,SYN1,SYP,SYT5,CACNA1A,CACNA1D,CACNB2,CACNB4,CAMK2A,PCLO,GRM4,GRM7,GRM8,SYT7,DGKI,CHRM2,CHRNA4,NRXN3,SLC4A8,HTR2A,PACSIN1,STXBP5L,TRIM9,RIMS4,PRKAR1B,PRKCA,PRKCB,PRKCE,CADPS2,RIMS2,SYT12,KCNH1,SLC17A7,RAB27B
GO: Biological Process	GO:0034220	ion transmembrane transport	6.798e-13	156	1646	CLN8,TMC7,ASIC2,SLC24A3,ACTN2,KCNIP3,DYSF,KCNIP1,SLC25A37,RYR2,RYR3,SLC12A5,CACNG3,MET,PTK2B,HECW2,SCN8A,FGF14,PRKAG2,CX3CL1,LRRC8C,DPP10,RASA3,EMB,SGK1,PEX5L,SHROOM2,SLC1A2,SLC4A3,SLC7A14,RPH3A,SLC2A3,KCNV1,SLC25A12,KCNIP4,ATP1B1,ATP2B1,ATP2B2,ATP2B3,ANO3,UNC80,GABRA1,GABRA4,KCNH5,GABRA5,SLC16A10,GABRB1,GABRG2,GABRG3,SLC9A9,RIPK1,SLC12A8,RGS9,STAC,BDNF,PPARGC1A,STAC2,ABCC8,PLCB1,CACNA1I,KCNMB4,C…
GO: Biological Process	GO:0051588	regulation of neurotransmitter transport	1.397e-12	37	162	LRRK2,NRN1,STX1B,NR3C2,RIMS1,UNC13A,GIPC1,CPLX1,STX1A,SYN1,SYP,KCNMB4,CACNA1A,CACNA1D,CACNB2,CACNB4,CAMK2A,GRM4,GRM7,GRM8,DGKI,CHRM2,CHRNA4,NRXN3,SLC4A8,HTR2A,STXBP5L,ICA1,RIMS4,PRKCA,PRKCB,PRKCE,RIMS2,SYT12,KCNC3,KCNH1,DRD3
GO: Biological Process	GO:0034765	regulation of ion transmembrane transport	2.392e-12	85	687	ASIC2,ACTN2,KCNIP3,DYSF,KCNIP1,RYR2,CACNG3,MET,PTK2B,HECW2,SCN8A,FGF14,PRKAG2,CX3CL1,DPP10,SLC1A2,RPH3A,KCNV1,KCNIP4,ATP1B1,KCNH5,RIPK1,RGS9,STAC,PPARGC1A,STAC2,ABCC8,PLCB1,CACNA1I,CACNA1G,CACNA1A,CACNA1C,CACNA1D,ACSL6,CACNB2,CACNB4,HCN1,GRK6,OSTN,GRIA4,GRIN1,GRIN2A,SHISA7,KCNH3,OPRM1,PDE4B,PDE4D,KCNB2,CHRM3,CHRNA4,ABCB1,KCNQ5,NALCN,AKAP7,CABP1,SLC25A27,CRHR1,JPH1,PRKCA,PRKCB,PRKCE,AHI1,KCNB1,KCN…
GO: Biological Process	GO:0048666	neuron development	2.422e-12	156	1673	EPHB6,GLDN,BTBD8,MBP,LRRK2,MCAM,ETV5,ADGRV1,NRN1,TENM2,STX1B,ADCYAP1,SLC12A5,PLEKHH1,UNC5A,MET,PTK2B,TTC8,MRTFB,HECW2,SCN8A,OLFM1,FGFR1,ALCAM,KIF17,CX3CL1,SDC2,RASAL1,SEMA7A,EMB,SGK1,LMTK2,GAS7,LRRC4C,CPNE5,ZNF365,SPTBN4,UNC5C,SLIT1,SLIT3,MYLIP,PRICKLE2,NUMB,FOXP1,RIMS1,TRAK2,ATP2B1,ATP2B2,MIAT,UNC13A,GABRA5,PHACTR1,GABRB1,DOK5,MYH10,SYT17,PPP1R12A,SPTB,ADGRB1,FSTL4,RAP1GAP2,BDNF,GFRA2,IQGAP1,SYN…
GO: Biological Process	GO:0034762	regulation of transmembrane transport	3.069e-12	85	691	ASIC2,ACTN2,KCNIP3,DYSF,KCNIP1,RYR2,CACNG3,MET,PTK2B,HECW2,SCN8A,FGF14,PRKAG2,CX3CL1,DPP10,SLC1A2,RPH3A,KCNV1,KCNIP4,ATP1B1,KCNH5,RIPK1,RGS9,STAC,PPARGC1A,STAC2,ABCC8,PLCB1,CACNA1I,CACNA1G,CACNA1A,CACNA1C,CACNA1D,ACSL6,CACNB2,CACNB4,HCN1,GRK6,OSTN,GRIA4,GRIN1,GRIN2A,SHISA7,KCNH3,OPRM1,PDE4B,PDE4D,KCNB2,CHRM3,CHRNA4,ABCB1,KCNQ5,NALCN,AKAP7,CABP1,SLC25A27,CRHR1,JPH1,PRKCA,PRKCB,PRKCE,AHI1,KCNB1,KCN…
GO: Biological Process	GO:0031175	neuron projection development	5.321e-12	138	1424	EPHB6,BTBD8,MBP,LRRK2,MCAM,ETV5,ADGRV1,NRN1,TENM2,STX1B,ADCYAP1,SLC12A5,PLEKHH1,UNC5A,MET,PTK2B,TTC8,MRTFB,HECW2,SCN8A,OLFM1,FGFR1,ALCAM,CX3CL1,SDC2,RASAL1,SEMA7A,EMB,SGK1,LMTK2,GAS7,LRRC4C,CPNE5,ZNF365,SPTBN4,UNC5C,SLIT1,SLIT3,MYLIP,PRICKLE2,NUMB,FOXP1,RIMS1,TRAK2,ATP2B2,UNC13A,PHACTR1,DOK5,MYH10,SYT17,PPP1R12A,SPTB,ADGRB1,FSTL4,RAP1GAP2,BDNF,GFRA2,IQGAP1,SYNGAP1,XYLT1,KIRREL3,KANK1,CYFIP1,DST,D…
GO: Biological Process	GO:0007610	behavior	2.073e-11	102	940	CLN8,LRRK2,ETV5,KCNIP3,ADCY8,ADCYAP1,SLC12A5,MET,QRFPR,ATXN1,SCN8A,FGF14,FBXO32,MMP17,SGIP1,SGK1,ITGA8,SLC1A2,ADAM22,SPTBN4,PDE8B,ASL,SORCS3,FOXP1,ATP2B2,GABBR1,GABRA1,GABRA5,GABRG2,BDNF,SYNGAP1,KIRREL3,ABCC8,PLCB1,GNG7,DAGLA,NPAS2,NPHP1,CACNA1A,CACNA1C,CACNA1D,CACNB4,NPTX2,PGLYRP1,NRGN,KALRN,HCN1,GRIN1,GRIN2A,NR3C1,GRM4,GRM7,SHISA7,CCKBR,OPRM1,PTPN5,USP2,THRB,TMOD1,DGKI,CSMD1,RNF180,TNR,GPR176,H…
GO: Biological Process	GO:0055085	transmembrane transport	4.185e-11	166	1887	CLN8,TMC7,ASIC2,SLC22A15,SLC24A3,ACTN2,KCNIP3,DYSF,KCNIP1,ABCA10,SLC25A37,RYR2,RYR3,SLC12A5,CACNG3,MET,PTK2B,HECW2,SCN8A,FGF14,PRKAG2,CX3CL1,SVOP,LRRC8C,DPP10,RASA3,EMB,SGK1,PEX5L,SHROOM2,SLC1A2,SLC4A3,SLC7A14,RPH3A,SLC2A3,KCNV1,SLC25A12,KCNIP4,ATP1B1,ATP2B1,ATP2B2,ATP2B3,ANO3,UNC80,GABRA1,GABRA4,KCNH5,GABRA5,SLC16A10,GABRB1,GABRG2,GABRG3,SLC9A9,RIPK1,SLC12A8,RGS9,STAC,BDNF,PPARGC1A,STAC2,ABCC8,P…
GO: Biological Process	GO:0000902	cell morphogenesis	1.212e-10	134	1426	EPHB6,MBP,LRRK2,ETV5,NRN1,TENM2,PLEKHH1,UNC5A,MET,PTK2B,TTC8,DLC1,HECW2,SCN8A,OLFM1,ALCAM,SDC2,RASAL1,CAP2,SHROOM3,SEMA7A,EMB,SGK1,ITGA8,LMTK2,GAS7,LRRC4C,CPNE5,SHROOM2,ZNF365,SPTBN4,UNC5C,SLIT1,SLIT3,PARVA,NUMB,FOXP1,RIMS1,TRAK2,ATP2B2,UNC13A,PHACTR1,DOK5,MYH9,MYH10,SYT17,PPP1R12A,SPTB,ADGRB1,FSTL4,WASHC2A,BDNF,GFRA2,IQGAP1,SYNGAP1,KIRREL3,KANK1,CYFIP1,DST,DAGLA,UNC5D,FMNL1,CACNA1A,CNTN4,NPTX1,K…
GO: Biological Process	GO:0006813	potassium ion transport	1.281e-10	45	266	SLC24A3,ACTN2,KCNIP3,KCNIP1,ADCYAP1,SLC12A5,PTK2B,DPP10,KCNV1,KCNIP4,ATP1B1,KCNH5,SLC9A9,SLC12A8,ABCC8,KCNMB4,CACNA1D,HCN1,KCNH3,KCNB2,KCNQ5,NALCN,SLC24A2,AKAP7,HTR2A,KCNB1,KCNC2,KCNC3,KCND2,KCND3,KCNF1,KCNG1,KCNH1,KCNJ3,KCNJ6,KCNK1,KCNMA1,KCNN2,KCNN3,KCNQ3,DLG1,DRD3,RGS4,RGS7,NETO1
GO: Biological Process	GO:0007214	gamma-aminobutyric acid signaling pathway	1.633e-10	16	33	GABBR1,GABRA1,GABRA4,GABRA5,GABRB1,GABRG2,GABRG3,BDNF,PLCL2,CACNA1A,CACNB4,PHF24,SHISA7,PLCL1,HTR4,GABBR2
GO: Biological Process	GO:2000300	regulation of synaptic vesicle exocytosis	2.179e-10	26	97	LRRK2,NRN1,NR3C2,RIMS1,GIPC1,SYN1,SYP,CACNA1D,CACNB2,CACNB4,GRM4,GRM7,GRM8,DGKI,CHRM2,CHRNA4,NRXN3,SLC4A8,HTR2A,STXBP5L,RIMS4,PRKCA,PRKCB,PRKCE,RIMS2,KCNH1
GO: Biological Process	GO:0071805	potassium ion transmembrane transport	2.179e-10	41	230	SLC24A3,ACTN2,KCNIP3,KCNIP1,SLC12A5,DPP10,KCNV1,KCNIP4,ATP1B1,KCNH5,SLC9A9,SLC12A8,ABCC8,KCNMB4,CACNA1D,HCN1,KCNH3,KCNB2,KCNQ5,NALCN,SLC24A2,AKAP7,KCNB1,KCNC2,KCNC3,KCND2,KCND3,KCNF1,KCNG1,KCNH1,KCNJ3,KCNJ6,KCNK1,KCNMA1,KCNN2,KCNN3,KCNQ3,DLG1,RGS4,RGS7,NETO1
GO: Biological Process	GO:0098660	inorganic ion transmembrane transport	2.187e-10	109	1078	ASIC2,SLC24A3,ACTN2,KCNIP3,DYSF,KCNIP1,SLC25A37,RYR2,RYR3,SLC12A5,CACNG3,PTK2B,HECW2,SCN8A,FGF14,CX3CL1,DPP10,RASA3,SHROOM2,KCNV1,KCNIP4,ATP1B1,ATP2B1,ATP2B2,ATP2B3,ANO3,GABRA1,GABRA4,KCNH5,GABRA5,GABRB1,GABRG2,GABRG3,SLC9A9,SLC12A8,RGS9,STAC,BDNF,STAC2,ABCC8,PLCB1,CACNA1I,KCNMB4,CACNA1G,TAFAZZIN,CACNA1A,CACNA1C,CACNA1D,CACNB2,CACNB4,HCN1,GRIN1,GRIN2A,ADAMTS8,NR3C1,GRM7,KCNH3,OPRM1,PDE4B,PDE4D,SL…
GO: Biological Process	GO:0098655	cation transmembrane transport	2.342e-10	111	1108	ASIC2,SLC24A3,ACTN2,KCNIP3,DYSF,KCNIP1,SLC25A37,RYR2,RYR3,SLC12A5,CACNG3,PTK2B,HECW2,SCN8A,FGF14,CX3CL1,DPP10,RASA3,PEX5L,SHROOM2,RPH3A,KCNV1,KCNIP4,ATP1B1,ATP2B1,ATP2B2,ATP2B3,UNC80,KCNH5,SLC9A9,SLC12A8,RGS9,STAC,BDNF,PPARGC1A,STAC2,ABCC8,PLCB1,CACNA1I,KCNMB4,CACNA1G,TAFAZZIN,CACNA1A,CACNA1C,CACNA1D,CACNB2,CACNB4,HCN1,GRIA4,GRIN1,GRIN2A,NR3C1,GRM7,SHISA7,KCNH3,OPRM1,SLC7A8,PDE4B,PDE4D,TRPC4,SLC3…
GO: Biological Process	GO:0023061	signal release	3.352e-10	79	678	LRRK2,NRN1,ADCY8,STX1B,ADCYAP1,CAMK2N1,NR3C2,FGFR1,SYT13,DOC2A,SCG5,PIWIL4,PEX5L,RPH3A,PDE8B,RIMS1,UNC13A,GABBR1,SLC16A10,GIPC1,ILDR2,SYT17,CPLX1,STX1A,ABCC8,SYN1,SYP,SYT5,KCNMB4,CCN3,CACNA1A,CACNA1C,CACNA1D,CACNB2,CACNB4,KALRN,CAMK2A,PCLO,GRM4,GRM7,GRM8,SYT7,CCKBR,OPRM1,DGKI,PCP4,NRG1,TSPOAP1,SLC30A8,CHRM2,CHRNA4,NRXN3,SLC4A8,HTR2A,STXBP5L,ICA1,ACVR1C,CRHR1,CRY2,TRIM9,RIMS4,PRKCA,PRKCB,PRKCE,RAB…
GO: Biological Process	GO:0043269	regulation of ion transport	3.791e-10	148	1665	ASIC2,LRRK2,ACTN2,KCNIP3,DYSF,KCNIP1,ADCY8,ADCYAP1,RYR2,CACNG3,MET,PTK2B,CAMK2N1,HECW2,SCN8A,OSBPL6,FGF14,FGFR1,PRKAG2,CX3CL1,SYT13,DPP10,SGK1,PIWIL4,PEX5L,ABLIM3,SLC1A2,RPH3A,SPTBN4,KCNV1,PDE8B,NUMB,KCNIP4,ATP1B1,ATP2B1,ATP2B2,GABBR1,SORL1,KCNH5,TTC39B,MYH10,RIPK1,SYT17,RGS9,STAC,PPARGC1A,STAC2,STX1A,ABCC8,NFKB1,PLCB1,SYT5,CACNA1I,CACNA1G,MTCL1,CCN3,CACNA1A,CACNA1C,CACNA1D,ACSL6,CACNB2,CACNB4,KA…
GO: Biological Process	GO:0030029	actin filament-based process	4.06e-10	100	964	ACTN2,RYR2,MET,PTK2B,TTC8,MRTFB,DLC1,CX3CL1,CAP2,AGAP2,SHROOM3,SORBS2,NEBL,SGCD,GAS7,SHROOM2,ABLIM3,SPECC1,SPTBN4,PPARGC1B,PARVA,FOXP1,RBM24,ABLIM2,PHACTR1,STARD13,MYH9,MYH10,MYO1D,MYO1E,IQGAP2,PPP1R12A,ARHGAP26,SPTB,IQSEC2,ADGRB1,WASHC2A,IQGAP1,LPIN1,KANK1,CYFIP1,PDLIM3,CACNA1G,FMNL1,NPHP1,CACNA1C,CACNA1D,CACNB2,LURAP1,CALD1,SEMA5A,CIT,INF2,TJP1,TMOD1,DAAM2,CORO6,TPM4,HIP1,PDE4B,PDE4D,PDGFA,SYNP…
GO: Biological Process	GO:1903305	regulation of regulated secretory pathway	4.405e-10	40	226	LRRK2,NRN1,NR3C2,SYT13,DOC2A,RIMS1,GIPC1,SYT17,STX1A,SYN1,SYP,SYT5,CACNA1I,CACNA1G,CACNA1A,CACNA1D,CACNB2,CACNB4,GRM4,GRM7,GRM8,SYT7,DGKI,CHRM2,CHRNA4,NRXN3,SLC4A8,HTR2A,STXBP5L,CRHR1,TRIM9,RIMS4,PRKCA,PRKCB,PRKCE,RAB15,RIMS2,SYT12,KCNB1,KCNH1
GO: Biological Process	GO:0048812	neuron projection morphogenesis	7.546e-10	99	961	EPHB6,MBP,LRRK2,ETV5,NRN1,TENM2,PLEKHH1,UNC5A,MET,TTC8,HECW2,SCN8A,OLFM1,ALCAM,SDC2,RASAL1,SEMA7A,EMB,SGK1,LMTK2,GAS7,LRRC4C,CPNE5,ZNF365,SPTBN4,UNC5C,SLIT1,SLIT3,NUMB,FOXP1,RIMS1,TRAK2,UNC13A,PHACTR1,DOK5,MYH10,SYT17,PPP1R12A,SPTB,ADGRB1,FSTL4,BDNF,GFRA2,IQGAP1,SYNGAP1,KIRREL3,CYFIP1,DST,DAGLA,UNC5D,CACNA1A,CNTN4,NPTX1,KALRN,CAMK2A,SYNE1,OSTN,CRPPA,SEMA5A,SRCIN1,GRIN1,CIT,TNR,CDH11,LGI1,NRG1,PRM…
GO: Biological Process	GO:0032412	regulation of ion transmembrane transporter activity	8.091e-10	48	315	ASIC2,ACTN2,DYSF,RYR2,CACNG3,PTK2B,HECW2,FGF14,RPH3A,ATP1B1,RIPK1,RGS9,STAC,PPARGC1A,STAC2,ABCC8,PLCB1,CACNA1A,CACNA1D,CACNB2,CACNB4,HCN1,GRK6,GRIA4,GRIN1,GRIN2A,SHISA7,OPRM1,PDE4B,PDE4D,CHRM3,CHRNA4,ABCB1,AKAP7,CABP1,CRHR1,JPH1,PRKCA,PRKCE,KCNC2,KCNG1,DLG1,TESC,DMD,SHANK1,DRD3,RASGRF1,NETO1
GO: Biological Process	GO:0120039	plasma membrane bounded cell projection morphogenesis	8.119e-10	100	977	EPHB6,MBP,LRRK2,ETV5,NRN1,TENM2,PLEKHH1,UNC5A,MET,TTC8,HECW2,SCN8A,OLFM1,ALCAM,SDC2,RASAL1,SEMA7A,EMB,SGK1,LMTK2,GAS7,LRRC4C,CPNE5,ZNF365,SPTBN4,UNC5C,SLIT1,SLIT3,NUMB,FOXP1,RIMS1,TRAK2,UNC13A,PHACTR1,DOK5,MYH10,SYT17,PPP1R12A,SPTB,ADGRB1,FSTL4,BDNF,GFRA2,IQGAP1,SYNGAP1,KIRREL3,KANK1,CYFIP1,DST,DAGLA,UNC5D,CACNA1A,CNTN4,NPTX1,KALRN,CAMK2A,SYNE1,OSTN,CRPPA,SEMA5A,SRCIN1,GRIN1,CIT,TNR,CDH11,LGI1,NR…
GO: Biological Process	GO:0048858	cell projection morphogenesis	1.206e-09	100	984	EPHB6,MBP,LRRK2,ETV5,NRN1,TENM2,PLEKHH1,UNC5A,MET,TTC8,HECW2,SCN8A,OLFM1,ALCAM,SDC2,RASAL1,SEMA7A,EMB,SGK1,LMTK2,GAS7,LRRC4C,CPNE5,ZNF365,SPTBN4,UNC5C,SLIT1,SLIT3,NUMB,FOXP1,RIMS1,TRAK2,UNC13A,PHACTR1,DOK5,MYH10,SYT17,PPP1R12A,SPTB,ADGRB1,FSTL4,BDNF,GFRA2,IQGAP1,SYNGAP1,KIRREL3,KANK1,CYFIP1,DST,DAGLA,UNC5D,CACNA1A,CNTN4,NPTX1,KALRN,CAMK2A,SYNE1,OSTN,CRPPA,SEMA5A,SRCIN1,GRIN1,CIT,TNR,CDH11,LGI1,NR…
GO: Biological Process	GO:0098662	inorganic cation transmembrane transport	1.251e-09	100	985	ASIC2,SLC24A3,ACTN2,KCNIP3,DYSF,KCNIP1,SLC25A37,RYR2,RYR3,SLC12A5,CACNG3,PTK2B,HECW2,SCN8A,FGF14,CX3CL1,DPP10,RASA3,SHROOM2,KCNV1,KCNIP4,ATP1B1,ATP2B1,ATP2B2,ATP2B3,KCNH5,SLC9A9,SLC12A8,RGS9,STAC,BDNF,STAC2,ABCC8,PLCB1,CACNA1I,KCNMB4,CACNA1G,TAFAZZIN,CACNA1A,CACNA1C,CACNA1D,CACNB2,CACNB4,HCN1,GRIN1,GRIN2A,NR3C1,GRM7,KCNH3,OPRM1,PDE4B,PDE4D,TRPC4,SLC30A8,KCNB2,KCNQ5,NALCN,SLC24A2,HRH1,AKAP7,CABP1,…
GO: Biological Process	GO:0032409	regulation of transporter activity	1.41e-09	50	343	ASIC2,ACTN2,DYSF,RYR2,CACNG3,PTK2B,HECW2,FGF14,SGK1,RPH3A,ATP1B1,RIPK1,RGS9,STAC,PPARGC1A,STAC2,ABCC8,PLCB1,CACNA1A,CACNA1D,CACNB2,CACNB4,HCN1,GRK6,GRIA4,GRIN1,GRIN2A,SHISA7,OPRM1,PDE4B,PDE4D,CHRM3,CHRNA4,ABCB1,AKAP7,CABP1,NDFIP2,CRHR1,JPH1,PRKCA,PRKCE,KCNC2,KCNG1,DLG1,TESC,DMD,SHANK1,DRD3,RASGRF1,NETO1
GO: Biological Process	GO:0006812	cation transport	1.63e-09	132	1458	ASIC2,SLC24A3,ACTN2,KCNIP3,DYSF,KCNIP1,SLC25A37,ADCYAP1,RYR2,RYR3,SLC12A5,CACNG3,PTK2B,HECW2,SCN8A,FGF14,CX3CL1,SYT13,DPP10,RASA3,SGK1,LMTK2,PEX5L,SHROOM2,RPH3A,SPTBN4,KCNV1,KCNIP4,ATP1B1,ATP2B1,ATP2B2,ATP2B3,UNC80,GABBR1,KCNH5,SLC9A9,SYT17,SLC12A8,RGS9,STAC,BDNF,PPARGC1A,STAC2,ABCC8,PLCB1,SYT5,CACNA1I,KCNMB4,CACNA1G,TAFAZZIN,CACNA1A,CACNA1C,CACNA1D,CACNB2,CACNB4,CAMK2A,HCN1,GRIA4,GRIN1,GRIN2A,NR…
GO: Biological Process	GO:0035249	synaptic transmission, glutamatergic	2.538e-09	27	117	LRRK2,ADCYAP1,CACNG3,PTK2B,TSHZ3,DGKZ,UNC13A,IQSEC2,CACNA1A,CACNB4,NPTX2,KALRN,GRIA4,GRIK3,GRIK4,GRIN1,GRM4,GRM7,GRM8,CCKBR,DGKI,TNR,CDH8,HTR2A,SLC17A7,SHANK1,DRD3
GO: Biological Process	GO:0022898	regulation of transmembrane transporter activity	2.694e-09	48	327	ASIC2,ACTN2,DYSF,RYR2,CACNG3,PTK2B,HECW2,FGF14,RPH3A,ATP1B1,RIPK1,RGS9,STAC,PPARGC1A,STAC2,ABCC8,PLCB1,CACNA1A,CACNA1D,CACNB2,CACNB4,HCN1,GRK6,GRIA4,GRIN1,GRIN2A,SHISA7,OPRM1,PDE4B,PDE4D,CHRM3,CHRNA4,ABCB1,AKAP7,CABP1,CRHR1,JPH1,PRKCA,PRKCE,KCNC2,KCNG1,DLG1,TESC,DMD,SHANK1,DRD3,RASGRF1,NETO1
GO: Biological Process	GO:0032990	cell part morphogenesis	4.231e-09	100	1008	EPHB6,MBP,LRRK2,ETV5,NRN1,TENM2,PLEKHH1,UNC5A,MET,TTC8,HECW2,SCN8A,OLFM1,ALCAM,SDC2,RASAL1,SEMA7A,EMB,SGK1,LMTK2,GAS7,LRRC4C,CPNE5,ZNF365,SPTBN4,UNC5C,SLIT1,SLIT3,NUMB,FOXP1,RIMS1,TRAK2,UNC13A,PHACTR1,DOK5,MYH10,SYT17,PPP1R12A,SPTB,ADGRB1,FSTL4,BDNF,GFRA2,IQGAP1,SYNGAP1,KIRREL3,KANK1,CYFIP1,DST,DAGLA,UNC5D,CACNA1A,CNTN4,NPTX1,KALRN,CAMK2A,SYNE1,OSTN,CRPPA,SEMA5A,SRCIN1,GRIN1,CIT,TNR,CDH11,LGI1,NR…
GO: Biological Process	GO:0017157	regulation of exocytosis	4.231e-09	45	298	LRRK2,NRN1,STX1B,NR3C2,SYT13,DOC2A,RIMS1,GIPC1,SYT17,CPLX1,STX1A,SYN1,SYP,SYT5,CACNA1I,CACNA1G,CACNA1A,CACNA1D,CACNB2,CACNB4,PCLO,GRM4,GRM7,GRM8,SYT7,DGKI,CHRM2,CHRNA4,NRXN3,SLC4A8,HTR2A,STXBP5L,CRHR1,TRIM9,RIMS4,PRKCA,PRKCB,PRKCE,RAB15,CADPS2,RIMS2,SYT12,KCNB1,KCNH1,RAB27B
GO: Biological Process	GO:1903530	regulation of secretion by cell	6.877e-09	84	793	LRRK2,NRN1,ADCY8,STX1B,ADCYAP1,CAMK2N1,NR3C2,FGFR1,SYT13,DOC2A,SCG5,PIWIL4,PEX5L,PDE8B,RIMS1,UNC13A,GABBR1,GIPC1,MYH10,SYT17,CPLX1,STX1A,ABCC8,SYN1,SYP,SYT5,CACNA1I,KCNMB4,CACNA1G,CCN3,CACNA1A,CACNA1C,CACNA1D,CACNB2,CACNB4,KALRN,CAMK2A,PCLO,SRCIN1,NR3C1,GRM4,GRM7,GRM8,SYT7,CCKBR,OPRM1,DGKI,PCP4,PCSK1,NRG1,SLC30A8,CHRM2,TTN,CHRNA4,NRXN3,SLC4A8,HTR2A,STXBP5L,ICA1,ACVR1C,CRHR1,CRY2,TRIM9,RIMS4,PRKCA…
GO: Biological Process	GO:0032989	cellular component morphogenesis	1.11e-08	109	1157	EPHB6,MBP,LRRK2,ETV5,ACTN2,NRN1,TENM2,PLEKHH1,UNC5A,MET,TTC8,HECW2,SCN8A,OLFM1,ALCAM,SDC2,RASAL1,NEBL,SEMA7A,EMB,SGK1,LMTK2,GAS7,LRRC4C,CPNE5,ZNF365,SPTBN4,UNC5C,SLIT1,SLIT3,NUMB,FOXP1,RIMS1,TRAK2,RBM24,UNC13A,PHACTR1,DOK5,MYH10,SYT17,PPP1R12A,SPTB,ADGRB1,FSTL4,BDNF,GFRA2,IQGAP1,SYNGAP1,KIRREL3,KANK1,CYFIP1,DST,DAGLA,UNC5D,CACNA1A,CNTN4,NPTX1,KALRN,CAMK2A,SYNE1,OSTN,CRPPA,SEMA5A,SRCIN1,GRIN1,CIT,…
GO: Biological Process	GO:0001508	action potential	1.369e-08	36	212	KCNIP1,RYR2,CACNG3,SCN8A,SLC4A3,SPTBN4,FOXP1,ATP1B1,CACNA1I,KCNMB4,CACNA1G,CACNA1A,OTOA,CACNA1C,CACNA1D,CACNB2,CACNB4,HCN1,GRIN2A,GRM7,TNR,PDE4D,CHRNA4,USP53,TRPM4,KCNB1,KCNC2,KCND2,KCND3,KCNJ3,KCNMA1,KCNN2,DLG1,DMD,DSC2,DSG2
GO: Biological Process	GO:0048667	cell morphogenesis involved in neuron differentiation	2.007e-08	91	909	EPHB6,MBP,LRRK2,ETV5,NRN1,TENM2,PLEKHH1,UNC5A,MET,TTC8,HECW2,SCN8A,OLFM1,ALCAM,SDC2,SEMA7A,EMB,SGK1,LMTK2,LRRC4C,ZNF365,SPTBN4,UNC5C,SLIT1,SLIT3,NUMB,FOXP1,TRAK2,ATP2B2,PHACTR1,DOK5,MYH10,PPP1R12A,SPTB,ADGRB1,FSTL4,BDNF,GFRA2,SYNGAP1,CYFIP1,DST,DAGLA,UNC5D,CACNA1A,CNTN4,NPTX1,KALRN,CAMK2A,SYNE1,CRPPA,SEMA5A,SRCIN1,GRIN1,CIT,TNR,CDH11,LGI1,NRG1,PRMT8,NRXN3,NGEF,HTR2A,PACSIN1,AATK,PLXNA4,KNDC1,PRKC…
GO: Biological Process	GO:2001257	regulation of cation channel activity	2.96e-08	36	218	ASIC2,ACTN2,DYSF,CACNG3,PTK2B,FGF14,RPH3A,RGS9,STAC,PPARGC1A,STAC2,ABCC8,CACNA1A,CACNB2,CACNB4,HCN1,GRIA4,GRIN1,GRIN2A,SHISA7,OPRM1,PDE4B,PDE4D,CHRNA4,AKAP7,CABP1,CRHR1,JPH1,KCNC2,KCNG1,DLG1,DMD,SHANK1,DRD3,RASGRF1,NETO1
GO: Biological Process	GO:0000904	cell morphogenesis involved in differentiation	5.052e-08	103	1100	EPHB6,MBP,LRRK2,ETV5,NRN1,TENM2,PLEKHH1,UNC5A,MET,TTC8,HECW2,SCN8A,OLFM1,ALCAM,SDC2,SEMA7A,EMB,SGK1,ITGA8,LMTK2,LRRC4C,ZNF365,SPTBN4,UNC5C,SLIT1,SLIT3,PARVA,NUMB,FOXP1,TRAK2,ATP2B2,PHACTR1,DOK5,MYH9,MYH10,PPP1R12A,SPTB,ADGRB1,FSTL4,WASHC2A,BDNF,GFRA2,SYNGAP1,KANK1,CYFIP1,DST,DAGLA,UNC5D,CACNA1A,CNTN4,NPTX1,KALRN,CAMK2A,SYNE1,CRPPA,SEMA5A,SRCIN1,GRIN1,CIT,TNR,CDH11,LGI1,NRG1,PRMT8,COL22A1,TYRO3,NR…
GO: Biological Process	GO:0007626	locomotory behavior	5.77e-08	46	335	CLN8,LRRK2,ETV5,ADCY8,QRFPR,ATXN1,SCN8A,FGF14,FBXO32,SLC1A2,ADAM22,SPTBN4,ASL,ATP2B2,GABRA1,SYNGAP1,GNG7,DAGLA,NPAS2,CACNA1A,CACNA1C,CACNB4,KALRN,GRIN1,GRIN2A,OPRM1,USP2,TMOD1,TNR,LGI1,NRG1,CHRNA4,CRHR1,MICAL2,PRKCE,MAPK10,CA10,KCND2,KCNMA1,DRD3,OXR1,DSCAM,CAMK1G,RGS4,RCAN2,EPHA4
GO: Biological Process	GO:0030036	actin cytoskeleton organization	5.806e-08	86	858	ACTN2,MET,PTK2B,TTC8,MRTFB,DLC1,CX3CL1,CAP2,AGAP2,SHROOM3,SORBS2,NEBL,GAS7,SHROOM2,ABLIM3,SPECC1,SPTBN4,PPARGC1B,PARVA,FOXP1,RBM24,ABLIM2,PHACTR1,STARD13,MYH9,MYH10,MYO1D,MYO1E,IQGAP2,PPP1R12A,ARHGAP26,SPTB,IQSEC2,ADGRB1,WASHC2A,IQGAP1,LPIN1,KANK1,CYFIP1,PDLIM3,FMNL1,NPHP1,LURAP1,CALD1,SEMA5A,CIT,INF2,TJP1,TMOD1,DAAM2,CORO6,TPM4,HIP1,PDGFA,SYNPO,TTN,PACSIN1,PALM2AKAP2,MICAL2,FMN2,PRKCE,DIXDC1,PRK…
GO: Biological Process	GO:0051046	regulation of secretion	6.781e-08	86	861	LRRK2,NRN1,ADCY8,STX1B,ADCYAP1,CAMK2N1,NR3C2,FGFR1,SYT13,DOC2A,SGK1,SCG5,PIWIL4,PEX5L,PDE8B,RIMS1,UNC13A,GABBR1,GIPC1,MYH10,SYT17,CPLX1,STX1A,ABCC8,SYN1,SYP,SYT5,CACNA1I,KCNMB4,CACNA1G,CCN3,CACNA1A,CACNA1C,CACNA1D,CACNB2,CACNB4,KALRN,CAMK2A,PCLO,SRCIN1,NR3C1,GRM4,GRM7,GRM8,SYT7,CCKBR,OPRM1,DGKI,PCP4,PCSK1,NRG1,SLC30A8,CHRM2,TTN,CHRNA4,NRXN3,HRH2,SLC4A8,HTR2A,STXBP5L,ICA1,ACVR1C,CRHR1,CRY2,TRIM9,R…
GO: Biological Process	GO:1902414	protein localization to cell junction	7.058e-08	28	145	ASIC2,STX1B,CACNG3,KIF17,ADAM22,IQSEC2,CPLX1,NPTX1,NPTX2,KALRN,CAMK2A,PCLO,GRIN1,GRIN2A,TAMALIN,TJP1,LGI1,DLG5,ABCB1,NECTIN3,MAPK10,JAK1,DLG1,RAB27B,MPP7,SHANK1,GPC6,NETO1
GO: Biological Process	GO:0099601	regulation of neurotransmitter receptor activity	7.058e-08	22	92	ACTN2,CACNG3,PTK2B,BEGAIN,RPH3A,RGS9,PPARGC1A,NPTX1,NPTX2,GRIA4,GRIN1,GRIN2A,SHISA7,OPRM1,DLGAP2,CHRNA4,DLGAP3,LYPD6B,DLG1,SHANK1,RASGRF1,NETO1
GO: Biological Process	GO:0051966	regulation of synaptic transmission, glutamatergic	8.933e-08	21	85	LRRK2,ADCYAP1,CACNG3,PTK2B,TSHZ3,DGKZ,UNC13A,IQSEC2,NPTX2,KALRN,GRIA4,GRIK3,GRM4,GRM7,GRM8,CCKBR,DGKI,TNR,HTR2A,SHANK1,DRD3
GO: Biological Process	GO:0099072	regulation of postsynaptic membrane neurotransmitter receptor levels	2.472e-07	22	98	STX1B,CACNG3,ADAM22,NUMB,IQSEC2,CPLX1,NPTX1,NPTX2,KALRN,CAMK2A,SYNE1,TAMALIN,LGI1,NRG1,FRRS1L,PACSIN1,CALY,MAPK10,IQSEC1,DLG1,DRD3,GPC6
GO: Biological Process	GO:0007417	central nervous system development	2.741e-07	139	1694	EPHB6,CLN8,ASIC2,RPS6KA3,MBP,LRRK2,ETV5,TENM2,ADCYAP1,MET,TTC8,MRTFB,DLC1,ATXN1,NME5,FGFR1,ALCAM,RECK,DOC2A,SEMA7A,ZDHHC16,ITGA8,SHROOM2,SLC1A2,ZNF365,RPH3A,ADAM22,SLC2A3,SPTBN4,UNC5C,SLIT1,SLIT3,NUMB,FOXP1,NRG3,ATP2B1,ATP2B2,ATP2B3,NLK,GABRA4,GABRA5,PHACTR1,GABRB1,MYH9,MYH10,MYO1D,PPP1R12A,GAS8,BDH1,BDNF,SYNGAP1,PPARGC1A,KIRREL3,ALDH1A2,SYNJ2,SULF1,PLCB1,TACC1,ADGRL2,UNC5D,NPAS2,CACNA1A,CNTN4,NP…
GO: Biological Process	GO:1904062	regulation of cation transmembrane transport	3.089e-07	52	428	ASIC2,ACTN2,KCNIP3,DYSF,KCNIP1,RYR2,CACNG3,PTK2B,HECW2,FGF14,CX3CL1,DPP10,RPH3A,KCNIP4,ATP1B1,RGS9,STAC,PPARGC1A,STAC2,ABCC8,PLCB1,CACNA1A,CACNA1C,CACNA1D,CACNB2,CACNB4,HCN1,GRIA4,GRIN1,GRIN2A,SHISA7,OPRM1,PDE4B,PDE4D,CHRNA4,AKAP7,CABP1,CRHR1,JPH1,PRKCE,KCNC2,KCNG1,KCNN2,DLG1,TESC,DMD,SHANK1,DRD3,RASGRF1,RGS4,RGS7,NETO1
GO: Biological Process	GO:0007215	glutamate receptor signaling pathway	6.232e-07	17	62	PTK2B,CX3CL1,UNC13A,PLCB1,DAGLA,KALRN,CAMK2A,GRIA4,GRIK3,GRIK4,GRIN1,GRIN2A,GRM4,GRM7,GRM8,FRRS1L,KCNB1
GO: Biological Process	GO:0007155	cell adhesion	6.452e-07	137	1686	EPHB6,GLDN,MBP,MCAM,ACTN2,ADGRV1,DYSF,TENM2,PTK2B,FAT2,DLC1,SPON1,SPARCL1,ALCAM,CX3CL1,ITGA11,STAB2,EMB,SFTPD,PPFIBP1,ITGA8,FNDC3A,LRRC4C,ADAM22,PARVA,IGSF9B,ATP1B1,MYH9,MYH10,CTNNAL1,ADAM19,PPP1R12A,RIPK2,ADGRB1,CLSTN2,WASHC2A,IQGAP1,EFR3A,KIRREL3,KANK1,CNTNAP5,DST,AJAP1,SULF1,PCDH11X,PLCB1,ASTN2,UNC5D,CCN3,NPHP1,OTOA,CNTN4,LURAP1,PCDHA12,SEMA5A,SRCIN1,TECTA,OPCML,THBS2,RELL2,TJP1,ICAM5,TNR,PCDH…
GO: Biological Process	GO:0007411	axon guidance	7.494e-07	51	427	EPHB6,ETV5,TENM2,PLEKHH1,UNC5A,TTC8,SCN8A,ALCAM,SEMA7A,EMB,LMTK2,SPTBN4,UNC5C,SLIT1,SLIT3,FOXP1,DOK5,MYH10,PPP1R12A,SPTB,BDNF,GFRA2,CYFIP1,UNC5D,CNTN4,KALRN,CRPPA,SEMA5A,TNR,CDH11,LGI1,NRXN3,HTR2A,PLXNA4,PRKCA,PRKCQ,SEMA3E,AHI1,ANOS1,KCNC3,ARNT2,RAP1GAP,DSCAM,FZD3,NR4A3,NTN4,ABLIM1,EFNA5,ROBO2,EPHA10,EPHA4
GO: Biological Process	GO:0060627	regulation of vesicle-mediated transport	7.873e-07	72	709	LRRK2,ACTN2,DYSF,NRN1,STX1B,NR3C2,SYT13,DOC2A,SGIP1,SFTPD,AAK1,DGKD,NUMB,RIMS1,SORL1,GIPC1,SYT17,CPLX1,STX1A,SYN1,SYP,SYT5,CACNA1I,CACNA1G,ANKRD13D,CACNA1A,CACNA1D,CACNB2,CACNB4,SYNE1,PCLO,GRM4,GRM7,GRM8,SYT7,TAMALIN,PTPN5,DGKI,CDH13,NRG1,HIP1,SLC30A8,CHRM2,CHRNA4,NRXN3,SLC4A8,HTR2A,PACSIN1,STXBP5L,CRHR1,TRIM9,RIMS4,PRKAR1B,CALY,PRKCA,PRKCB,PRKCE,RAB15,CADPS2,RIMS2,AHI1,SYT12,SIRPA,KCNB1,KCNH1,IQ…
GO: Biological Process	GO:0097485	neuron projection guidance	7.873e-07	51	428	EPHB6,ETV5,TENM2,PLEKHH1,UNC5A,TTC8,SCN8A,ALCAM,SEMA7A,EMB,LMTK2,SPTBN4,UNC5C,SLIT1,SLIT3,FOXP1,DOK5,MYH10,PPP1R12A,SPTB,BDNF,GFRA2,CYFIP1,UNC5D,CNTN4,KALRN,CRPPA,SEMA5A,TNR,CDH11,LGI1,NRXN3,HTR2A,PLXNA4,PRKCA,PRKCQ,SEMA3E,AHI1,ANOS1,KCNC3,ARNT2,RAP1GAP,DSCAM,FZD3,NR4A3,NTN4,ABLIM1,EFNA5,ROBO2,EPHA10,EPHA4
GO: Biological Process	GO:0003013	circulatory system process	8.231e-07	81	838	ASIC2,SLC24A3,KCNIP3,KCNIP1,RYR2,RYR3,CACNG3,MET,CAMK2N1,FBXO32,CX3CL1,SGCD,SGK1,SLC1A2,SLC4A3,SLC2A3,SPTBN4,KCNIP4,ATP1B1,ATP2B1,ATP2B2,ATP2B3,ERAP1,UNC45A,SULF1,ABCC8,KCNMB4,CACNA1G,TAFAZZIN,CACNA1C,CACNA1D,CACNB2,CACNB4,NR3C1,SLC7A8,THRB,GUCY1B1,TJP1,AOPEP,ICAM5,TPM4,PDE4B,PDE4D,DDAH1,CHRM2,TTN,SLC29A2,CHRM3,ABCB1,HRH1,HRH2,TRHDE,SLC4A8,HTR2A,WWTR1,RBFOX1,PRKCA,PRKCQ,SLC2A13,TRPM4,HDAC4,SLC6A1…
GO: Biological Process	GO:0007612	learning	8.244e-07	32	204	CLN8,SLC12A5,ATXN1,SGK1,PDE8B,SORCS3,GABRA5,BDNF,SYNGAP1,ABCC8,PLCB1,CACNA1C,NPTX2,NRGN,KALRN,GRIN1,GRIN2A,GRM4,GRM7,DGKI,CSMD1,TNR,SYNPO,NRXN3,SLC24A2,HRH1,HRH2,CRHR1,SHANK1,DRD3,FOXP2,NETO1
GO: Biological Process	GO:0061564	axon development	8.927e-07	78	797	EPHB6,MBP,MCAM,ETV5,NRN1,TENM2,PLEKHH1,UNC5A,TTC8,SCN8A,OLFM1,ALCAM,SEMA7A,EMB,LMTK2,LRRC4C,SPTBN4,UNC5C,SLIT1,SLIT3,NUMB,FOXP1,TRAK2,DOK5,MYH10,PPP1R12A,SPTB,ADGRB1,FSTL4,BDNF,GFRA2,SYNGAP1,XYLT1,CYFIP1,DST,DAGLA,UNC5D,CACNA1A,CNTN4,NPTX1,KALRN,CRPPA,SEMA5A,GRIN1,TNR,CDH11,LGI1,NRG1,NREP,NRXN3,COL12A1,HTR2A,AATK,PLXNA4,PRKCA,DIXDC1,PRKCQ,SEMA3E,AHI1,ANOS1,PLPPR4,KCNC3,ARNT2,RAP1GAP,HDAC6,DSCAM,F…
GO: Biological Process	GO:0050803	regulation of synapse structure or activity	9.562e-07	40	296	ASIC2,LRRK2,ETV5,SYNDIG1,STX1B,LRFN2,SPARCL1,SLIT1,MYH10,ADGRB1,CLSTN2,BDNF,SYNGAP1,CYFIP1,ADGRL2,NPTX1,KALRN,GRIA4,SRCIN1,GRIN1,THBS2,CDH8,DLG5,ARHGAP22,NGEF,RIMS4,CNTNAP4,PRKCA,IL1RAP,FRMPD4,MDGA2,LRRTM3,IL1RAPL2,SLC17A7,SLITRK4,GPC6,EFNA5,CBLN2,ROBO2,EPHA4
GO: Biological Process	GO:0017156	calcium-ion regulated exocytosis	9.562e-07	19	80	STX1B,SYT13,DOC2A,RIMS1,UNC13A,SYT17,STX1A,SYT5,CACNA1I,CACNA1G,CACNA1A,CACNA1C,SYT7,TRIM9,RIMS4,CADPS2,RIMS2,SYT12,KCNB1
GO: Biological Process	GO:0035637	multicellular organismal signaling	1.103e-06	35	240	KCNIP3,KCNIP1,RYR2,RYR3,CACNG3,SCN8A,SLC4A3,SPTBN4,KCNIP4,ATP1B1,ATP2B1,ATP2B2,ATP2B3,CACNA1I,KCNMB4,CACNA1G,CACNA1A,OTOA,CACNA1C,CACNA1D,CACNB2,CACNB4,GRM7,TNR,PDE4D,TRPM4,ITPR1,KCND2,KCND3,KCNJ3,KCNK1,KCNMA1,KCNN2,DSC2,DSG2
GO: Biological Process	GO:0061337	cardiac conduction	1.152e-06	27	155	KCNIP3,KCNIP1,RYR2,RYR3,CACNG3,SLC4A3,SPTBN4,KCNIP4,ATP1B1,ATP2B1,ATP2B2,ATP2B3,CACNA1G,CACNA1C,CACNA1D,CACNB2,CACNB4,PDE4D,TRPM4,ITPR1,KCND2,KCND3,KCNJ3,KCNK1,KCNN2,DSC2,DSG2
GO: Biological Process	GO:0062237	protein localization to postsynapse	1.152e-06	17	65	STX1B,CACNG3,KIF17,ADAM22,IQSEC2,CPLX1,NPTX1,NPTX2,KALRN,CAMK2A,GRIN1,GRIN2A,TAMALIN,LGI1,MAPK10,DLG1,GPC6
GO: Biological Process	GO:0050890	cognition	1.152e-06	49	409	CLN8,ADCY8,SLC12A5,TTC8,ATXN1,SGK1,ITGA8,PDE8B,SORCS3,GABRA5,BDNF,SYNGAP1,CYFIP1,ABCC8,PLCB1,CACNA1C,CACNA1D,NPTX2,NRGN,KALRN,GRIN1,GRIN2A,GRM4,GRM7,SHISA7,DGKI,CSMD1,TNR,NRG1,PDE4D,SYNPO,CHRNA4,NRXN3,SLC24A2,HRH1,HRH2,HTR2A,HTR4,CRHR1,PRKAR1B,PRKCA,BRINP1,SLC17A7,SHANK1,DRD3,FOXP2,RASGRF1,NETO1,RCAN2
GO: Biological Process	GO:0140352	export from cell	1.294e-06	134	1662	ATP8B4,LRRK2,ACTN2,NRN1,ADCY8,STX1B,ADCYAP1,CAMK2N1,NR3C2,FGFR1,SYT13,DOC2A,PTGES2,SCG5,PIWIL4,PEX5L,SLC1A2,RPH3A,SLC2A3,PDE8B,RAB3IP,NECAB3,RIMS1,ATP1B1,ATP2B1,ATP2B3,UNC13A,GABBR1,SLC16A10,GIPC1,ILDR2,MYH9,MYH10,GLS2,IQGAP2,SYT17,CPLX1,RGS9,BDNF,IQGAP1,STX1A,CYFIP1,ABCC8,NFKB1,SYN1,SYP,SYT5,CACNA1I,KCNMB4,CACNA1G,CCN3,CACNA1A,CACNA1C,CACNA1D,CACNB2,CACNB4,PGLYRP1,KALRN,CAMK2A,PCLO,HGSNAT,SRCIN1…
GO: Biological Process	GO:0098742	cell-cell adhesion via plasma-membrane adhesion molecules	1.294e-06	42	324	MBP,MCAM,TENM2,FAT2,SPARCL1,ALCAM,CX3CL1,EMB,LRRC4C,IGSF9B,CLSTN2,KIRREL3,PCDH11X,UNC5D,CNTN4,PCDHA12,PCDH1,PCDH7,CDH6,CDH7,PCDH9,CDH8,CDH10,CDH11,CDH12,CDH13,NRG1,PCDH11Y,NECTIN3,PCDH20,IL1RAP,DCHS2,MDGA2,CDH20,PTPRR,DSC2,DSCAM,DSG2,GPC6,EFNA5,ROBO2,EPCAM
GO: Biological Process	GO:0007611	learning or memory	1.431e-06	45	362	CLN8,ADCY8,SLC12A5,ATXN1,SGK1,ITGA8,PDE8B,SORCS3,GABRA5,BDNF,SYNGAP1,ABCC8,PLCB1,CACNA1C,CACNA1D,NPTX2,NRGN,KALRN,GRIN1,GRIN2A,GRM4,GRM7,SHISA7,DGKI,CSMD1,TNR,NRG1,PDE4D,SYNPO,NRXN3,SLC24A2,HRH1,HRH2,HTR2A,CRHR1,PRKAR1B,PRKCA,BRINP1,SLC17A7,SHANK1,DRD3,FOXP2,RASGRF1,NETO1,RCAN2
GO: Biological Process	GO:0034329	cell junction assembly	1.476e-06	57	517	ASIC2,SYNDIG1,ACTN2,PTK2B,DLC1,SLIT1,NUMB,GABRA1,GABRG2,ADGRB1,CLSTN2,BDNF,IQGAP1,KIRREL3,DST,ADGRL2,NPHP1,CACNA1A,NPTX1,PCLO,GRIN1,THBS2,INF2,TJP1,CDH6,CDH7,CDH8,CDH10,CDH11,CDH12,NRG1,DLG5,NRXN3,COL16A1,PRKCA,IL1RAP,SLK,DAPK3,MDGA2,LRRTM3,CDH20,IL1RAPL2,DLG1,MPP7,SHANK1,DSC2,DSCAM,FRMPD2,SLITRK4,GPC6,EFNA5,CBLN2,ROBO2,PHLDB2,DMTN,SMAD3,SMAD7
GO: Biological Process	GO:0035418	protein localization to synapse	1.499e-06	22	109	ASIC2,STX1B,CACNG3,KIF17,ADAM22,IQSEC2,CPLX1,NPTX1,NPTX2,KALRN,CAMK2A,PCLO,GRIN1,GRIN2A,TAMALIN,LGI1,MAPK10,DLG1,RAB27B,SHANK1,GPC6,NETO1
GO: Biological Process	GO:1903539	protein localization to postsynaptic membrane	1.611e-06	16	59	STX1B,CACNG3,ADAM22,IQSEC2,CPLX1,NPTX1,NPTX2,KALRN,CAMK2A,GRIN1,GRIN2A,TAMALIN,LGI1,MAPK10,DLG1,GPC6
GO: Biological Process	GO:0048167	regulation of synaptic plasticity	2.323e-06	46	381	ADCY8,PTK2B,SORCS2,FGF14,CX3CL1,TSHZ3,SORCS3,RIMS1,ATP2B2,UNC13A,GIPC1,IQSEC2,ADGRB1,CYP46A1,BDNF,SYNGAP1,SYN1,SYP,CNTN4,NPTX2,NRGN,KALRN,CAMK2A,GRIN1,GRIN2A,NR3C1,SYT7,SHISA7,PTPN5,DGKI,TNR,SYNPO,SLC24A2,HRH1,HRH2,CABP1,CRHR1,RIMS4,RIMS2,SYT12,KCNB1,KCNN2,SHANK1,RASGRF1,NETO1,EPHA4
GO: Biological Process	GO:0007409	axonogenesis	2.323e-06	72	732	EPHB6,MBP,ETV5,NRN1,TENM2,PLEKHH1,UNC5A,TTC8,SCN8A,OLFM1,ALCAM,SEMA7A,EMB,LMTK2,LRRC4C,SPTBN4,UNC5C,SLIT1,SLIT3,NUMB,FOXP1,TRAK2,DOK5,MYH10,PPP1R12A,SPTB,ADGRB1,FSTL4,BDNF,GFRA2,SYNGAP1,CYFIP1,DST,DAGLA,UNC5D,CACNA1A,CNTN4,NPTX1,KALRN,CRPPA,SEMA5A,GRIN1,TNR,CDH11,LGI1,NRG1,NRXN3,HTR2A,AATK,PLXNA4,PRKCA,DIXDC1,PRKCQ,SEMA3E,AHI1,ANOS1,PLPPR4,KCNC3,ARNT2,RAP1GAP,HDAC6,DSCAM,FZD3,SLITRK4,NR4A3,RGS4,N…
GO: Biological Process	GO:0007420	brain development	2.754e-06	109	1289	MBP,LRRK2,ETV5,ADCYAP1,MET,TTC8,MRTFB,DLC1,ATXN1,NME5,FGFR1,ALCAM,DOC2A,SEMA7A,ZDHHC16,ITGA8,SHROOM2,SLC1A2,ZNF365,RPH3A,SLC2A3,UNC5C,SLIT1,SLIT3,NUMB,FOXP1,NRG3,ATP2B1,ATP2B2,ATP2B3,NLK,GABRA5,PHACTR1,MYH9,MYH10,MYO1D,PPP1R12A,GAS8,BDH1,BDNF,SYNGAP1,PPARGC1A,KIRREL3,ALDH1A2,SYNJ2,PLCB1,TACC1,ADGRL2,CACNA1A,CNTN4,NRGN,PRICKLE1,CAST,CRPPA,SEMA5A,GRIN1,GRIN2A,NR3C1,KDM7A,TNR,PCDH9,LGI1,PCSK1,NRG1,D…
GO: Biological Process	GO:0019932	second-messenger-mediated signaling	3.278e-06	69	696	LRRK2,ACTN2,TENM2,ADCY2,ADCY7,ADCY8,ADCYAP1,RYR2,PTK2B,FHL2,CAP2,SGCD,DGKD,PEX5L,ATP1B1,PDE7B,GABBR1,ADGRB1,PDE10A,ADGRL2,CACNA1C,CACNA1D,GPR26,PCLO,GRIK3,GRIN1,GRIN2A,GRM4,GRM7,GRM8,CCKBR,OPRM1,GUCY1B1,GPR176,CDH13,NRG1,PDE4A,PDE4B,PDE4D,DDAH1,CHRM2,CHRM3,HRH1,HRH2,VIPR1,HTR1E,HTR2A,HTR4,LMCD1,CRHR1,PRKAR1B,FMN2,PRKCA,RIMS2,TRPM4,HDAC4,INPP5A,ITPR1,CABYR,KCNC2,DMD,DRD3,CAMK1G,ECE1,RIT2,RXFP1,CAL…
GO: Biological Process	GO:0060322	head development	3.63e-06	113	1359	MBP,LRRK2,ETV5,ADCYAP1,MET,TTC8,MRTFB,DLC1,ATXN1,ARID5B,NME5,FGFR1,ALCAM,DOC2A,SEMA7A,ZDHHC16,ITGA8,SHROOM2,SPECC1,SLC1A2,ZNF365,RPH3A,SLC2A3,UNC5C,SLIT1,SLIT3,NUMB,FOXP1,NRG3,ATP2B1,ATP2B2,ATP2B3,NLK,GABRA5,PHACTR1,MYH9,MYH10,MYO1D,PPP1R12A,GAS8,BDH1,BDNF,SYNGAP1,PPARGC1A,KIRREL3,ALDH1A2,SYNJ2,PLCB1,TACC1,ADGRL2,CACNA1A,CNTN4,NRGN,PRICKLE1,CAST,CRPPA,SEMA5A,GRIN1,GRIN2A,NR3C1,KDM7A,TNR,PCDH9,LGI…
GO: Biological Process	GO:0007613	memory	4.055e-06	28	176	ADCY8,ATXN1,SGK1,ITGA8,SORCS3,BDNF,ABCC8,PLCB1,CACNA1D,KALRN,GRIN1,GRIN2A,GRM7,SHISA7,CSMD1,NRG1,PDE4D,SLC24A2,HRH1,HRH2,HTR2A,CRHR1,BRINP1,SLC17A7,SHANK1,RASGRF1,NETO1,RCAN2
GO: Biological Process	GO:0030534	adult behavior	4.188e-06	30	198	CLN8,MET,ATXN1,SCN8A,FGF14,SLC1A2,ADAM22,SPTBN4,GABBR1,GABRG2,BDNF,CACNA1A,CACNA1C,CACNB4,KALRN,GRIN1,GRM7,OPRM1,TMOD1,RNF180,CHRNA4,NRXN3,HTR2A,CRHR1,KCNMA1,SHANK1,DRD3,OXR1,NR4A3,EPHA4
GO: Biological Process	GO:0046903	secretion	5.268e-06	139	1787	ATP8B4,LRRK2,ACTN2,NRN1,ADCY8,STX1B,ADCYAP1,MET,CAMK2N1,NR3C2,FGFR1,SYT13,DOC2A,PTGES2,SGK1,SCG5,PIWIL4,PEX5L,SLC1A2,RPH3A,SLC2A3,PDE8B,RAB3IP,NECAB3,RIMS1,ATP2B2,UNC13A,GABBR1,SLC16A10,GIPC1,ILDR2,MYH9,MYH10,GLS2,IQGAP2,SYT17,CPLX1,BDNF,IQGAP1,SOCS2,STX1A,CYFIP1,ABCC8,NFKB1,SYN1,SYP,SYT5,CACNA1I,KCNMB4,CACNA1G,CCN3,CACNA1A,CACNA1C,CACNA1D,CACNB2,CACNB4,PGLYRP1,KALRN,CAMK2A,PCLO,HGSNAT,SRCIN1,NR3…
GO: Biological Process	GO:0099565	chemical synaptic transmission, postsynaptic	5.424e-06	24	137	LRRK2,STX1B,MET,PTK2B,ATXN1,CX3CL1,BEGAIN,IGSF9B,RIMS1,BDNF,STX1A,SYNE1,GRIN1,GRIN2A,OPRM1,DGKI,CHRNA4,RIMS2,CELF4,SLC17A7,SHANK1,RGS4,INSYN2A,NETO1
GO: Biological Process	GO:1903522	regulation of blood circulation	5.825e-06	46	394	ASIC2,KCNIP3,KCNIP1,RYR2,RYR3,CACNG3,CX3CL1,SLC4A3,SPTBN4,KCNIP4,ATP1B1,ATP2B1,ATP2B2,ATP2B3,KCNMB4,CACNA1G,TAFAZZIN,CACNA1C,CACNA1D,CACNB2,CACNB4,THRB,PDE4B,PDE4D,CHRM2,CHRM3,HRH1,HRH2,HTR2A,PRKCA,PRKCQ,TRPM4,HDAC4,ITPR1,KCND2,KCND3,KCNJ3,KCNK1,KCNN2,DLG1,DMD,DSC2,DSG2,ECE1,RGS4,SMAD7
GO: Biological Process	GO:0070588	calcium ion transmembrane transport	6.008e-06	44	369	SLC24A3,DYSF,RYR2,RYR3,CACNG3,PTK2B,FGF14,CX3CL1,RASA3,ATP1B1,ATP2B1,ATP2B2,ATP2B3,RGS9,STAC,STAC2,CACNA1I,CACNA1G,CACNA1A,CACNA1C,CACNA1D,CACNB2,CACNB4,GRIN1,GRIN2A,GRM7,OPRM1,PDE4B,PDE4D,TRPC4,NALCN,SLC24A2,CABP1,HTR2A,CRHR1,JPH1,PRKCE,TRPM4,ITPR1,SLC35G1,ATP2C2,DMD,DRD3,TRPC7
GO: Biological Process	GO:0008306	associative learning	6.817e-06	22	119	CLN8,ATXN1,SGK1,PDE8B,GABRA5,SYNGAP1,ABCC8,CACNA1C,NPTX2,NRGN,GRIN1,GRIN2A,GRM7,CSMD1,TNR,SYNPO,HRH1,HRH2,CRHR1,SHANK1,DRD3,NETO1
GO: Biological Process	GO:0019935	cyclic-nucleotide-mediated signaling	6.883e-06	44	371	ADCY2,ADCY7,ADCY8,ADCYAP1,PTK2B,CAP2,PEX5L,PDE7B,GABBR1,ADGRB1,PDE10A,ADGRL2,CACNA1D,GPR26,PCLO,GRIK3,GRM4,GRM7,GRM8,OPRM1,GUCY1B1,GPR176,PDE4A,PDE4B,PDE4D,CHRM2,CHRM3,HRH1,HRH2,VIPR1,HTR1E,HTR2A,HTR4,CRHR1,PRKAR1B,FMN2,PRKCA,RIMS2,KCNC2,DRD3,ECE1,RIT2,RXFP1,CALCRL
GO: Biological Process	GO:0046058	cAMP metabolic process	6.917e-06	10	24	ADCY2,ADCY7,ADCY8,PDE8B,PDE7B,PDE10A,CACNB4,PDE4A,PDE4B,PDE4D
GO: Biological Process	GO:0031644	regulation of nervous system process	8.488e-06	30	205	LRRK2,STX1B,PTK2B,FGFR1,BEGAIN,SLC25A12,IGSF9B,RIMS1,LPIN1,STX1A,CCN3,NPTX1,NPTX2,SYNE1,GRIN1,GRIN2A,SHISA7,CCKBR,OPRM1,TNR,NRG1,DLGAP2,CHRNA4,DLGAP3,RIMS2,CELF4,SHANK1,RGS4,NETO1,FBXW7
GO: Biological Process	GO:0003012	muscle system process	9.226e-06	58	562	ACTN2,DYSF,RYR2,RYR3,MET,FBXO32,FOXO1,TSHZ3,SORBS2,SGCD,MLIP,FOXP1,ATP1B1,ATP2B1,CAMTA2,STAC,PPARGC1A,STAC2,SULF1,ABCC8,CACNA1G,TAFAZZIN,CACNA1C,CACNA1D,CACNB2,CALD1,NR3C1,ICAM5,TMOD1,MYOM2,TPM4,PDE4B,PDE4D,KCNB2,CHRM2,TTN,CHRM3,HTR2A,LMCD1,PRKCA,TRPM4,HDAC4,DAPK3,JARID2,KCND3,KCNJ3,KCNMA1,KCNN2,DLG1,DMD,DSC2,DSG2,NR4A3,ECE1,RGS4,CALCRL,SMAD3,SMAD7
GO: Biological Process	GO:0032940	secretion by cell	1.394e-05	126	1607	ATP8B4,LRRK2,ACTN2,NRN1,ADCY8,STX1B,ADCYAP1,CAMK2N1,NR3C2,FGFR1,SYT13,DOC2A,PTGES2,SCG5,PIWIL4,PEX5L,SLC1A2,RPH3A,SLC2A3,PDE8B,RAB3IP,NECAB3,RIMS1,UNC13A,GABBR1,SLC16A10,GIPC1,ILDR2,MYH9,MYH10,GLS2,IQGAP2,SYT17,CPLX1,BDNF,IQGAP1,STX1A,CYFIP1,ABCC8,NFKB1,SYN1,SYP,SYT5,CACNA1I,KCNMB4,CACNA1G,CCN3,CACNA1A,CACNA1C,CACNA1D,CACNB2,CACNB4,PGLYRP1,KALRN,CAMK2A,PCLO,HGSNAT,SRCIN1,NR3C1,GRM4,GRM7,GRM8,SYT7…
GO: Biological Process	GO:0008015	blood circulation	1.424e-05	71	755	ASIC2,KCNIP3,KCNIP1,RYR2,RYR3,CACNG3,MET,CAMK2N1,FBXO32,CX3CL1,SGCD,SGK1,SLC4A3,SPTBN4,KCNIP4,ATP1B1,ATP2B1,ATP2B2,ATP2B3,ERAP1,UNC45A,SULF1,ABCC8,KCNMB4,CACNA1G,TAFAZZIN,CACNA1C,CACNA1D,CACNB2,CACNB4,NR3C1,THRB,GUCY1B1,TJP1,AOPEP,ICAM5,TPM4,PDE4B,PDE4D,DDAH1,CHRM2,TTN,CHRM3,HRH1,HRH2,TRHDE,HTR2A,RBFOX1,PRKCA,PRKCQ,TRPM4,HDAC4,SMYD2,ITPR1,KCND2,KCND3,KCNJ3,KCNK1,KCNMA1,KCNN2,DLG1,DMD,DRD3,DSC2,DS…
GO: Biological Process	GO:0050807	regulation of synapse organization	1.442e-05	36	281	ASIC2,LRRK2,ETV5,SYNDIG1,LRFN2,SPARCL1,SLIT1,MYH10,ADGRB1,CLSTN2,BDNF,CYFIP1,ADGRL2,NPTX1,KALRN,SRCIN1,GRIN1,THBS2,CDH8,DLG5,ARHGAP22,NGEF,RIMS4,CNTNAP4,PRKCA,IL1RAP,FRMPD4,MDGA2,LRRTM3,IL1RAPL2,SLITRK4,GPC6,EFNA5,CBLN2,ROBO2,EPHA4
GO: Biological Process	GO:0003015	heart process	1.461e-05	47	421	KCNIP3,KCNIP1,RYR2,RYR3,CACNG3,MET,FBXO32,SGCD,SLC4A3,SPTBN4,KCNIP4,ATP1B1,ATP2B1,ATP2B2,ATP2B3,CACNA1G,TAFAZZIN,CACNA1C,CACNA1D,CACNB2,CACNB4,THRB,ICAM5,TPM4,PDE4B,PDE4D,CHRM2,TTN,CHRM3,WWTR1,RBFOX1,PRKCA,TRPM4,HDAC4,SMYD2,ITPR1,KCND2,KCND3,KCNJ3,KCNK1,KCNN2,DLG1,DMD,DSC2,DSG2,RGS4,SMAD7
GO: Biological Process	GO:0007416	synapse assembly	1.838e-05	32	236	ASIC2,SYNDIG1,SLIT1,NUMB,GABRA1,GABRG2,ADGRB1,CLSTN2,BDNF,KIRREL3,ADGRL2,CACNA1A,NPTX1,PCLO,GRIN1,THBS2,TJP1,NRG1,DLG5,NRXN3,PRKCA,IL1RAP,MDGA2,LRRTM3,IL1RAPL2,SHANK1,DSCAM,SLITRK4,GPC6,EFNA5,CBLN2,ROBO2
GO: Biological Process	GO:0060047	heart contraction	1.923e-05	46	412	KCNIP3,KCNIP1,RYR2,RYR3,CACNG3,MET,FBXO32,SGCD,SLC4A3,SPTBN4,KCNIP4,ATP1B1,ATP2B1,ATP2B2,ATP2B3,CACNA1G,TAFAZZIN,CACNA1C,CACNA1D,CACNB2,CACNB4,THRB,ICAM5,TPM4,PDE4B,PDE4D,CHRM2,TTN,CHRM3,RBFOX1,PRKCA,TRPM4,HDAC4,SMYD2,ITPR1,KCND2,KCND3,KCNJ3,KCNK1,KCNN2,DLG1,DMD,DSC2,DSG2,RGS4,SMAD7
GO: Biological Process	GO:0006865	amino acid transport	1.985e-05	28	191	CLN8,LRRC8C,SLC1A2,SLC7A14,SLC25A12,RIMS1,GABBR1,SLC16A10,GIPC1,GLS2,CPLX1,BDNF,STX1A,CACNA1A,SFXN4,CACNB4,OCA2,NR3C1,GRM4,GRM7,SLC7A8,TSPOAP1,TRPC4,SLC36A1,SLC6A17,SLC17A7,RGS4,SLC17A5
GO: Biological Process	GO:0051932	synaptic transmission, GABAergic	2.82e-05	15	64	GABRA1,GABRA4,GABRA5,GABRG2,GABRG3,BDNF,PLCL2,CACNA1A,CACNB4,PHF24,GRM4,CCKBR,PLCL1,CNTNAP4,PRKCE
GO: Biological Process	GO:0008016	regulation of heart contraction	2.976e-05	38	315	KCNIP3,KCNIP1,RYR2,RYR3,CACNG3,SLC4A3,SPTBN4,KCNIP4,ATP1B1,ATP2B1,ATP2B2,ATP2B3,CACNA1G,TAFAZZIN,CACNA1C,CACNA1D,CACNB2,CACNB4,THRB,PDE4B,PDE4D,CHRM2,CHRM3,PRKCA,TRPM4,HDAC4,ITPR1,KCND2,KCND3,KCNJ3,KCNK1,KCNN2,DLG1,DMD,DSC2,DSG2,RGS4,SMAD7
GO: Biological Process	GO:0030001	metal ion transport	3.565e-05	59	601	SLC24A3,DYSF,RYR2,RYR3,CACNG3,PTK2B,FGF14,CX3CL1,RASA3,ATP1B1,ATP2B1,ATP2B2,ATP2B3,RGS9,STAC,STAC2,CACNA1I,CACNA1G,CACNA1A,CACNA1C,CACNA1D,CACNB2,CACNB4,CAMK2A,GRIN1,GRIN2A,NR3C1,GRM7,OPRM1,USP2,PDE4B,PDE4D,TRPC4,SLC30A8,CHRNA4,NALCN,SLC24A2,HRH1,CABP1,HTR2A,NDFIP2,CRHR1,JPH1,PRKCB,PRKCE,TRPM4,ITPR1,SLC35G1,KCNB1,KCND3,ATP2C2,DLG1,DMD,CCS,DRD3,TRPC7,RGS4,NIPAL2,CALCRL
GO: Biological Process	GO:0007156	homophilic cell adhesion via plasma membrane adhesion molecules	3.652e-05	28	197	FAT2,EMB,IGSF9B,CLSTN2,KIRREL3,PCDH11X,CNTN4,PCDHA12,PCDH1,PCDH7,CDH6,CDH7,PCDH9,CDH8,CDH10,CDH11,CDH12,CDH13,PCDH11Y,NECTIN3,PCDH20,DCHS2,CDH20,PTPRR,DSC2,DSCAM,DSG2,ROBO2
GO: Biological Process	GO:0097120	receptor localization to synapse	3.662e-05	16	74	STX1B,CACNG3,KIF17,ADAM22,IQSEC2,CPLX1,NPTX1,NPTX2,KALRN,CAMK2A,TAMALIN,LGI1,MAPK10,DLG1,GPC6,NETO1
GO: Biological Process	GO:0007015	actin filament organization	4.426e-05	52	507	ACTN2,MET,PTK2B,TTC8,DLC1,CX3CL1,SHROOM3,SORBS2,NEBL,GAS7,SHROOM2,SPTBN4,PPARGC1B,PHACTR1,MYH9,MYH10,MYO1D,MYO1E,IQGAP2,PPP1R12A,SPTB,WASHC2A,KANK1,CYFIP1,PDLIM3,CALD1,SEMA5A,CIT,TJP1,TMOD1,CORO6,TPM4,HIP1,SYNPO,TTN,PACSIN1,PALM2AKAP2,MICAL2,FMN2,PRKCE,PRKCQ,SIRPA,ZYX,ELMO1,RHOBTB1,DLG1,ARHGAP25,SHANK1,RGS4,PHLDB2,DMTN,SMAD3
GO: Biological Process	GO:1901385	regulation of voltage-gated calcium channel activity	5.109e-05	12	43	DYSF,FGF14,STAC,STAC2,CACNA1A,CACNB2,CACNB4,PDE4B,CABP1,CRHR1,DMD,DRD3
GO: Biological Process	GO:1901888	regulation of cell junction assembly	5.18e-05	31	236	ASIC2,SYNDIG1,DLC1,SLIT1,ADGRB1,CLSTN2,BDNF,IQGAP1,ADGRL2,NPHP1,NPTX1,GRIN1,THBS2,TJP1,DLG5,COL16A1,PRKCA,IL1RAP,SLK,DAPK3,MDGA2,LRRTM3,IL1RAPL2,SLITRK4,GPC6,EFNA5,CBLN2,ROBO2,PHLDB2,DMTN,SMAD3
GO: Biological Process	GO:0019933	cAMP-mediated signaling	5.557e-05	37	311	ADCY2,ADCY7,ADCY8,ADCYAP1,CAP2,PEX5L,PDE7B,GABBR1,ADGRB1,PDE10A,ADGRL2,CACNA1D,GPR26,PCLO,GRIK3,GRM4,GRM7,GRM8,OPRM1,GPR176,PDE4A,PDE4B,PDE4D,CHRM2,CHRM3,VIPR1,HTR1E,HTR4,CRHR1,PRKAR1B,PRKCA,RIMS2,DRD3,ECE1,RIT2,RXFP1,CALCRL
GO: Biological Process	GO:0016311	dephosphorylation	5.763e-05	53	526	VRK3,LRRK2,NT5DC1,PPM1H,DLC1,NCEH1,LMTK2,NT5DC3,CDC14B,SLC7A14,PPARGC1B,TMEM132D,PHACTR1,MYO1D,PPP1R12A,IQGAP1,LPIN1,SYNJ2,PCDH11X,PLPP7,PTPN5,RIMBP2,CDC25B,PNKP,DUSP26,PGP,PCDH11Y,SGPP2,PPEF1,CRY2,PPP2R1B,PPP2R2C,PPP1R16B,PHACTR2,INPP1,INPP5A,PTPN13,PTPRB,PTPRE,PTPRH,PLPPR4,NUAK1,PTPRR,PTPRQ,DLG1,DUSP6,GPATCH2,HDDC2,LRRK1,PTPRU,SPRED1,RCAN2,SMAD3
GO: Biological Process	GO:0022603	regulation of anatomical structure morphogenesis	5.763e-05	105	1314	SPRY2,ERG,MBP,LRRK2,ETV5,MET,PTK2B,DLC1,HECW2,FGF1,FGFR1,ALCAM,CX3CL1,SDC2,RECK,RASAL1,SHROOM3,STAB2,SEMA7A,SGK1,GAS7,LRRC4C,CPNE5,SLIT1,SLIT3,PARVA,PRICKLE2,NUMB,FOXP1,RIMS1,TRAK2,UNC13A,STARD13,MYH9,MYH10,ERAP1,SYT17,PPP1R12A,ADGRB1,FSTL4,WASHC2A,BDNF,SYNGAP1,PPARGC1A,KANK1,CYFIP1,AJAP1,SULF1,ABCC8,BMPER,FMNL1,CACNA1A,LURAP1,KALRN,PRICKLE1,SYNE1,OSTN,SEMA5A,SRCIN1,GRIN1,CIT,CREB3L1,THBS2,INF2,T…
GO: Biological Process	GO:0050805	negative regulation of synaptic transmission	6.467e-05	18	96	LRRK2,ADCY8,PTK2B,SORCS2,SORCS3,GABBR1,IQSEC2,BDNF,SYNE1,GRIK3,GRM4,DGKI,TNR,SLC24A2,HTR2A,CELF4,KCNB1,DRD3
GO: Biological Process	GO:0098815	modulation of excitatory postsynaptic potential	6.515e-05	14	60	LRRK2,STX1B,PTK2B,RIMS1,STX1A,SYNE1,GRIN1,GRIN2A,CHRNA4,RIMS2,CELF4,SHANK1,RGS4,NETO1
GO: Biological Process	GO:0006198	cAMP catabolic process	6.671e-05	6	9	PDE8B,PDE7B,PDE10A,PDE4A,PDE4B,PDE4D
GO: Biological Process	GO:0060079	excitatory postsynaptic potential	7.149e-05	21	127	LRRK2,STX1B,MET,PTK2B,ATXN1,BEGAIN,RIMS1,BDNF,STX1A,SYNE1,GRIN1,GRIN2A,OPRM1,DGKI,CHRNA4,RIMS2,CELF4,SLC17A7,SHANK1,RGS4,NETO1
GO: Biological Process	GO:0043085	positive regulation of catalytic activity	7.149e-05	129	1713	EPHB6,SPRY2,SGSM1,VRK3,MBP,LRRK2,ACTN2,ADCY2,ADCY7,ADCY8,ADCYAP1,MAP3K5,NPM2,MET,PTK2B,DLC1,FGF1,MAP3K10,FGFR1,PRKAG2,ARHGAP20,CX3CL1,RASAL1,ARAP2,AGAP2,TRIB2,CAMKK1,RASA3,DBF4B,LMTK2,DGKZ,DGKD,CDC14B,PPARGC1B,NRG3,ATP1B1,SORL1,STARD13,RIPK1,IQGAP2,NEK10,PPP1R12A,ARHGAP26,RIPK2,RAP1GAP2,RGS11,RGS9,BDNF,IQGAP1,SYNGAP1,GHR,ASAP2,TBC1D1,PLCB1,MTCL1,CACNA1C,CACNA1D,RGPD8,KALRN,SRCIN1,GRIN1,GRIN2A,GRM…
GO: Biological Process	GO:0006816	calcium ion transport	7.271e-05	52	517	SLC24A3,DYSF,RYR2,RYR3,CACNG3,PTK2B,FGF14,CX3CL1,RASA3,ATP1B1,ATP2B1,ATP2B2,ATP2B3,RGS9,STAC,STAC2,CACNA1I,CACNA1G,CACNA1A,CACNA1C,CACNA1D,CACNB2,CACNB4,CAMK2A,GRIN1,GRIN2A,NR3C1,GRM7,OPRM1,USP2,PDE4B,PDE4D,TRPC4,CHRNA4,NALCN,SLC24A2,HRH1,CABP1,HTR2A,CRHR1,JPH1,PRKCB,PRKCE,TRPM4,ITPR1,SLC35G1,ATP2C2,DMD,DRD3,TRPC7,RGS4,CALCRL
GO: Biological Process	GO:0010469	regulation of signaling receptor activity	7.494e-05	29	217	ACTN2,CACNG3,PTK2B,BEGAIN,RPH3A,ZFYVE28,RGS9,PPARGC1A,NPTX1,NPTX2,GRIA4,GRIN1,GRIN2A,SHISA7,OPRM1,TGFA,GREM2,DLGAP2,PDE4D,CHRNA4,DLGAP3,LYPD6B,NCAPG2,DLG1,SHANK1,HDAC6,RASGRF1,NETO1,FBXW7
GO: Biological Process	GO:0043087	regulation of GTPase activity	7.561e-05	53	532	SPRY2,SGSM1,LRRK2,ADCYAP1,MET,PTK2B,TTC8,DLC1,ARHGAP20,CX3CL1,RASAL1,ARAP2,AGAP2,RASA3,STARD13,IQGAP2,ARHGAP26,RAP1GAP2,RGS11,RGS9,IQGAP1,SYNGAP1,ASAP2,TBC1D1,PLCB1,RGPD8,KALRN,DGKI,CCPG1,ARHGAP22,NGEF,ARHGEF6,RASAL2,STXBP5L,VPS9D1,PLXNA4,RIPOR2,ARHGAP24,RGP1,ASAP1,IQSEC1,ARHGAP25,DOCK1,DOCK2,IQSEC3,RAP1GAP,RASGRF1,ARHGAP10,RGS4,RGS7,EFNA5,SNX18,EPHA4
GO: Biological Process	GO:0009187	cyclic nucleotide metabolic process	7.84e-05	12	45	ADCY2,ADCY7,ADCY8,PDE8B,PDE7B,ATP2B2,PDE10A,CACNB4,GUCY1B1,PDE4A,PDE4B,PDE4D
GO: Biological Process	GO:1990778	protein localization to cell periphery	8.159e-05	43	396	ACTN2,KCNIP3,STX1B,CACNG3,TTC8,TTC7B,GPR158,DPP10,ADAM22,SPTBN4,EFR3B,NUMB,KCNIP4,ATP1B1,IQSEC2,CPLX1,STAC,EFR3A,STAC2,CACNB2,NPTX1,NPTX2,KALRN,CAMK2A,GRIN1,GRIN2A,MAP7,TAMALIN,ZDHHC23,LGI1,KCNB2,PACSIN1,NECTIN3,PRKCE,RAB15,MAPK10,KCNB1,ATP2C2,DLG1,TESC,GPC6,TTC7A,EPB41L2
GO: Biological Process	GO:0051963	regulation of synapse assembly	0.0001008	21	130	ASIC2,SYNDIG1,SLIT1,ADGRB1,CLSTN2,BDNF,ADGRL2,NPTX1,GRIN1,THBS2,DLG5,PRKCA,IL1RAP,MDGA2,LRRTM3,IL1RAPL2,SLITRK4,GPC6,EFNA5,CBLN2,ROBO2
GO: Biological Process	GO:0099509	regulation of presynaptic cytosolic calcium ion concentration	0.0001008	9	25	ATP2B1,ATP2B2,ATP2B3,CACNA1A,CACNA1D,CACNB2,CACNB4,TSPOAP1,KCNH1
GO: Biological Process	GO:0030048	actin filament-based movement	0.0001008	25	174	ACTN2,RYR2,SGCD,PARVA,MYH9,MYH10,MYO1D,MYO1E,CACNA1G,CACNA1C,CACNA1D,CACNB2,TMOD1,TPM4,PDE4B,PDE4D,TTN,TRPM4,KCND3,KCNJ3,KCNN2,DLG1,DMD,DSC2,DSG2
GO: Biological Process	GO:0034776	response to histamine	0.0001035	7	14	FGFR1,GABRA1,GABRB1,GABRG2,HRH1,HRH2,DRD3
GO: Biological Process	GO:0086001	cardiac muscle cell action potential	0.000111	16	81	RYR2,SLC4A3,ATP1B1,CACNA1G,CACNA1C,CACNA1D,CACNB2,TRPM4,KCND2,KCND3,KCNJ3,KCNN2,DLG1,DMD,DSC2,DSG2
GO: Biological Process	GO:0010975	regulation of neuron projection development	0.0001158	59	627	MBP,LRRK2,STX1B,ADCYAP1,MET,PTK2B,HECW2,FGFR1,CX3CL1,SDC2,SEMA7A,SGK1,LRRC4C,ZNF365,SLIT1,SLIT3,MYLIP,NUMB,TRAK2,FSTL4,RAP1GAP2,BDNF,IQGAP1,SYNGAP1,XYLT1,KANK1,CYFIP1,CACNA1A,ACSL6,KALRN,SYNE1,SEMA5A,SRCIN1,GRIN1,CIT,PTPN5,TNR,PCP4,NRG1,NGEF,PRRX1,COL12A1,PACSIN1,AATK,PLXNA4,KNDC1,DIXDC1,IL1RAP,SEMA3E,AHI1,DGKG,ITPR1,NTM,DMD,DSCAM,RIT2,EFNA5,ROBO2,EPHA4
GO: Biological Process	GO:0016358	dendrite development	0.0001186	38	336	LRRK2,SLC12A5,MET,HECW2,SDC2,SGK1,ZNF365,NUMB,TRAK2,PHACTR1,FSTL4,BDNF,IQGAP1,SYNGAP1,CYFIP1,CACNA1A,KALRN,CAMK2A,SYNE1,SRCIN1,GRIN1,NR3C1,CIT,NRG1,DLG5,PRMT8,NGEF,PACSIN1,KNDC1,IL1RAP,DGKG,ASAP1,ITPR1,IQSEC1,SHANK1,HDAC6,DSCAM,EPHA4
GO: Biological Process	GO:0006935	chemotaxis	0.0001368	75	870	EPHB6,ETV5,DYSF,TENM2,PLEKHH1,UNC5A,MET,PTK2B,TTC8,SCN8A,FGF1,FGFR1,ALCAM,CX3CL1,SEMA7A,EMB,SFTPD,LMTK2,SPTBN4,UNC5C,SLIT1,SLIT3,PARVA,FOXP1,NRG3,DOK5,MYH10,PPP1R12A,SPTB,BDNF,GFRA2,CYFIP1,UNC5D,CCN3,CNTN4,KALRN,CRPPA,SEMA5A,TNR,CDH11,CDH13,LGI1,IL34,NRG1,PDE4B,PDE4D,PDGFA,NR4A1,NRXN3,HRH1,HTR2A,PLXNA4,PRKCA,PRKCQ,IL6R,SEMA3E,TRPM4,AHI1,RIPOR2,ANOS1,KCNC3,SCG2,ARNT2,DOCK2,RAP1GAP,DSCAM,FZD3,NR4A3…
GO: Biological Process	GO:0071420	cellular response to histamine	0.0001411	6	10	FGFR1,GABRA1,GABRB1,GABRG2,HRH1,HRH2
GO: Biological Process	GO:0048168	regulation of neuronal synaptic plasticity	0.0001499	16	83	RIMS1,UNC13A,BDNF,SYNGAP1,SYN1,SYP,NPTX2,KALRN,CAMK2A,GRIN1,GRIN2A,SHISA7,SYNPO,KCNN2,RASGRF1,NETO1
GO: Biological Process	GO:0060048	cardiac muscle contraction	0.0001858	24	169	RYR2,MET,SGCD,ATP1B1,CACNA1G,TAFAZZIN,CACNA1C,CACNA1D,CACNB2,ICAM5,TPM4,PDE4B,PDE4D,TTN,TRPM4,HDAC4,KCND3,KCNJ3,KCNN2,DLG1,DMD,DSC2,DSG2,SMAD7
GO: Biological Process	GO:0045761	regulation of adenylate cyclase activity	0.0001858	33	278	ADGRV1,ADCY2,ADCY7,ADCY8,ADCYAP1,CAP2,GABBR1,ADGRB1,ADGRL2,GNG7,CACNA1C,CACNA1D,GPR26,GRIK3,GRM4,GRM7,GRM8,OPRM1,GPR176,PDE4B,PDE4D,CHRM2,CHRM3,VIPR1,HTR1E,HTR4,GABBR2,CRHR1,PRKCA,DRD3,RIT2,RXFP1,CALCRL
GO: Biological Process	GO:0099645	neurotransmitter receptor localization to postsynaptic specialization membrane	0.0002023	10	34	CACNG3,ADAM22,IQSEC2,NPTX1,NPTX2,KALRN,CAMK2A,LGI1,DLG1,GPC6
GO: Biological Process	GO:0099633	protein localization to postsynaptic specialization membrane	0.0002023	10	34	CACNG3,ADAM22,IQSEC2,NPTX1,NPTX2,KALRN,CAMK2A,LGI1,DLG1,GPC6
GO: Biological Process	GO:0051960	regulation of nervous system development	0.0002138	58	626	MAN2A1,ASIC2,MBP,ETV5,SYNDIG1,ADCYAP1,MET,ATXN1,CX3CL1,SEMA7A,SGK1,ZNF365,SLC25A12,SLIT1,SLIT3,NUMB,TRAK2,NLK,SORL1,ADGRB1,FSTL4,CLSTN2,BDNF,SYNGAP1,LPIN1,CYFIP1,ABCC8,ADGRL2,KALRN,SEMA5A,CIT,OPRM1,THBS2,DAAM2,TNR,IL34,NRG1,DLG5,AATK,PLXNA4,PRKCA,DIXDC1,IL1RAP,SEMA3E,ZBTB16,RNF112,BRINP1,LRRTM3,DLG1,DRD3,DSCAM,FZD3,SLITRK4,EFNA5,CBLN2,ROBO2,EPHA4,FBXW7
GO: Biological Process	GO:0099637	neurotransmitter receptor transport	0.0002212	14	67	STX1B,CACNG3,KIF17,NUMB,CPLX1,SYNE1,TAMALIN,NRG1,HIP1,PACSIN1,CALY,MAPK10,IQSEC1,DRD3
GO: Biological Process	GO:0035725	sodium ion transmembrane transport	0.00023	25	183	ASIC2,SLC24A3,HECW2,SCN8A,FGF14,SHROOM2,ATP1B1,SLC9A9,PLCB1,CACNA1I,CACNA1G,HCN1,NALCN,SLC24A2,SLC4A8,PRKCE,TRPM4,SLC6A17,KCNK1,SLC17A7,DLG1,TESC,DMD,DRD3,NETO1
GO: Biological Process	GO:0051592	response to calcium ion	0.0002334	26	195	ADGRV1,ADCY8,RYR2,RYR3,PTK2B,SYT13,RASAL1,ANXA11,CPNE5,SLC25A12,SYT17,IQGAP1,SYT5,KCNMB4,HCN1,GRIN1,GRIN2A,NR3C1,SYT7,TJP1,PCSK1,TTN,SYT12,KCNH1,KCNMA1,DMTN
GO: Biological Process	GO:0042330	taxis	0.0002579	76	903	EPHB6,ETV5,DYSF,TENM2,PLEKHH1,UNC5A,MET,PTK2B,TTC8,SCN8A,FGF1,FGFR1,ALCAM,CX3CL1,SEMA7A,EMB,SFTPD,LMTK2,SPTBN4,UNC5C,SLIT1,SLIT3,PARVA,FOXP1,NRG3,DOK5,MYH10,PPP1R12A,SPTB,BDNF,GFRA2,CYFIP1,UNC5D,CCN3,CACNA1A,CNTN4,KALRN,CRPPA,SEMA5A,TNR,CDH11,CDH13,LGI1,IL34,NRG1,PDE4B,PDE4D,PDGFA,NR4A1,NRXN3,HRH1,HTR2A,PLXNA4,PRKCA,PRKCQ,IL6R,SEMA3E,TRPM4,AHI1,RIPOR2,ANOS1,KCNC3,SCG2,ARNT2,DOCK2,RAP1GAP,DSCAM,FZ…
GO: Biological Process	GO:0007010	cytoskeleton organization	0.0002579	140	1949	CLN8,SPRY2,MCAM,ACTN2,DYSF,MET,PTK2B,TTC8,MRTFB,DLC1,HOOK1,NME5,KIF17,CX3CL1,CAP2,AGAP2,SHROOM3,SORBS2,NEBL,GLB1L3,SGK1,ITGA8,GAS7,SHROOM2,ABLIM3,SPECC1,CCDC61,CDC14B,SPTBN4,PPARGC1B,RAB3IP,PARVA,PRICKLE2,FOXP1,RBM24,ABLIM2,MAST3,PHACTR1,STARD13,MYH9,MYH10,MYO1D,MYO1E,IQGAP2,TTC39C,PPP1R12A,ARHGAP26,SPTB,ENTR1,IQSEC2,GAS8,ADGRB1,SLC12A8,WASHC2A,IQGAP1,LPIN1,KANK1,CYFIP1,DST,MAST4,PDLIM3,TBC1D1,MA…
GO: Biological Process	GO:0043266	regulation of potassium ion transport	0.0002579	20	128	ACTN2,KCNIP3,KCNIP1,ADCYAP1,PTK2B,DPP10,KCNIP4,ATP1B1,ABCC8,CACNA1D,AKAP7,HTR2A,KCNC2,KCNG1,KCNN2,DLG1,DRD3,RGS4,RGS7,NETO1
GO: Biological Process	GO:0031279	regulation of cyclase activity	0.0002767	34	297	ADGRV1,ADCY2,ADCY7,ADCY8,ADCYAP1,CAP2,GABBR1,ADGRB1,ADGRL2,GNG7,CACNA1C,CACNA1D,GPR26,GRIK3,GRM4,GRM7,GRM8,OPRM1,GPR176,PDE4B,PDE4D,CHRM2,CHRM3,HRH1,VIPR1,HTR1E,HTR4,GABBR2,CRHR1,PRKCA,DRD3,RIT2,RXFP1,CALCRL
GO: Biological Process	GO:2000310	regulation of NMDA receptor activity	0.0002829	11	43	ACTN2,PTK2B,RPH3A,RGS9,PPARGC1A,GRIA4,GRIN1,GRIN2A,OPRM1,DLG1,RASGRF1
GO: Biological Process	GO:0070252	actin-mediated cell contraction	0.0002873	21	140	ACTN2,RYR2,SGCD,PARVA,CACNA1G,CACNA1C,CACNA1D,CACNB2,TMOD1,TPM4,PDE4B,PDE4D,TTN,TRPM4,KCND3,KCNJ3,KCNN2,DLG1,DMD,DSC2,DSG2
GO: Biological Process	GO:1901699	cellular response to nitrogen compound	0.0002913	85	1048	LRRK2,KLF3,ACTN2,ADCY2,ADCY7,ADCY8,RYR2,RYR3,MAP3K5,MET,DLC1,FGFR1,FOXO1,SORBS2,SGK1,SLC1A2,ASL,ATP2B1,GABRA1,SORL1,GABRB1,GABRG2,RIPK2,RGS9,BDNF,STAT6,GHR,SOCS2,LPIN1,PPARGC1A,KANK1,CYFIP1,KLF9,NFKB1,SIK2,PLCB1,CACNA1A,CACNA1C,CACNA1D,ACSL6,CAMK2A,HCN1,GRIN1,GRIN2A,OPRM1,GUCY1B1,PDE4B,PDE4D,NR4A1,CHRM2,SLC29A2,CHRM3,CHRNA4,ABCB1,PIP4K2A,HRH1,HRH2,AKAP7,HTR1E,COL16A1,HTR2A,HTR4,CRHR1,PRKAR1B,CALY…
GO: Biological Process	GO:0086065	cell communication involved in cardiac conduction	0.0002965	13	60	RYR2,ATP1B1,CACNA1G,CACNA1C,CACNA1D,CACNB2,PDE4D,TRPM4,KCND3,KCNJ3,KCNN2,DSC2,DSG2
GO: Biological Process	GO:0006936	muscle contraction	0.0003076	43	420	ACTN2,DYSF,RYR2,RYR3,MET,TSHZ3,SGCD,ATP1B1,ATP2B1,STAC,STAC2,SULF1,CACNA1G,TAFAZZIN,CACNA1C,CACNA1D,CACNB2,CALD1,ICAM5,TMOD1,MYOM2,TPM4,PDE4B,PDE4D,KCNB2,CHRM2,TTN,CHRM3,HTR2A,PRKCA,TRPM4,HDAC4,DAPK3,KCND3,KCNJ3,KCNMA1,KCNN2,DLG1,DMD,DSC2,DSG2,CALCRL,SMAD7
GO: Biological Process	GO:0051339	regulation of lyase activity	0.0003558	34	301	ADGRV1,ADCY2,ADCY7,ADCY8,ADCYAP1,CAP2,GABBR1,ADGRB1,ADGRL2,GNG7,CACNA1C,CACNA1D,GPR26,GRIK3,GRM4,GRM7,GRM8,OPRM1,GPR176,PDE4B,PDE4D,CHRM2,CHRM3,HRH1,VIPR1,HTR1E,HTR4,GABBR2,CRHR1,PRKCA,DRD3,RIT2,RXFP1,CALCRL
GO: Biological Process	GO:0043949	regulation of cAMP-mediated signaling	0.0003799	33	289	ADCY2,ADCY7,ADCY8,ADCYAP1,PEX5L,GABBR1,ADGRB1,PDE10A,ADGRL2,CACNA1D,GPR26,GRIK3,GRM4,GRM7,GRM8,OPRM1,GPR176,PDE4A,PDE4B,PDE4D,CHRM2,CHRM3,VIPR1,HTR1E,HTR4,CRHR1,PRKAR1B,PRKCA,DRD3,ECE1,RIT2,RXFP1,CALCRL
GO: Biological Process	GO:0034332	adherens junction organization	0.0003799	15	80	NUMB,TJP1,CDH6,CDH7,CDH8,CDH10,CDH11,CDH12,CDH13,DLG5,NECTIN3,CADM2,CDH20,EPHA4,SMAD7
GO: Biological Process	GO:0017158	regulation of calcium ion-dependent exocytosis	0.0004018	12	53	SYT13,DOC2A,SYT17,STX1A,SYT5,CACNA1I,CACNA1G,CACNA1A,SYT7,TRIM9,SYT12,KCNB1
GO: Biological Process	GO:0048791	calcium ion-regulated exocytosis of neurotransmitter	0.0004203	8	23	STX1B,RIMS1,UNC13A,SYT5,CACNA1A,SYT7,RIMS4,RIMS2
GO: Biological Process	GO:0014059	regulation of dopamine secretion	0.0004246	11	45	SYT13,GABBR1,SYT17,SYT5,SYT7,PCP4,CHRNA4,HTR2A,PRKCB,SYT12,DRD3
GO: Biological Process	GO:0014046	dopamine secretion	0.0004246	11	45	SYT13,GABBR1,SYT17,SYT5,SYT7,PCP4,CHRNA4,HTR2A,PRKCB,SYT12,DRD3
GO: Biological Process	GO:0007632	visual behavior	0.0004293	17	101	ATXN1,SGK1,SLC1A2,PDE8B,SYNGAP1,ABCC8,DAGLA,NPHP1,CACNA1C,GRIN1,GRIN2A,SYNPO,HRH1,HRH2,CRHR1,DRD3,NETO1
GO: Biological Process	GO:0043547	positive regulation of GTPase activity	0.0004647	44	442	SGSM1,LRRK2,ADCYAP1,PTK2B,DLC1,ARHGAP20,CX3CL1,RASAL1,ARAP2,AGAP2,RASA3,STARD13,IQGAP2,ARHGAP26,RAP1GAP2,RGS11,RGS9,IQGAP1,SYNGAP1,ASAP2,TBC1D1,PLCB1,RGPD8,KALRN,ARHGAP22,NGEF,ARHGEF6,RASAL2,STXBP5L,VPS9D1,ARHGAP24,RGP1,ASAP1,IQSEC1,ARHGAP25,DOCK1,DOCK2,IQSEC3,RAP1GAP,RASGRF1,ARHGAP10,RGS4,RGS7,SNX18
GO: Biological Process	GO:0098911	regulation of ventricular cardiac muscle cell action potential	0.0004669	6	12	RYR2,CACNA1C,TRPM4,DLG1,DSC2,DSG2
GO: Biological Process	GO:0099505	regulation of presynaptic membrane potential	0.0004669	6	12	GRIK3,GRIN1,GRIN2A,KCNC2,KCNH1,KCNMA1
GO: Biological Process	GO:0070050	neuron cellular homeostasis	0.0004669	12	54	CX3CL1,ATP2B1,ATP2B2,ATP2B3,CACNA1A,CACNA1D,CACNB2,CACNB4,TSPOAP1,TYRO3,KCNH1,SLC17A7
GO: Biological Process	GO:0086002	cardiac muscle cell action potential involved in contraction	0.0004669	12	54	RYR2,CACNA1G,CACNA1C,CACNA1D,CACNB2,TRPM4,KCND3,KCNJ3,KCNN2,DLG1,DSC2,DSG2
GO: Biological Process	GO:0050877	nervous system process	0.0004772	133	1858	CLN8,SPRY2,ASIC2,MBP,LRRK2,ADGRV1,KCNIP3,ADCY8,STX1B,ADCYAP1,SLC12A5,CACNG3,MET,PTK2B,TTC8,ATXN1,SCN8A,FGF14,FGFR1,CX3CL1,BEGAIN,TSHZ3,SGK1,ITGA8,SPTBN4,SLC25A12,PDE8B,SORCS3,IGSF9B,RIMS1,ATP2B1,ATP2B2,GABRA1,GABRA4,GABRA5,GABRB1,GABRG2,GABRG3,MYH10,RGS9,BDNF,SYNGAP1,LPIN1,STX1A,CYFIP1,OTOGL,ABCC8,PLCB1,CACNA1I,KCNMB4,CACNA1G,CCN3,CACNA1A,OTOA,CACNA1C,CACNA1D,CACNB2,CACNB4,NPTX1,NPTX2,NRGN,KALRN,…
GO: Biological Process	GO:0019220	regulation of phosphate metabolic process	0.0005242	136	1913	EPHB6,SPRY2,SPRED2,VRK3,LRRK2,ADCY2,ADCY7,ADCY8,ADCYAP1,SPRED3,MAP3K5,MET,PTK2B,CAMK2N1,DLC1,ATXN1,FGF1,MAP3K10,FGFR1,PRKAG2,CX3CL1,AGAP2,TRIB2,CAMKK1,SEMA7A,DBF4B,LMTK2,DGKZ,DGKD,SLC7A14,SPTBN4,ZFYVE28,WDR91,PPARGC1B,SLC25A12,TMEM132D,PARVA,NRG3,SORL1,PHACTR1,RIPK1,MYO1D,NEK10,PPP1R12A,RIPK2,BDNF,GFRA2,IQGAP1,GHR,SOCS2,LPIN1,PPARGC1A,NUP210,PLCL2,PCDH11X,BMPER,LDLRAD4,TAFAZZIN,RGPD8,NSD1,SRCIN1,…
GO: Biological Process	GO:0035295	tube development	0.0005242	131	1828	SPRY2,MAN2A1,ERG,RPS6KA3,ESRRG,MCAM,ETV5,DYSF,RYR2,PLEKHH1,MET,PTK2B,TTC8,MRTFB,DLC1,ATXN1,FGF1,FGFR1,ALCAM,CX3CL1,SDC2,RECK,TSHZ3,SHROOM3,STAB2,RASA3,SFTPD,SGCD,RNPC3,ASL,PARVA,NUMB,FOXP1,RBM24,STARD13,GIPC1,MYH9,MYH10,MYO1E,ERAP1,PPP1R12A,ADGRB1,UNC45A,BDNF,PROM1,PPARGC1A,ALDH1A2,OTOGL,SULF1,ABCC8,BMPER,TAFAZZIN,CCN3,CACNA1C,CACNB2,GPR22,CALD1,PRICKLE1,CAMK2A,GRK6,SEMA5A,NR3C1,CREB3L1,CCKBR,LDB…
GO: Biological Process	GO:0006941	striated muscle contraction	0.0005244	27	218	RYR2,RYR3,MET,SGCD,ATP1B1,STAC,STAC2,CACNA1G,TAFAZZIN,CACNA1C,CACNA1D,CACNB2,ICAM5,TPM4,PDE4B,PDE4D,TTN,TRPM4,HDAC4,KCND3,KCNJ3,KCNN2,DLG1,DMD,DSC2,DSG2,SMAD7
GO: Biological Process	GO:0051174	regulation of phosphorus metabolic process	0.0005298	136	1914	EPHB6,SPRY2,SPRED2,VRK3,LRRK2,ADCY2,ADCY7,ADCY8,ADCYAP1,SPRED3,MAP3K5,MET,PTK2B,CAMK2N1,DLC1,ATXN1,FGF1,MAP3K10,FGFR1,PRKAG2,CX3CL1,AGAP2,TRIB2,CAMKK1,SEMA7A,DBF4B,LMTK2,DGKZ,DGKD,SLC7A14,SPTBN4,ZFYVE28,WDR91,PPARGC1B,SLC25A12,TMEM132D,PARVA,NRG3,SORL1,PHACTR1,RIPK1,MYO1D,NEK10,PPP1R12A,RIPK2,BDNF,GFRA2,IQGAP1,GHR,SOCS2,LPIN1,PPARGC1A,NUP210,PLCL2,PCDH11X,BMPER,LDLRAD4,TAFAZZIN,RGPD8,NSD1,SRCIN1,…
GO: Biological Process	GO:0090257	regulation of muscle system process	0.0005444	35	322	RYR2,FBXO32,FOXO1,MLIP,FOXP1,ATP1B1,ATP2B1,PPARGC1A,ABCC8,CACNA1C,CALD1,NR3C1,PDE4B,PDE4D,KCNB2,CHRM2,TTN,CHRM3,LMCD1,PRKCA,TRPM4,HDAC4,DAPK3,JARID2,KCNMA1,DLG1,DMD,DSC2,DSG2,NR4A3,ECE1,RGS4,CALCRL,SMAD3,SMAD7
GO: Biological Process	GO:0086003	cardiac muscle cell contraction	0.0005444	15	83	RYR2,SGCD,CACNA1G,CACNA1C,CACNA1D,CACNB2,PDE4B,PDE4D,TRPM4,KCND3,KCNJ3,KCNN2,DLG1,DSC2,DSG2
GO: Biological Process	GO:0050919	negative chemotaxis	0.0005444	12	55	SEMA7A,UNC5C,SLIT1,SLIT3,NRG3,SEMA5A,NRG1,PDGFA,PLXNA4,SEMA3E,EFNA5,ROBO2
GO: Biological Process	GO:0045055	regulated exocytosis	0.0005666	73	881	ATP8B4,LRRK2,ACTN2,NRN1,STX1B,NR3C2,SYT13,DOC2A,PTGES2,PEX5L,SLC2A3,RIMS1,UNC13A,GIPC1,MYH9,IQGAP2,SYT17,CPLX1,IQGAP1,STX1A,CYFIP1,NFKB1,SYN1,SYP,SYT5,CACNA1I,CACNA1G,CACNA1A,CACNA1C,CACNA1D,CACNB2,CACNB4,PGLYRP1,CAMK2A,PCLO,HGSNAT,GRM4,GRM7,GRM8,SYT7,DGKI,RAB37,PCDH7,PDGFA,CHRM2,TTN,CHRNA4,NRXN3,SLC4A8,HTR2A,STXBP5L,CRHR1,TRIM9,RIMS4,PRKCA,PRKCB,PRKCE,RAB15,CADPS2,RIMS2,PHACTR2,SYT12,SIRPA,ITIH4…
GO: Biological Process	GO:0008542	visual learning	0.0006023	14	74	ATXN1,SGK1,PDE8B,SYNGAP1,ABCC8,CACNA1C,GRIN1,GRIN2A,SYNPO,HRH1,HRH2,CRHR1,DRD3,NETO1
GO: Biological Process	GO:0010817	regulation of hormone levels	0.000688	60	686	ADCY8,ADCYAP1,CAMK2N1,FDX2,FGFR1,SCG5,PIWIL4,PEX5L,PDE8B,GABBR1,SLC16A10,ILDR2,CPLX1,CYP46A1,GHR,PPARGC1A,STX1A,ALDH1A2,ABCC8,NFKB1,CCN3,CACNA1A,CACNA1C,CACNA1D,KALRN,PCLO,NR3C1,SYT7,CCKBR,SLC7A8,AOPEP,PCSK1,PCSK2,NRG1,TSPOAP1,SLC30A8,ABCB1,STXBP5L,ICA1,ACVR1C,CRHR1,CRY2,PRKCA,PRKCE,RIMS2,ECE2,TRPM4,INHBA,ITPR1,KCNB1,KCNC2,KCNJ6,KCNMA1,SRD5A3,RBP4,ECE1,EFNA5,BCO2,SCPEP1,ENPEP
GO: Biological Process	GO:2000463	positive regulation of excitatory postsynaptic potential	0.0007855	10	40	STX1B,PTK2B,RIMS1,STX1A,GRIN1,GRIN2A,RIMS2,SHANK1,RGS4,NETO1
GO: Biological Process	GO:0072359	circulatory system development	0.0008253	135	1916	SPRY2,ERG,MCAM,ACTN2,DYSF,RYR2,PLEKHH1,MET,PTK2B,TTC8,MRTFB,DLC1,FGF1,OLFM1,FGFR1,ALCAM,FBXO32,FHL2,CX3CL1,SDC2,RECK,AGAP2,FOXO1,SORBS2,STAB2,NEBL,RASA3,SGCD,ZDHHC16,SLIT3,PARVA,FOXP1,RBM24,STARD13,GIPC1,MYH9,MYH10,ANKS6,ADAM19,RIPK1,MYO1E,ERAP1,TTC39C,ADGRB1,UNC45A,ALDH1A2,PDLIM3,SULF1,ABCC8,BMPER,TAFAZZIN,CCN3,CACNA1C,CACNA1D,CACNB2,GPR22,CALD1,PRICKLE1,CAMK2A,SYNE1,GRK6,SEMA5A,NR3C1,CREB3L1,LD…
GO: Biological Process	GO:0018210	peptidyl-threonine modification	0.0009214	20	141	SPRY2,SPRED2,LRRK2,GALNT16,SPRED3,MET,MAP3K10,PRKAG2,FOXO1,LMTK2,NLK,RIPK2,CAMK2A,CIT,PRKCA,PRKCB,GALNTL6,SPRED1,DMTN,SMAD7
GO: Biological Process	GO:0014047	glutamate secretion	0.0009272	12	58	SLC1A2,RIMS1,GABBR1,GIPC1,GLS2,CPLX1,BDNF,STX1A,NR3C1,GRM7,TSPOAP1,SLC17A7
GO: Biological Process	GO:0050433	regulation of catecholamine secretion	0.0009339	14	77	SYT13,GABBR1,SYT17,STX1A,SYT5,SYT7,PCP4,CHRNA4,HTR2A,CRHR1,PRKCB,SYT12,KCNB1,DRD3
GO: Biological Process	GO:0071417	cellular response to organonitrogen compound	0.000946	78	975	LRRK2,KLF3,ACTN2,ADCY2,ADCY7,ADCY8,RYR2,RYR3,MET,DLC1,FGFR1,FOXO1,SGK1,SLC1A2,ASL,ATP2B1,GABRA1,SORL1,GABRB1,GABRG2,RIPK2,RGS9,BDNF,STAT6,GHR,SOCS2,LPIN1,PPARGC1A,KANK1,CYFIP1,KLF9,NFKB1,SIK2,PLCB1,CACNA1A,CACNA1C,CACNA1D,ACSL6,CAMK2A,HCN1,GRIN1,GRIN2A,OPRM1,PDE4B,PDE4D,NR4A1,CHRM2,SLC29A2,CHRM3,ABCB1,PIP4K2A,HRH1,HRH2,AKAP7,HTR1E,COL16A1,HTR2A,HTR4,CRHR1,PRKAR1B,CALY,PRKCA,PRKCB,RAB15,PRKCQ,PRLR…
GO: Biological Process	GO:0022604	regulation of cell morphogenesis	0.0009691	38	373	MET,PTK2B,DLC1,ALCAM,RASAL1,SHROOM3,SGK1,GAS7,CPNE5,PARVA,NUMB,RIMS1,UNC13A,MYH9,MYH10,SYT17,PPP1R12A,WASHC2A,KANK1,CYFIP1,FMNL1,KALRN,OSTN,PALM2AKAP2,PLXNA4,RIMS2,SEMA3E,DAPK3,ITGA7,RHOBTB1,DLG1,DOCK1,ATP10A,EFNA5,SPRY4,EPB41L2,DMTN,EPHA4
GO: Biological Process	GO:0072001	renal system development	0.001085	48	518	LRRK2,ETV5,TTC8,ARID5B,FGF1,FGFR1,MMP17,TSHZ3,FRAS1,SHROOM3,ITGA8,ASL,ANKS6,MYO1E,IQGAP2,BDNF,IQGAP1,PROM1,PPARGC1A,KIRREL3,ALDH1A2,SULF1,BMPER,NPHP1,CACNA1C,INF2,CDH6,DLG5,PDGFA,DNAAF11,TYRO3,WWTR1,P4HTM,PRKCE,IL6R,DCHS2,AHI1,ZBTB16,HDAC4,KLHL3,DLG1,RBP4,ROBO2,EPCAM,ENPEP,SMAD3,EPHA4,SMAD7
GO: Biological Process	GO:0002790	peptide secretion	0.001097	49	533	ADCY8,ADCYAP1,CAMK2N1,PIWIL4,PEX5L,PDE8B,NECAB3,GABBR1,SLC16A10,ILDR2,MYH10,CPLX1,STX1A,ABCC8,CCN3,CACNA1A,CACNA1C,CACNA1D,KALRN,PCLO,SRCIN1,SYT7,CCKBR,OPRM1,PCSK1,SLC30A8,TTN,LMF1,STXBP5L,ICA1,ACVR1C,CRHR1,PRKCA,PRKCE,RAB15,PRKCQ,RIMS2,TRPM4,AHI1,ITPR1,KCNB1,KCNC2,SCG2,DRD3,RBP4,EFNA5,TANGO2,NAGPA,DMTN
GO: Biological Process	GO:0043279	response to alkaloid	0.001123	24	191	ADCY8,RYR2,RYR3,PTK2B,SDC2,SLC1A2,MAP1LC3A,BDNF,GHR,PPARGC1A,KALRN,GRIN1,GRIN2A,OPRM1,PCSK1,HNMT,ABCB1,HTR2A,CRHR1,PRKCE,KCNJ6,DNMT3A,DRD3,RGS4
GO: Biological Process	GO:0007194	negative regulation of adenylate cyclase activity	0.001167	17	110	ADGRV1,ADCY2,ADCY7,ADCY8,GABBR1,GRIK3,GRM4,GRM7,GRM8,OPRM1,GPR176,CHRM2,CHRM3,HTR1E,HTR4,GABBR2,DRD3
GO: Biological Process	GO:0009214	cyclic nucleotide catabolic process	0.001217	6	14	PDE8B,PDE7B,PDE10A,PDE4A,PDE4B,PDE4D
GO: Biological Process	GO:0043549	regulation of kinase activity	0.001292	85	1098	EPHB6,SPRY2,SPRED2,LRRK2,ADCY2,ADCY7,ADCY8,ADCYAP1,SPRED3,MAP3K5,MET,PTK2B,CAMK2N1,FGF1,MAP3K10,FGFR1,PRKAG2,AGAP2,TRIB2,CAMKK1,DBF4B,LMTK2,DGKZ,DGKD,ZFYVE28,WDR91,PARVA,NRG3,SORL1,RIPK1,NEK10,RIPK2,BDNF,GFRA2,IQGAP1,GHR,SOCS2,RGPD8,SRCIN1,GRM4,CIT,CCKBR,LDB2,TGFA,PTPN5,DGKI,CDC25B,TPD52L1,PCP4,IL34,NRG1,TNFAIP8L3,PDGFA,DGKH,TTN,TYRO3,DUSP26,PIP4K2A,HTR2A,PILRB,WWTR1,PRKAR1B,PRKCA,MAPK10,DIRAS2,I…
GO: Biological Process	GO:0043951	negative regulation of cAMP-mediated signaling	0.001292	17	111	ADCY2,ADCY7,ADCY8,GABBR1,PDE10A,GRIK3,GRM4,GRM7,GRM8,OPRM1,GPR176,PDE4D,CHRM2,CHRM3,HTR1E,HTR4,DRD3
GO: Biological Process	GO:0032970	regulation of actin filament-based process	0.001292	44	464	ACTN2,RYR2,MET,PTK2B,TTC8,DLC1,CX3CL1,SHROOM2,SPTBN4,RBM24,MYH9,IQGAP2,SPTB,WASHC2A,IQGAP1,KANK1,CYFIP1,CACNA1C,SEMA5A,CIT,TJP1,TMOD1,PDE4B,PDE4D,PDGFA,SYNPO,FMN2,PRKCE,DIXDC1,PRKCQ,SEMA3E,TRPM4,DAPK3,SMYD2,RHOBTB1,DLG1,SHANK1,DSC2,DSG2,RGS4,EFNA5,PHLDB2,DMTN,SMAD3
GO: Biological Process	GO:0051336	regulation of hydrolase activity	0.001325	112	1546	SPRY2,SGSM1,VRK3,RPS6KA3,MBP,LRRK2,ACTN2,ADCYAP1,MAP3K5,MET,PTK2B,TTC8,DLC1,FGFR1,ARHGAP20,CX3CL1,RECK,RASAL1,ARAP2,AGAP2,SH3RF1,RASA3,LMTK2,SLC7A14,PPARGC1B,TMEM132D,ATP1B1,SORL1,PHACTR1,STARD13,RIPK1,MYO1D,IQGAP2,PPP1R12A,ARHGAP26,RIPK2,RAP1GAP2,RGS11,RGS9,BDNF,IQGAP1,SYNGAP1,LPIN1,ASAP2,TBC1D1,PCDH11X,PLCB1,MTCL1,RGPD8,KALRN,CAMK2A,CAST,GRIN1,GRIN2A,CCKBR,OPRM1,GTF2H4,DGKI,RIMBP2,HIP1,CCPG1,NR…
GO: Biological Process	GO:0120035	regulation of plasma membrane bounded cell projection organization	0.001333	72	891	MBP,LRRK2,TENM2,STX1B,ADCYAP1,MET,PTK2B,HECW2,FGFR1,CX3CL1,SDC2,SEMA7A,SGK1,LRRC4C,ZNF365,RAB3IP,SLIT1,SLIT3,MYLIP,NUMB,TRAK2,ENTR1,FSTL4,RAP1GAP2,BDNF,IQGAP1,SYNGAP1,XYLT1,KANK1,CYFIP1,TBC1D1,CACNA1A,ACSL6,KALRN,SYNE1,GRK6,SEMA5A,SRCIN1,GRIN1,CIT,PTPN5,TNR,PCP4,NRG1,ATP8B1,NGEF,PRRX1,COL12A1,PACSIN1,AATK,PLXNA4,PPP1R16B,KNDC1,DIXDC1,PRKCQ,IL1RAP,SEMA3E,AHI1,RIPOR2,ARHGAP24,HDAC4,DGKG,ITPR1,NTM,D…
GO: Biological Process	GO:0050432	catecholamine secretion	0.001363	14	80	SYT13,GABBR1,SYT17,STX1A,SYT5,SYT7,PCP4,CHRNA4,HTR2A,CRHR1,PRKCB,SYT12,KCNB1,DRD3
GO: Biological Process	GO:0032411	positive regulation of transporter activity	0.001409	20	146	ASIC2,ACTN2,RYR2,CACNG3,FGF14,SGK1,ATP1B1,RGS9,STAC,STAC2,ABCC8,PLCB1,CACNB2,CACNB4,HCN1,ABCB1,AKAP7,KCNC2,TESC,DMD
GO: Biological Process	GO:0043086	negative regulation of catalytic activity	0.001409	82	1053	CLN8,SPRY2,SPRED2,RPS6KA3,LRRK2,ADGRV1,ADCY2,ADCY7,ADCY8,ADCYAP1,SPRED3,TTC8,CAMK2N1,PRKAG2,RECK,TRIB2,SH3RF1,SCG5,LMTK2,DGKZ,SLC7A14,ZFYVE28,TMEM132D,PARVA,GABBR1,SORL1,PHACTR1,MYO1D,IQGAP2,PPP1R12A,GFRA2,IQGAP1,NFKB1,PCDH11X,CAMK2A,CAST,GRIK3,SRCIN1,GRM4,GRM7,GRM8,CIT,OPRM1,PTPN5,DGKI,RIMBP2,GPR176,PCP4,DGKH,NR4A1,CHRM2,CHRM3,DUSP26,PIP4K2A,CABP1,HTR1E,HTR4,PCDH11Y,WWTR1,GABBR2,IFI16,CRY2,PRKAR…
GO: Biological Process	GO:0044087	regulation of cellular component biogenesis	0.001427	88	1151	ASIC2,LRRK2,SYNDIG1,TENM2,STX1B,MET,PTK2B,TTC8,DLC1,DNAJA4,ELAPOR1,CX3CL1,SGK1,SPTBN4,RAB3IP,SLIT1,NUMB,RIMS1,UNC13A,SORL1,MYH9,HRK,IQGAP2,SPTB,ENTR1,ADGRB1,CLSTN2,WASHC2A,BDNF,IQGAP1,STX1A,KANK1,CYFIP1,TBC1D1,ADGRL2,LDLRAD4,NPHP1,NPTX1,SYNE1,GRK6,GRIN1,LDB2,THBS2,GTF2H4,TJP1,TMOD1,NRG1,DLG5,SYNPO,ATP8B1,PIP4K2A,COL16A1,ICA1,GDA,TRIM9,PPP1R16B,SENP6,FMN2,CALY,PRKCA,PRKCE,PRKCQ,IL1RAP,SLK,RIPOR2,A…
GO: Biological Process	GO:0071869	response to catecholamine	0.001468	19	135	LRRK2,RYR2,RGS9,BDNF,PPARGC1A,OPRM1,PDE4B,PDE4D,CHRM2,CHRM3,HRH1,HRH2,HTR1E,HTR2A,HTR4,CALY,DRD3,NR4A3,RGS4
GO: Biological Process	GO:0015800	acidic amino acid transport	0.001468	15	91	CLN8,LRRC8C,SLC1A2,SLC25A12,RIMS1,GABBR1,GIPC1,GLS2,CPLX1,BDNF,STX1A,NR3C1,GRM7,TSPOAP1,SLC17A7
GO: Biological Process	GO:0051338	regulation of transferase activity	0.001468	92	1218	EPHB6,CLN8,SPRY2,SPRED2,LRRK2,ADCY2,ADCY7,ADCY8,ADCYAP1,SPRED3,MAP3K5,MET,PTK2B,CAMK2N1,FGF1,MAP3K10,FGFR1,PRKAG2,AGAP2,TRIB2,CAMKK1,DBF4B,LMTK2,DGKZ,DGKD,CDC14B,ZFYVE28,WDR91,PARVA,NRG3,SORL1,RIPK1,NEK10,RIPK2,BDNF,GFRA2,IQGAP1,GHR,SOCS2,RGPD8,PCLO,SRCIN1,GRM4,CIT,CCKBR,LDB2,TGFA,PTPN5,DGKI,CDC25B,TPD52L1,PCP4,IL34,NRG1,PNKP,TNFAIP8L3,PDGFA,DGKH,TTN,TYRO3,DUSP26,PIP4K2A,PARM1,HTR2A,PILRB,WWTR1,P…
GO: Biological Process	GO:0031345	negative regulation of cell projection organization	0.001468	28	246	SPRY2,MBP,LRRK2,STX1B,SEMA7A,ZNF365,RAB3IP,SLIT1,SLIT3,MYLIP,TRAK2,FSTL4,RAP1GAP2,SYNGAP1,XYLT1,KANK1,SEMA5A,CIT,TNR,NGEF,AATK,SEMA3E,ARHGAP24,NTM,RAP1GAP,RIT2,ROBO2,EPHA4
GO: Biological Process	GO:0031344	regulation of cell projection organization	0.001478	73	911	SPRY2,MBP,LRRK2,TENM2,STX1B,ADCYAP1,MET,PTK2B,HECW2,FGFR1,CX3CL1,SDC2,SEMA7A,SGK1,LRRC4C,ZNF365,RAB3IP,SLIT1,SLIT3,MYLIP,NUMB,TRAK2,ENTR1,FSTL4,RAP1GAP2,BDNF,IQGAP1,SYNGAP1,XYLT1,KANK1,CYFIP1,TBC1D1,CACNA1A,ACSL6,KALRN,SYNE1,GRK6,SEMA5A,SRCIN1,GRIN1,CIT,PTPN5,TNR,PCP4,NRG1,ATP8B1,NGEF,PRRX1,COL12A1,PACSIN1,AATK,PLXNA4,PPP1R16B,KNDC1,DIXDC1,PRKCQ,IL1RAP,SEMA3E,AHI1,RIPOR2,ARHGAP24,HDAC4,DGKG,ITPR1…
GO: Biological Process	GO:0071868	cellular response to monoamine stimulus	0.001497	18	124	LRRK2,RYR2,RGS9,BDNF,OPRM1,PDE4B,PDE4D,CHRM2,CHRM3,HRH1,HRH2,HTR1E,HTR2A,HTR4,CALY,DRD3,NR4A3,RGS4
GO: Biological Process	GO:0071870	cellular response to catecholamine stimulus	0.001497	18	124	LRRK2,RYR2,RGS9,BDNF,OPRM1,PDE4B,PDE4D,CHRM2,CHRM3,HRH1,HRH2,HTR1E,HTR2A,HTR4,CALY,DRD3,NR4A3,RGS4
GO: Biological Process	GO:0031280	negative regulation of cyclase activity	0.001518	17	113	ADGRV1,ADCY2,ADCY7,ADCY8,GABBR1,GRIK3,GRM4,GRM7,GRM8,OPRM1,GPR176,CHRM2,CHRM3,HTR1E,HTR4,GABBR2,DRD3
GO: Biological Process	GO:0045936	negative regulation of phosphate metabolic process	0.001562	55	633	SPRY2,SPRED2,LRRK2,SPRED3,MET,CAMK2N1,ATXN1,PRKAG2,TRIB2,LMTK2,SLC7A14,ZFYVE28,TMEM132D,PARVA,SORL1,PHACTR1,MYO1D,GFRA2,IQGAP1,PPARGC1A,PCDH11X,LDLRAD4,SRCIN1,CIT,PTPN5,RIMBP2,PCP4,PDE4D,PDGFA,DUSP26,PIP4K2A,PCDH11Y,WWTR1,CRY2,PPP1R16B,PRKAR1B,PRKCA,PHACTR2,HDAC4,INHBA,SIRPA,PTPN13,PTPRB,PTPRH,PTPRQ,TESC,DMD,DUSP6,GPATCH2,LRRK1,RGS4,SPRY4,SPRED1,DMTN,SMAD7
GO: Biological Process	GO:0032414	positive regulation of ion transmembrane transporter activity	0.001562	19	136	ASIC2,ACTN2,RYR2,CACNG3,FGF14,ATP1B1,RGS9,STAC,STAC2,ABCC8,PLCB1,CACNB2,CACNB4,HCN1,ABCB1,AKAP7,KCNC2,TESC,DMD
GO: Biological Process	GO:0071867	response to monoamine	0.001562	19	136	LRRK2,RYR2,RGS9,BDNF,PPARGC1A,OPRM1,PDE4B,PDE4D,CHRM2,CHRM3,HRH1,HRH2,HTR1E,HTR2A,HTR4,CALY,DRD3,NR4A3,RGS4
GO: Biological Process	GO:0098962	regulation of postsynaptic neurotransmitter receptor activity	0.001605	7	21	BEGAIN,NPTX1,NPTX2,SHISA7,DLGAP2,CHRNA4,DLGAP3
GO: Biological Process	GO:0010563	negative regulation of phosphorus metabolic process	0.001612	55	634	SPRY2,SPRED2,LRRK2,SPRED3,MET,CAMK2N1,ATXN1,PRKAG2,TRIB2,LMTK2,SLC7A14,ZFYVE28,TMEM132D,PARVA,SORL1,PHACTR1,MYO1D,GFRA2,IQGAP1,PPARGC1A,PCDH11X,LDLRAD4,SRCIN1,CIT,PTPN5,RIMBP2,PCP4,PDE4D,PDGFA,DUSP26,PIP4K2A,PCDH11Y,WWTR1,CRY2,PPP1R16B,PRKAR1B,PRKCA,PHACTR2,HDAC4,INHBA,SIRPA,PTPN13,PTPRB,PTPRH,PTPRQ,TESC,DMD,DUSP6,GPATCH2,LRRK1,RGS4,SPRY4,SPRED1,DMTN,SMAD7
GO: Biological Process	GO:1901379	regulation of potassium ion transmembrane transport	0.001649	16	103	ACTN2,KCNIP3,KCNIP1,DPP10,KCNIP4,ATP1B1,ABCC8,CACNA1D,AKAP7,KCNC2,KCNG1,KCNN2,DLG1,RGS4,RGS7,NETO1
GO: Biological Process	GO:0046834	lipid phosphorylation	0.001674	13	72	TTC7B,DGKZ,DGKD,EFR3B,EFR3A,SOCS2,DGKI,DGKH,PIP4K2A,INPP1,DGKA,DGKG,TTC7A
GO: Biological Process	GO:0072073	kidney epithelium development	0.001684	25	210	ETV5,FGF1,FGFR1,TSHZ3,SHROOM3,MYO1E,IQGAP2,BDNF,IQGAP1,PROM1,PPARGC1A,ALDH1A2,BMPER,INF2,TYRO3,WWTR1,PRKCE,AHI1,KLHL3,DLG1,ROBO2,EPCAM,SMAD3,EPHA4,SMAD7
GO: Biological Process	GO:1901890	positive regulation of cell junction assembly	0.001772	18	126	ASIC2,SYNDIG1,ADGRB1,CLSTN2,BDNF,IQGAP1,ADGRL2,NPHP1,THBS2,DLG5,COL16A1,PRKCA,IL1RAP,LRRTM3,SLITRK4,EFNA5,CBLN2,SMAD3
GO: Biological Process	GO:0051965	positive regulation of synapse assembly	0.00188	14	83	ASIC2,SYNDIG1,ADGRB1,CLSTN2,BDNF,ADGRL2,THBS2,DLG5,PRKCA,IL1RAP,LRRTM3,SLITRK4,EFNA5,CBLN2
GO: Biological Process	GO:0006468	protein phosphorylation	0.001907	131	1889	EPHB6,SPRY2,SPRED2,ERG,VRK3,MATK,CLK4,RPS6KA3,LRRK2,HUNK,ADCY2,ADCY7,ADCY8,ADCYAP1,SPRED3,MAP3K5,MET,PTK2B,CAMK2N1,FGF1,MAP3K10,FGFR1,PRKAG2,CX3CL1,AGAP2,FOXO1,TRIB2,CAMKK1,SEMA7A,ADCK5,SGK1,DBF4B,AAK1,LMTK2,DGKZ,DGKD,SPTBN4,ZFYVE28,PARVA,NRG3,NLK,MAST3,SORL1,RIPK1,NEK10,RIPK2,BDNF,GFRA2,IQGAP1,GHR,PPARGC1A,MAST4,PLCL2,SIK2,BMPER,LDLRAD4,KALRN,CDKL2,CAMK2A,GRK6,NSD1,SRCIN1,GRM4,CIT,TGFA,PTPN5,GTF…
GO: Biological Process	GO:0031503	protein-containing complex localization	0.001957	66	810	MCAM,STX1B,CACNG3,TTC8,NME5,KIF17,GLB1L3,SGCD,ITGA8,ABLIM3,ZNF365,CDC14B,ADAM22,RAB3IP,PARVA,PRICKLE2,NUMB,TTC39C,TTC21A,ENTR1,IQSEC2,GAS8,CPLX1,SLC12A8,TBC1D1,NUP210,NPHP1,NPTX1,NPTX2,KALRN,CAMK2A,SYNE1,GRK6,DNAH7,TAMALIN,LGI1,NRG1,HIP1,DNAAF11,SNX10,SCLT1,PACSIN1,WWTR1,CALY,MAPK10,AHI1,ELMO1,ASAP1,AK5,CFAP221,IQSEC1,DLG1,LCA5,RALB,DRD3,HDAC6,IFT57,GPC6,NMD3,ABLIM1,NETO1,BBS7,DNAI4,CFAP69,JHY,SM…
GO: Biological Process	GO:0051350	negative regulation of lyase activity	0.002006	17	116	ADGRV1,ADCY2,ADCY7,ADCY8,GABBR1,GRIK3,GRM4,GRM7,GRM8,OPRM1,GPR176,CHRM2,CHRM3,HTR1E,HTR4,GABBR2,DRD3
GO: Biological Process	GO:1901019	regulation of calcium ion transmembrane transporter activity	0.002019	16	105	DYSF,RYR2,FGF14,ATP1B1,STAC,STAC2,CACNA1A,CACNB2,CACNB4,PDE4B,PDE4D,CABP1,CRHR1,JPH1,DMD,DRD3
GO: Biological Process	GO:0001822	kidney development	0.002109	46	506	LRRK2,ETV5,ARID5B,FGF1,FGFR1,MMP17,TSHZ3,FRAS1,SHROOM3,ITGA8,ASL,ANKS6,MYO1E,IQGAP2,BDNF,IQGAP1,PROM1,PPARGC1A,KIRREL3,ALDH1A2,SULF1,BMPER,NPHP1,CACNA1C,INF2,CDH6,DLG5,PDGFA,DNAAF11,TYRO3,WWTR1,P4HTM,PRKCE,IL6R,DCHS2,AHI1,ZBTB16,HDAC4,KLHL3,DLG1,ROBO2,EPCAM,ENPEP,SMAD3,EPHA4,SMAD7
GO: Biological Process	GO:0051952	regulation of amine transport	0.00235	18	129	SYT13,GABBR1,SYT17,STX1A,SYT5,CACNA1A,NR3C1,GRM7,SYT7,PCP4,CHRNA4,HTR2A,CRHR1,PRKCB,SYT12,KCNB1,DRD3,RGS4
GO: Biological Process	GO:0009887	animal organ morphogenesis	0.002371	121	1727	SPRY2,MAN2A1,ERG,ESRRG,LRRK2,ETV5,ADGRV1,DYSF,RYR2,MET,TTC8,MRTFB,DLC1,ARID5B,FGF1,OLFM1,FGFR1,ALCAM,FBXO32,FHL2,KIF17,FOXO1,TSHZ3,FRAS1,ITGA8,SHROOM2,PPARGC1B,SLIT1,SLIT3,PARVA,PRICKLE2,NUMB,RAB11FIP4,RBM24,NRG3,ATP2B1,ATP2B2,MIAT,TTC39C,GAS8,BDNF,STAT6,SYNGAP1,GHR,XYLT1,PROM1,ALDH1A2,AJAP1,OTOGL,SULF1,BMPER,TAFAZZIN,CACNA1C,CACNB2,LURAP1,GPR22,CALD1,PRICKLE1,CAMK2A,HCN1,GRK6,OSTN,CRPPA,NR3C1,TG…
GO: Biological Process	GO:0050905	neuromuscular process	0.002426	20	153	CLN8,SCN8A,FGF14,PDE8B,ATP2B2,MYH10,CACNA1A,CACNA1D,GRIN1,GRIN2A,CSMD1,TNR,NRG1,RBFOX1,KCNH1,PTPRQ,KCNMA1,SHANK1,DRD3,NR4A3
GO: Biological Process	GO:0060537	muscle tissue development	0.002538	56	662	ACTN2,DYSF,RYR2,MET,MRTFB,FGF1,FGFR1,FBXO32,FHL2,FOXO1,TSHZ3,SORBS2,NEBL,SGCD,ITGA8,FOXP1,RBM24,MYH10,RIPK1,BDNF,PPARGC1A,ALDH1A2,PDLIM3,TAFAZZIN,CACNA1C,NR3C1,USP2,ICAM5,MYOM2,TPM4,NRG1,HLF,NR4A1,CHRM2,TTN,CHRM3,PLAGL1,COL11A1,WWTR1,RBFOX1,HDAC9,RIPOR2,HDAC4,ITGA7,SMYD2,JARID2,DLG1,DMD,HDAC6,FOXP2,DSG2,RBP4,RGS4,SPRY4,SMAD3,SMAD7
GO: Biological Process	GO:0009914	hormone transport	0.002538	41	437	ADCY8,ADCYAP1,CAMK2N1,FGFR1,SCG5,PIWIL4,PEX5L,PDE8B,GABBR1,SLC16A10,ILDR2,CPLX1,STX1A,ABCC8,CCN3,CACNA1A,CACNA1C,CACNA1D,KALRN,PCLO,SYT7,CCKBR,SLC7A8,NRG1,SLC30A8,ABCB1,STXBP5L,ICA1,ACVR1C,CRHR1,CRY2,PRKCA,PRKCE,RIMS2,TRPM4,INHBA,ITPR1,KCNB1,KCNC2,RBP4,EFNA5
GO: Biological Process	GO:0003300	cardiac muscle hypertrophy	0.002538	18	130	RYR2,FBXO32,FOXO1,SORBS2,MLIP,FOXP1,CAMTA2,CACNA1C,NR3C1,TTN,LMCD1,PRKCA,HDAC4,JARID2,NR4A3,ECE1,RGS4,SMAD3
GO: Biological Process	GO:0051968	positive regulation of synaptic transmission, glutamatergic	0.002538	9	38	ADCYAP1,CACNG3,PTK2B,TSHZ3,IQSEC2,GRIA4,CCKBR,TNR,SHANK1
GO: Biological Process	GO:0010977	negative regulation of neuron projection development	0.002594	23	191	MBP,LRRK2,STX1B,SEMA7A,ZNF365,SLIT1,SLIT3,MYLIP,TRAK2,FSTL4,RAP1GAP2,SYNGAP1,XYLT1,KANK1,SEMA5A,TNR,NGEF,AATK,SEMA3E,NTM,RIT2,ROBO2,EPHA4
GO: Biological Process	GO:0010648	negative regulation of cell communication	0.002594	126	1818	SPRY2,SPRED2,VRK3,LRRK2,MCC,ADCY2,ADCY7,ADCY8,SPRED3,MET,PTK2B,CAMK2N1,DLC1,BEND6,ATXN1,NME5,SORCS2,FHL2,CX3CL1,RASAL1,AGAP2,FOXO1,SH3RF1,RASA3,DGKZ,DGKD,ZFYVE28,PDE8B,SLIT3,MYLIP,SORCS3,NUMB,FOXP1,NLK,GABBR1,SORL1,WWC3,RIPK1,IQSEC2,FSTL4,RGS11,RGS9,PDE10A,BDNF,SYNGAP1,SOCS2,KANK1,SULF1,ABCC8,PLCL2,BMPER,LDLRAD4,CCN3,KALRN,PRICKLE1,SYNE1,GRK6,GRIK3,NR3C1,GRM4,GRM7,GRM8,CIT,CREB3L1,LDB2,OPRM1,TGFA…
GO: Biological Process	GO:1902747	negative regulation of lens fiber cell differentiation	0.002627	4	6	SPRY2,SPRED2,SPRED3,SPRED1
GO: Biological Process	GO:0086045	membrane depolarization during AV node cell action potential	0.002627	4	6	CACNA1G,CACNA1C,CACNB2,TRPM4
GO: Biological Process	GO:0071692	protein localization to extracellular region	0.002721	44	483	ADCY8,ADCYAP1,CAMK2N1,PIWIL4,PDE8B,NECAB3,ILDR2,MYH10,CPLX1,STX1A,ABCC8,CCN3,CACNA1A,CACNA1C,CACNA1D,PCLO,SRCIN1,SYT7,OPRM1,PCSK1,SLC30A8,TTN,LMF1,STXBP5L,ICA1,ACVR1C,PRKCA,PRKCE,RAB15,PRKCQ,RIMS2,TRPM4,AHI1,ITPR1,KCNB1,KCNC2,SCG2,DRD3,RBP4,EFNA5,LTBP1,TANGO2,NAGPA,DMTN
GO: Biological Process	GO:0030072	peptide hormone secretion	0.002721	34	339	ADCY8,ADCYAP1,CAMK2N1,PIWIL4,PEX5L,PDE8B,GABBR1,SLC16A10,ILDR2,CPLX1,STX1A,ABCC8,CCN3,CACNA1A,CACNA1C,CACNA1D,KALRN,PCLO,SYT7,CCKBR,SLC30A8,STXBP5L,ICA1,ACVR1C,CRHR1,PRKCA,PRKCE,RIMS2,TRPM4,ITPR1,KCNB1,KCNC2,RBP4,EFNA5
GO: Biological Process	GO:0018107	peptidyl-threonine phosphorylation	0.002721	18	131	SPRY2,SPRED2,LRRK2,SPRED3,MET,MAP3K10,PRKAG2,FOXO1,LMTK2,NLK,RIPK2,CAMK2A,CIT,PRKCA,PRKCB,SPRED1,DMTN,SMAD7
GO: Biological Process	GO:0051058	negative regulation of small GTPase mediated signal transduction	0.002726	12	66	SPRY2,MET,DLC1,RASAL1,RASA3,DGKZ,SYNGAP1,KANK1,RIPOR2,ARHGAP24,ARHGAP25,SPRY4
GO: Biological Process	GO:0006887	exocytosis	0.002775	78	1015	ATP8B4,LRRK2,ACTN2,NRN1,STX1B,NR3C2,SYT13,DOC2A,PTGES2,PEX5L,SLC2A3,RAB3IP,RIMS1,UNC13A,GIPC1,MYH9,MYH10,IQGAP2,SYT17,CPLX1,IQGAP1,STX1A,CYFIP1,NFKB1,SYN1,SYP,SYT5,CACNA1I,CACNA1G,CACNA1A,CACNA1C,CACNA1D,CACNB2,CACNB4,PGLYRP1,CAMK2A,PCLO,HGSNAT,SRCIN1,GRM4,GRM7,GRM8,SYT7,DGKI,RAB37,PCDH7,PDGFA,CHRM2,TTN,CHRNA4,NRXN3,SLC4A8,HTR2A,STXBP5L,CRHR1,TRIM9,MICAL2,RIMS4,PRKCA,PRKCB,PRKCE,RAB15,CADPS2,RIMS…
GO: Biological Process	GO:0140029	exocytic process	0.002775	78	1015	ATP8B4,LRRK2,ACTN2,NRN1,STX1B,NR3C2,SYT13,DOC2A,PTGES2,PEX5L,SLC2A3,RAB3IP,RIMS1,UNC13A,GIPC1,MYH9,MYH10,IQGAP2,SYT17,CPLX1,IQGAP1,STX1A,CYFIP1,NFKB1,SYN1,SYP,SYT5,CACNA1I,CACNA1G,CACNA1A,CACNA1C,CACNA1D,CACNB2,CACNB4,PGLYRP1,CAMK2A,PCLO,HGSNAT,SRCIN1,GRM4,GRM7,GRM8,SYT7,DGKI,RAB37,PCDH7,PDGFA,CHRM2,TTN,CHRNA4,NRXN3,SLC4A8,HTR2A,STXBP5L,CRHR1,TRIM9,MICAL2,RIMS4,PRKCA,PRKCB,PRKCE,RAB15,CADPS2,RIMS…
GO: Biological Process	GO:0099500	vesicle fusion to plasma membrane	0.002775	78	1015	ATP8B4,LRRK2,ACTN2,NRN1,STX1B,NR3C2,SYT13,DOC2A,PTGES2,PEX5L,SLC2A3,RAB3IP,RIMS1,UNC13A,GIPC1,MYH9,MYH10,IQGAP2,SYT17,CPLX1,IQGAP1,STX1A,CYFIP1,NFKB1,SYN1,SYP,SYT5,CACNA1I,CACNA1G,CACNA1A,CACNA1C,CACNA1D,CACNB2,CACNB4,PGLYRP1,CAMK2A,PCLO,HGSNAT,SRCIN1,GRM4,GRM7,GRM8,SYT7,DGKI,RAB37,PCDH7,PDGFA,CHRM2,TTN,CHRNA4,NRXN3,SLC4A8,HTR2A,STXBP5L,CRHR1,TRIM9,MICAL2,RIMS4,PRKCA,PRKCB,PRKCE,RAB15,CADPS2,RIMS…
GO: Biological Process	GO:0071495	cellular response to endogenous stimulus	0.002894	131	1911	SPRY2,SPRED2,ESRRG,LRRK2,KLF3,ACTN2,ADCY2,ADCY7,ADCY8,ADCYAP1,RYR2,SPRED3,RYR3,MET,DLC1,FGF1,NR3C2,FGF14,FGFR1,FBXO32,FOXO1,SGK1,ZDHHC16,ITGA8,SLC1A2,PPARGC1B,ASL,SLIT3,FOXP1,ATP2B1,NLK,GABRA1,SORL1,GABRB1,GIPC1,GABRG2,RIPK2,RGS9,BDNF,STAT6,IQGAP1,GHR,SOCS2,LPIN1,PPARGC1A,KANK1,CYFIP1,SULF1,KLF9,NFKB1,SIK2,PLCB1,CACNA1G,BMPER,LDLRAD4,CACNA1A,CACNA1C,CACNA1D,ACSL6,CAMK2A,HCN1,OSTN,GRIN1,GRIN2A,NR3…
GO: Biological Process	GO:0010721	negative regulation of cell development	0.002909	27	245	MBP,ADCYAP1,SEMA7A,SLIT1,SLIT3,TRAK2,SORL1,FSTL4,BDNF,SYNGAP1,KANK1,ABCC8,SEMA5A,CIT,THRB,DAAM2,TNR,AATK,SEMA3E,BRINP1,DRD3,EFNA5,SPRY4,ROBO2,DMTN,EPHA4,FBXW7
GO: Biological Process	GO:0051056	regulation of small GTPase mediated signal transduction	0.002909	36	369	SPRY2,MET,DLC1,ARHGAP20,RASAL1,ARAP2,RASA3,DGKZ,DENND3,STARD13,ARHGAP26,IQSEC2,RAP1GAP2,SYNGAP1,KANK1,KALRN,INF2,DGKI,NRG1,ARHGAP22,NGEF,ARHGEF6,ARHGEF3,RIPOR2,ARHGAP24,RHOBTB1,IQSEC1,ARHGAP25,DOCK2,IQSEC3,RAP1GAP,RASGRF1,ARHGAP10,RALGPS2,RIT2,SPRY4
GO: Biological Process	GO:0060004	reflex	0.002909	15	98	MET,SATB1,ATP2B2,SOCS2,CACNA1A,KALRN,SLC29A2,ABCB1,NCOR2,PRLR,KCNMA1,SHANK1,DRD3,FOXP2,NR4A3
GO: Biological Process	GO:0007193	adenylate cyclase-inhibiting G protein-coupled receptor signaling pathway	0.002909	15	98	ADCY2,ADCY7,ADCY8,GABBR1,GRIK3,GRM4,GRM7,GRM8,OPRM1,GPR176,CHRM2,CHRM3,HTR1E,HTR4,DRD3
GO: Biological Process	GO:0050806	positive regulation of synaptic transmission	0.002925	33	327	ADCY8,STX1B,ADCYAP1,CACNG3,PTK2B,TSHZ3,RIMS1,UNC13A,IQSEC2,CLSTN2,CYP46A1,STX1A,CACNA1D,CACNB2,CACNB4,NRGN,KALRN,GRIA4,GRIN2A,SHISA7,CCKBR,PTPN5,TNR,LGI1,SLC24A2,SLC4A8,CRHR1,RIMS4,PRKCE,RIMS2,SYT12,SHANK1,EPHA4
GO: Biological Process	GO:0007188	adenylate cyclase-modulating G protein-coupled receptor signaling pathway	0.002991	28	259	ADCY2,ADCY7,ADCY8,ADCYAP1,GABBR1,ADGRB1,ADGRL2,CACNA1D,GPR26,GRIK3,GRM4,GRM7,GRM8,OPRM1,GPR176,PDE4B,PDE4D,CHRM2,CHRM3,VIPR1,HTR1E,HTR4,CRHR1,PRKCA,DRD3,RIT2,RXFP1,CALCRL
GO: Biological Process	GO:0009306	protein secretion	0.003234	43	473	ADCY8,ADCYAP1,CAMK2N1,PIWIL4,PDE8B,NECAB3,ILDR2,MYH10,CPLX1,STX1A,ABCC8,CCN3,CACNA1A,CACNA1C,CACNA1D,PCLO,SRCIN1,SYT7,OPRM1,PCSK1,SLC30A8,TTN,LMF1,STXBP5L,ICA1,ACVR1C,PRKCA,PRKCE,RAB15,PRKCQ,RIMS2,TRPM4,AHI1,ITPR1,KCNB1,KCNC2,SCG2,DRD3,RBP4,EFNA5,TANGO2,NAGPA,DMTN
GO: Biological Process	GO:1902532	negative regulation of intracellular signal transduction	0.003268	60	733	SPRY2,SPRED2,VRK3,LRRK2,ADCY2,ADCY7,ADCY8,SPRED3,MET,CAMK2N1,DLC1,NME5,FHL2,RASAL1,FOXO1,RASA3,DGKZ,DGKD,GABBR1,SORL1,WWC3,RIPK1,PDE10A,SYNGAP1,KANK1,CCN3,GRK6,GRIK3,GRM4,GRM7,GRM8,CIT,CREB3L1,OPRM1,PTPN5,GPR176,DLG5,PDE4D,CHRM2,CHRM3,DUSP26,HTR1E,RNF152,HTR4,PRKCA,RIPOR2,ARHGAP24,DGKG,SIRPA,ITPR1,PTPRR,DLG1,ARHGAP25,DMD,DRD3,DUSP6,RGS4,SPRY4,OTUD7A,SPRED1
GO: Biological Process	GO:0006835	dicarboxylic acid transport	0.003328	17	122	CLN8,LRRC8C,SLC1A2,SLC25A12,RIMS1,GABBR1,GIPC1,GLS2,CPLX1,BDNF,STX1A,NR3C1,GRM7,TSPOAP1,SLC26A4,SLC25A32,SLC17A7
GO: Biological Process	GO:0098814	spontaneous synaptic transmission	0.003328	6	17	STX1B,DOC2A,RPH3A,RIMS1,RIMS2,CBLN2
GO: Biological Process	GO:0061669	spontaneous neurotransmitter secretion	0.003328	6	17	STX1B,DOC2A,RPH3A,RIMS1,RIMS2,CBLN2
GO: Biological Process	GO:0051345	positive regulation of hydrolase activity	0.003396	74	958	SGSM1,VRK3,MBP,LRRK2,ACTN2,ADCYAP1,MAP3K5,PTK2B,DLC1,FGFR1,ARHGAP20,CX3CL1,RASAL1,ARAP2,AGAP2,RASA3,PPARGC1B,ATP1B1,STARD13,RIPK1,IQGAP2,PPP1R12A,ARHGAP26,RIPK2,RAP1GAP2,RGS11,RGS9,BDNF,IQGAP1,SYNGAP1,ASAP2,TBC1D1,PLCB1,MTCL1,RGPD8,KALRN,GRIN1,GRIN2A,CCKBR,OPRM1,GTF2H4,HIP1,CHRM2,ARHGAP22,NGEF,HRH1,ARHGEF6,RASAL2,LMF1,HTR2A,STXBP5L,ACVR1C,IFI16,CRHR1,VPS9D1,ARHGAP24,RGP1,ASAP1,IQSEC1,ARHGAP25,DOC…
GO: Biological Process	GO:0014897	striated muscle hypertrophy	0.0034	18	134	RYR2,FBXO32,FOXO1,SORBS2,MLIP,FOXP1,CAMTA2,CACNA1C,NR3C1,TTN,LMCD1,PRKCA,HDAC4,JARID2,NR4A3,ECE1,RGS4,SMAD3
GO: Biological Process	GO:0090066	regulation of anatomical structure size	0.003439	55	657	CLN8,ASIC2,LRRK2,ACTN2,SLC12A5,PRR16,PTK2B,OLFM1,CX3CL1,SEMA7A,SHROOM2,SPTBN4,SLIT1,SLIT3,ATP2B1,ATP2B2,MYH9,IQGAP2,SPTB,FSTL4,RAP1GAP2,SLC12A8,WASHC2A,BDNF,KANK1,CYFIP1,KCNMB4,CACNA1G,CACNA1C,SEMA5A,CIT,INF2,TMOD1,TNR,NRG1,CHRM3,HRH1,HRH2,HTR2A,AATK,PLXNA4,FMN2,PRKCE,PRKCQ,SEMA3E,TRPM4,KCNMA1,DLG1,DSCAM,ECE1,EFNA5,ROBO2,SCPEP1,DMTN,EPHA4
GO: Biological Process	GO:0035592	establishment of protein localization to extracellular region	0.003442	43	475	ADCY8,ADCYAP1,CAMK2N1,PIWIL4,PDE8B,NECAB3,ILDR2,MYH10,CPLX1,STX1A,ABCC8,CCN3,CACNA1A,CACNA1C,CACNA1D,PCLO,SRCIN1,SYT7,OPRM1,PCSK1,SLC30A8,TTN,LMF1,STXBP5L,ICA1,ACVR1C,PRKCA,PRKCE,RAB15,PRKCQ,RIMS2,TRPM4,AHI1,ITPR1,KCNB1,KCNC2,SCG2,DRD3,RBP4,EFNA5,TANGO2,NAGPA,DMTN
GO: Biological Process	GO:0007423	sensory organ development	0.003541	85	1140	CLN8,SPRY2,MAN2A1,SPRED2,ESRRG,ACTN2,ADGRV1,ADCYAP1,SPRED3,SLC12A5,TTC8,OLFM1,FGFR1,ALCAM,KIF17,SHROOM3,ZDHHC16,ITGA8,SHROOM2,SLC7A14,PRICKLE2,RAB11FIP4,ATP2B1,ATP2B2,ATP2B3,MIAT,GABRA5,MYH10,TTC39C,GAS8,BDNF,PROM1,ALDH1A2,OTOGL,SULF1,SYP,BMPER,NPHP1,GPD2,CACNA1C,CACNB2,PRICKLE1,HCN1,TECTA,THRB,PJVK,TMOD1,MYOM2,CDH6,CDH11,PDGFA,ATP8B1,SLC25A27,COL8A1,PRRX1,COL11A1,RNF152,PACSIN1,WWTR1,NECTIN3,IFI…
GO: Biological Process	GO:0051962	positive regulation of nervous system development	0.003626	38	403	MAN2A1,ASIC2,ETV5,SYNDIG1,MET,ATXN1,CX3CL1,SEMA7A,SGK1,ZNF365,SLIT1,NUMB,NLK,ADGRB1,CLSTN2,BDNF,CYFIP1,ADGRL2,KALRN,SEMA5A,OPRM1,THBS2,IL34,NRG1,DLG5,PLXNA4,PRKCA,DIXDC1,IL1RAP,RNF112,LRRTM3,DSCAM,FZD3,SLITRK4,EFNA5,CBLN2,ROBO2,EPHA4
GO: Biological Process	GO:0015849	organic acid transport	0.003626	38	403	CLN8,PRKAG2,LRRC8C,EMB,SLC1A2,SLC7A14,SLC25A12,RIMS1,GABBR1,SLC16A10,GIPC1,GLS2,CPLX1,BDNF,STX1A,CACNA1A,SFXN4,ACSL6,CACNB4,OCA2,NR3C1,GRM4,GRM7,SLC7A8,TSPOAP1,SLC26A4,TRPC4,ATP8B1,ABCB1,SLC25A32,HRH2,SLC36A1,SLC6A17,SLC17A7,DRD3,RBP4,RGS4,SLC17A5
GO: Biological Process	GO:0023057	negative regulation of signaling	0.003629	125	1820	SPRY2,SPRED2,VRK3,LRRK2,MCC,ADCY2,ADCY7,ADCY8,SPRED3,MET,PTK2B,CAMK2N1,DLC1,BEND6,ATXN1,NME5,SORCS2,FHL2,CX3CL1,RASAL1,AGAP2,FOXO1,SH3RF1,RASA3,DGKZ,DGKD,ZFYVE28,PDE8B,SLIT3,MYLIP,SORCS3,NUMB,FOXP1,NLK,GABBR1,SORL1,WWC3,RIPK1,IQSEC2,FSTL4,RGS11,RGS9,PDE10A,BDNF,SYNGAP1,SOCS2,KANK1,SULF1,ABCC8,PLCL2,BMPER,LDLRAD4,CCN3,KALRN,PRICKLE1,SYNE1,GRK6,GRIK3,NR3C1,GRM4,GRM7,GRM8,CIT,CREB3L1,LDB2,OPRM1,TGFA…
GO: Biological Process	GO:0055074	calcium ion homeostasis	0.003629	50	582	SLC24A3,ADCY8,ADCYAP1,RYR2,RYR3,PTK2B,CAMK2N1,CX3CL1,RASA3,SGCD,ATP1B1,ATP2B1,ATP2B2,ATP2B3,CACNA1I,CACNA1G,CACNA1A,CACNA1C,CACNA1D,CACNB2,CACNB4,GRIN1,GRIN2A,NR3C1,CCKBR,OPRM1,HCRTR1,PDE4D,TSPOAP1,TRPC4,SYNPO,SLC24A2,SNX10,SLC25A27,HTR2A,CRHR1,JPH1,PRKCA,PRKCB,PRKCE,TRPM4,ITPR1,SLC35G1,KCNH1,TMEM178A,ATP2C2,DMD,DRD3,TRPC7,SMAD3
GO: Biological Process	GO:0035235	ionotropic glutamate receptor signaling pathway	0.003676	8	32	PTK2B,KALRN,CAMK2A,GRIA4,GRIK3,GRIK4,GRIN1,GRIN2A
GO: Biological Process	GO:0046580	negative regulation of Ras protein signal transduction	0.003778	11	59	SPRY2,MET,DLC1,RASAL1,RASA3,DGKZ,SYNGAP1,KANK1,RIPOR2,ARHGAP24,SPRY4
GO: Biological Process	GO:0043278	response to morphine	0.003778	11	59	ADCY8,MAP1LC3A,GHR,GRIN1,OPRM1,PCSK1,ABCB1,PRKCE,KCNJ6,DRD3,RGS4
GO: Biological Process	GO:0051050	positive regulation of transport	0.003797	86	1160	ASIC2,LRRK2,ACTN2,ADCY8,STX1B,ADCYAP1,RYR2,CACNG3,MET,CAMK2N1,FGF14,FGFR1,CX3CL1,SGIP1,SFTPD,SGK1,DGKD,PEX5L,ABLIM3,SLC1A2,RIMS1,ATP1B1,ATP2B1,ATP2B2,UNC13A,GABBR1,SORL1,MYH10,RGS9,STAC,STAC2,STX1A,ABCC8,PLCB1,CACNA1I,CACNA1G,MTCL1,CACNA1C,CACNA1D,ACSL6,CACNB2,CACNB4,CAMK2A,SYNE1,HCN1,GRIN1,NR3C1,SYT7,CCKBR,PTPN5,PCP4,PCSK1,HIP1,SLC30A8,TTN,ABCB1,AKAP7,SLC4A8,STXBP5L,CRHR1,CALY,PRKCA,PRKCE,RAB15,…
GO: Biological Process	GO:0048640	negative regulation of developmental growth	0.003918	19	148	SEMA7A,SLIT1,SLIT3,FOXP1,WWC3,RIPK1,FSTL4,SOCS2,OSTN,SEMA5A,TNR,AATK,SEMA3E,JARID2,DUSP6,RBP4,RGS4,ROBO2,EPHA4
GO: Biological Process	GO:0015837	amine transport	0.003918	18	136	SYT13,GABBR1,SYT17,STX1A,SYT5,CACNA1A,NR3C1,GRM7,SYT7,PCP4,CHRNA4,HTR2A,CRHR1,PRKCB,SYT12,KCNB1,DRD3,RGS4
GO: Biological Process	GO:0001655	urogenital system development	0.004051	49	570	LRRK2,ETV5,TTC8,ARID5B,FGF1,FGFR1,MMP17,TSHZ3,FRAS1,SHROOM3,ITGA8,ASL,ANKS6,MYO1E,IQGAP2,BDNF,IQGAP1,PROM1,PPARGC1A,KIRREL3,ALDH1A2,SULF1,BMPER,NPHP1,CACNA1C,INF2,CDH6,DLG5,PDGFA,DNAAF11,TYRO3,WWTR1,P4HTM,PRKCE,IL6R,PRLR,DCHS2,AHI1,ZBTB16,HDAC4,KLHL3,DLG1,RBP4,ROBO2,EPCAM,ENPEP,SMAD3,EPHA4,SMAD7
GO: Biological Process	GO:0086091	regulation of heart rate by cardiac conduction	0.004051	9	41	CACNA1G,CACNA1C,CACNA1D,CACNB2,TRPM4,KCND3,KCNJ3,DSC2,DSG2
GO: Biological Process	GO:0006814	sodium ion transport	0.004051	28	265	ASIC2,SLC24A3,HECW2,SCN8A,FGF14,SGK1,SHROOM2,SPTBN4,ATP1B1,SLC9A9,PLCB1,CACNA1I,CACNA1G,HCN1,NALCN,SLC24A2,SLC4A8,PRKCE,TRPM4,SLC6A17,KLHL3,KCNK1,SLC17A7,DLG1,TESC,DMD,DRD3,NETO1
GO: Biological Process	GO:0003143	embryonic heart tube morphogenesis	0.004054	22	186	RYR2,TTC8,ALCAM,RBM24,ALDH1A2,TAFAZZIN,CACNA1C,CACNB2,GPR22,CALD1,PRICKLE1,CAMK2A,GRK6,DNAAF11,OVOL2,SNX10,MICAL2,AHI1,IFT57,SETDB2,BBS7,SMAD3
GO: Biological Process	GO:0050982	detection of mechanical stimulus	0.004054	13	80	ASIC2,ADGRV1,ATP2B2,ANO3,CACNA1D,PHF24,GRIN2A,GRM8,PJVK,TTN,COL11A1,HTR2A,PTPRQ
GO: Biological Process	GO:0048813	dendrite morphogenesis	0.00409	23	199	LRRK2,MET,HECW2,SDC2,SGK1,ZNF365,NUMB,TRAK2,PHACTR1,CACNA1A,KALRN,CAMK2A,SYNE1,SRCIN1,GRIN1,CIT,PRMT8,NGEF,KNDC1,SHANK1,HDAC6,DSCAM,EPHA4
GO: Biological Process	GO:0008277	regulation of G protein-coupled receptor signaling pathway	0.004237	21	174	ADCYAP1,MET,RGS11,RGS9,PLCB1,SYP,GNG4,GNG7,CAMK2A,PHF24,GRK6,OPRM1,PDE4B,PDE4D,PPEF1,PRKCA,GPRASP1,DRD3,ECE1,RGS4,RGS7
GO: Biological Process	GO:0060080	inhibitory postsynaptic potential	0.004262	7	25	CX3CL1,IGSF9B,RIMS1,BDNF,CHRNA4,RIMS2,INSYN2A
GO: Biological Process	GO:0010801	negative regulation of peptidyl-threonine phosphorylation	0.004262	7	25	SPRY2,SPRED2,SPRED3,MET,SPRED1,DMTN,SMAD7
GO: Biological Process	GO:0048588	developmental cell growth	0.004293	34	350	NRN1,OLFM1,ALCAM,RASAL1,SORBS2,SEMA7A,CPNE5,SLIT1,SLIT3,FOXP1,RIMS1,UNC13A,SYT17,FSTL4,BDNF,IQGAP1,CYFIP1,OSTN,SEMA5A,NR3C1,NANOS3,TNR,NRG1,AATK,PLXNA4,RIMS2,SEMA3E,HDAC6,DSCAM,RGS4,EFNA5,ROBO2,EPHA4,SMAD7
GO: Biological Process	GO:0086019	cell-cell signaling involved in cardiac conduction	0.004376	8	33	RYR2,CACNA1G,CACNA1C,CACNA1D,CACNB2,TRPM4,KCNJ3,KCNN2
GO: Biological Process	GO:0035239	tube morphogenesis	0.004391	102	1436	SPRY2,ERG,MCAM,ETV5,DYSF,RYR2,PLEKHH1,MET,PTK2B,TTC8,MRTFB,DLC1,FGF1,FGFR1,ALCAM,CX3CL1,SDC2,RECK,SHROOM3,STAB2,RASA3,SGCD,PARVA,FOXP1,RBM24,STARD13,GIPC1,MYH9,MYO1E,ERAP1,ADGRB1,UNC45A,ALDH1A2,OTOGL,SULF1,ABCC8,BMPER,TAFAZZIN,CCN3,CACNA1C,CACNB2,GPR22,CALD1,PRICKLE1,CAMK2A,GRK6,SEMA5A,NR3C1,CREB3L1,LDB2,TGFA,THBS2,TJP1,CSMD1,CDH13,DLG5,DDAH1,PDGFA,COL22A1,DNAAF11,NR4A1,OVOL2,ARHGAP22,NRXN3,SNX10…
GO: Biological Process	GO:0060284	regulation of cell development	0.004391	57	697	MAN2A1,MBP,LRRK2,ETV5,ADCYAP1,MET,ATXN1,ALCAM,CX3CL1,RECK,SEMA7A,SGK1,ZNF365,SLIT1,SLIT3,NUMB,TRAK2,NLK,SORL1,PPP1R12A,FSTL4,BDNF,SYNGAP1,KANK1,CYFIP1,ABCC8,PLCB1,KALRN,SEMA5A,CIT,OPRM1,THRB,DAAM2,TNR,IL34,NRG1,ABCB1,AATK,PLXNA4,DIXDC1,SEMA3E,HDAC9,ZBTB16,HDAC4,RNF112,BRINP1,DOCK1,DRD3,DSCAM,FZD3,EFNA5,SPRY4,ROBO2,DMTN,EPHA4,SMAD7,FBXW7
GO: Biological Process	GO:0014896	muscle hypertrophy	0.00449	18	138	RYR2,FBXO32,FOXO1,SORBS2,MLIP,FOXP1,CAMTA2,CACNA1C,NR3C1,TTN,LMCD1,PRKCA,HDAC4,JARID2,NR4A3,ECE1,RGS4,SMAD3
GO: Biological Process	GO:0046879	hormone secretion	0.004568	39	424	ADCY8,ADCYAP1,CAMK2N1,FGFR1,SCG5,PIWIL4,PEX5L,PDE8B,GABBR1,SLC16A10,ILDR2,CPLX1,STX1A,ABCC8,CCN3,CACNA1A,CACNA1C,CACNA1D,KALRN,PCLO,SYT7,CCKBR,NRG1,SLC30A8,STXBP5L,ICA1,ACVR1C,CRHR1,CRY2,PRKCA,PRKCE,RIMS2,TRPM4,INHBA,ITPR1,KCNB1,KCNC2,RBP4,EFNA5
GO: Biological Process	GO:0086027	AV node cell to bundle of His cell signaling	0.004568	5	12	RYR2,CACNA1G,CACNA1C,CACNB2,TRPM4
GO: Biological Process	GO:0086016	AV node cell action potential	0.004568	5	12	RYR2,CACNA1G,CACNA1C,CACNB2,TRPM4
GO: Biological Process	GO:0051480	regulation of cytosolic calcium ion concentration	0.004597	40	439	ADCY8,ADCYAP1,RYR2,RYR3,PTK2B,CX3CL1,RASA3,ATP2B1,ATP2B2,ATP2B3,CACNA1I,CACNA1G,CACNA1A,CACNA1C,CACNA1D,CACNB2,CACNB4,GRIN1,GRIN2A,CCKBR,OPRM1,HCRTR1,PDE4D,TSPOAP1,TRPC4,SYNPO,SLC24A2,HTR2A,CRHR1,JPH1,PRKCE,TRPM4,ITPR1,SLC35G1,KCNH1,TMEM178A,DMD,DRD3,TRPC7,SMAD3
GO: Biological Process	GO:0098609	cell-cell adhesion	0.004678	79	1054	EPHB6,GLDN,MBP,MCAM,ADGRV1,TENM2,FAT2,SPARCL1,ALCAM,CX3CL1,EMB,SFTPD,ITGA8,FNDC3A,LRRC4C,PARVA,IGSF9B,MYH9,ADAM19,RIPK2,CLSTN2,EFR3A,KIRREL3,PCDH11X,ASTN2,UNC5D,CCN3,NPHP1,CNTN4,PCDHA12,TJP1,ICAM5,TNR,PCDH1,PCDH7,CDH6,CDH7,PCDH9,CDH8,CDH10,CDH11,CDH12,CDH13,MAGI1,NRG1,DLG5,PDE4D,CD83,TYRO3,NRXN3,PCDH11Y,NECTIN3,PCDH20,PRKCA,PRKCQ,IL1RAP,DCHS2,RIPOR2,ZBTB16,MDGA2,SIRPA,ITGA7,JAK1,CDH20,PTPRR,ARNT2…
GO: Biological Process	GO:0098657	import into cell	0.004686	29	282	CLN8,SLC12A5,CACNG3,SLC1A2,SLC2A3,NUMB,ATP1B1,SLC9A9,SLC12A8,CACNA1C,ACSL6,SYNE1,KCNH3,SLC7A8,NRG1,SLC29A2,SLC24A2,PACSIN1,CALY,TRPM4,SLC36A1,KCND3,SV2B,KCNJ3,KCNJ6,IQSEC1,DLG1,DRD3,RGS4
GO: Biological Process	GO:0014072	response to isoquinoline alkaloid	0.004709	11	61	ADCY8,MAP1LC3A,GHR,GRIN1,OPRM1,PCSK1,ABCB1,PRKCE,KCNJ6,DRD3,RGS4
GO: Biological Process	GO:0015872	dopamine transport	0.004709	11	61	SYT13,GABBR1,SYT17,SYT5,SYT7,PCP4,CHRNA4,HTR2A,PRKCB,SYT12,DRD3
GO: Biological Process	GO:0007196	adenylate cyclase-inhibiting G protein-coupled glutamate receptor signaling pathway	0.004734	4	7	GRIK3,GRM4,GRM7,GRM8
GO: Biological Process	GO:0006906	vesicle fusion	0.004808	80	1072	ATP8B4,LRRK2,ACTN2,DYSF,NRN1,STX1B,NR3C2,SYT13,DOC2A,PTGES2,PEX5L,SLC2A3,RAB3IP,RIMS1,UNC13A,GIPC1,MYH9,MYH10,IQGAP2,SYT17,CPLX1,IQGAP1,STX1A,CYFIP1,NFKB1,SYN1,SYP,SYT5,CACNA1I,CACNA1G,CACNA1A,CACNA1C,CACNA1D,CACNB2,CACNB4,PGLYRP1,CAMK2A,PCLO,HGSNAT,SRCIN1,GRM4,GRM7,GRM8,SYT7,DGKI,RAB37,PCDH7,PDGFA,CHRM2,TTN,CHRNA4,NRXN3,PIP4K2A,SLC4A8,HTR2A,STXBP5L,CRHR1,TRIM9,MICAL2,RIMS4,PRKCA,PRKCB,PRKCE,RAB1…
GO: Biological Process	GO:0099173	postsynapse organization	0.005003	25	229	LRRK2,ETV5,LRFN2,SORBS2,DGKZ,ZNF365,RPH3A,NUMB,MYH10,ADGRB1,SYNGAP1,NPTX1,KALRN,SRCIN1,GRIN1,GRIN2A,SHISA7,ARHGAP22,NGEF,IL1RAP,FRMPD4,DLG1,SHANK1,HDAC6,EPHA4
GO: Biological Process	GO:0001956	positive regulation of neurotransmitter secretion	0.00526	7	26	STX1B,UNC13A,STX1A,CACNA1D,CACNB2,CACNB4,SLC4A8
GO: Biological Process	GO:0050974	detection of mechanical stimulus involved in sensory perception	0.00536	11	62	ASIC2,ADGRV1,ATP2B2,CACNA1D,PHF24,GRIN2A,GRM8,PJVK,COL11A1,HTR2A,PTPRQ
GO: Biological Process	GO:0042596	fear response	0.00536	11	62	ADCYAP1,PDE8B,GABRA5,BDNF,GNG7,NPAS2,KALRN,GRM7,CCKBR,CRHR1,BRINP1
GO: Biological Process	GO:0046578	regulation of Ras protein signal transduction	0.005383	28	271	SPRY2,MET,DLC1,ARHGAP20,RASAL1,RASA3,DGKZ,DENND3,STARD13,IQSEC2,SYNGAP1,KANK1,KALRN,INF2,DGKI,NRG1,NGEF,ARHGEF6,ARHGEF3,RIPOR2,ARHGAP24,IQSEC1,DOCK2,IQSEC3,RASGRF1,RALGPS2,RIT2,SPRY4
GO: Biological Process	GO:0045859	regulation of protein kinase activity	0.005423	74	978	SPRY2,SPRED2,LRRK2,ADCY2,ADCY7,ADCY8,ADCYAP1,SPRED3,MAP3K5,MET,PTK2B,CAMK2N1,FGF1,MAP3K10,FGFR1,PRKAG2,AGAP2,TRIB2,CAMKK1,DBF4B,DGKZ,DGKD,ZFYVE28,PARVA,NRG3,SORL1,RIPK1,NEK10,RIPK2,BDNF,GFRA2,IQGAP1,GHR,SRCIN1,GRM4,CIT,TGFA,PTPN5,DGKI,CDC25B,TPD52L1,PCP4,IL34,NRG1,PDGFA,DGKH,TTN,DUSP26,HTR2A,PILRB,WWTR1,PRKAR1B,PRKCA,MAPK10,DIRAS2,IL6R,PRLR,DGKA,DGKG,NCAPG2,CCNYL1,PTPRB,PTPRH,PTPRQ,DLG1,TESC,RALB…
GO: Biological Process	GO:1904064	positive regulation of cation transmembrane transport	0.005423	22	191	ASIC2,ACTN2,RYR2,CACNG3,FGF14,CX3CL1,ATP1B1,RGS9,STAC,STAC2,ABCC8,PLCB1,CACNA1C,CACNA1D,CACNB2,CACNB4,HCN1,AKAP7,KCNC2,TESC,DMD,RGS7
GO: Biological Process	GO:0090174	organelle membrane fusion	0.005555	80	1078	ATP8B4,LRRK2,ACTN2,DYSF,NRN1,STX1B,NR3C2,SYT13,DOC2A,PTGES2,PEX5L,SLC2A3,RAB3IP,RIMS1,UNC13A,GIPC1,MYH9,MYH10,IQGAP2,SYT17,CPLX1,IQGAP1,STX1A,CYFIP1,NFKB1,SYN1,SYP,SYT5,CACNA1I,CACNA1G,CACNA1A,CACNA1C,CACNA1D,CACNB2,CACNB4,PGLYRP1,CAMK2A,PCLO,HGSNAT,SRCIN1,GRM4,GRM7,GRM8,SYT7,DGKI,RAB37,PCDH7,PDGFA,CHRM2,TTN,CHRNA4,NRXN3,PIP4K2A,SLC4A8,HTR2A,STXBP5L,CRHR1,TRIM9,MICAL2,RIMS4,PRKCA,PRKCB,PRKCE,RAB1…
GO: Biological Process	GO:0097435	supramolecular fiber organization	0.005555	70	914	ACTN2,DYSF,MET,PTK2B,TTC8,DLC1,HOOK1,CX3CL1,SDC2,SHROOM3,SORBS2,NEBL,SGK1,GAS7,SHROOM2,SPTBN4,PPARGC1B,FOXP1,RBM24,PHACTR1,MYH9,MYH10,RIPK1,MYO1D,MYO1E,IQGAP2,PPP1R12A,SPTB,WASHC2A,KANK1,CYFIP1,DST,PDLIM3,CALD1,SEMA5A,CIT,TJP1,TMOD1,CORO6,TPM4,HIP1,SYNPO,TTN,COL11A1,COL12A1,PACSIN1,PALM2AKAP2,GDA,MICAL2,FMN2,PRKCE,PRKCQ,SLK,EML2,DAPK3,SIRPA,ZYX,ELMO1,SMYD2,RHOBTB1,DLG1,ARHGAP25,DMD,SHANK1,HDAC6,R…
GO: Biological Process	GO:0016081	synaptic vesicle docking	0.005555	6	19	STX1B,RIMS1,UNC13A,STX1A,CAMK2A,RIMS2
GO: Biological Process	GO:0086066	atrial cardiac muscle cell to AV node cell communication	0.005555	6	19	RYR2,CACNA1C,CACNB2,TRPM4,KCNJ3,KCNN2
GO: Biological Process	GO:0086026	atrial cardiac muscle cell to AV node cell signaling	0.005555	6	19	RYR2,CACNA1C,CACNB2,TRPM4,KCNJ3,KCNN2
GO: Biological Process	GO:0086014	atrial cardiac muscle cell action potential	0.005555	6	19	RYR2,CACNA1C,CACNB2,TRPM4,KCNJ3,KCNN2
GO: Biological Process	GO:0030073	insulin secretion	0.005555	28	272	ADCY8,ADCYAP1,CAMK2N1,PIWIL4,PDE8B,ILDR2,CPLX1,STX1A,ABCC8,CCN3,CACNA1A,CACNA1C,CACNA1D,PCLO,SYT7,SLC30A8,STXBP5L,ICA1,ACVR1C,PRKCA,PRKCE,RIMS2,TRPM4,ITPR1,KCNB1,KCNC2,RBP4,EFNA5
GO: Biological Process	GO:0007507	heart development	0.005622	78	1046	ERG,ACTN2,RYR2,MET,TTC8,MRTFB,DLC1,FGF1,OLFM1,FGFR1,ALCAM,FBXO32,FHL2,SDC2,AGAP2,SORBS2,NEBL,SGCD,ZDHHC16,SLIT3,PARVA,FOXP1,RBM24,MYH10,ANKS6,ADAM19,RIPK1,TTC39C,ALDH1A2,PDLIM3,TAFAZZIN,CACNA1C,CACNA1D,CACNB2,GPR22,CALD1,PRICKLE1,CAMK2A,SYNE1,GRK6,NR3C1,GREM2,ICAM5,GYS1,TPM4,NRG1,PDGFA,DNAAF11,CHRM2,TTN,CHRM3,OVOL2,SNX10,COL11A1,WWTR1,NCOR2,MICAL2,HDAC9,AHI1,SMYD2,JARID2,ARNT2,DSC2,DSG2,IFT57,DUS…
GO: Biological Process	GO:0050885	neuromuscular process controlling balance	0.005712	12	73	CLN8,PDE8B,ATP2B2,MYH10,CACNA1A,CACNA1D,TNR,RBFOX1,PTPRQ,KCNMA1,SHANK1,NR4A3
GO: Biological Process	GO:0050771	negative regulation of axonogenesis	0.005905	13	84	MBP,SEMA7A,SLIT1,SLIT3,TRAK2,FSTL4,SYNGAP1,SEMA5A,TNR,AATK,SEMA3E,ROBO2,EPHA4
GO: Biological Process	GO:0048638	regulation of developmental growth	0.005905	42	476	OLFM1,FGFR1,RASAL1,SGIP1,SEMA7A,CPNE5,SPTBN4,SLIT1,SLIT3,FOXP1,RIMS1,UNC13A,WWC3,RIPK1,SYT17,FSTL4,BDNF,GHR,SOCS2,CYFIP1,PLCB1,CACNA1C,OSTN,SEMA5A,NR3C1,TNR,NRG1,AATK,PLXNA4,RIMS2,SEMA3E,JARID2,DLG1,DRD3,DSCAM,DUSP6,RBP4,RGS4,EFNA5,ROBO2,EPHA4,SMAD7
GO: Biological Process	GO:0010921	regulation of phosphatase activity	0.006049	22	193	VRK3,LMTK2,SLC7A14,PPARGC1B,TMEM132D,PHACTR1,MYO1D,PPP1R12A,LPIN1,PCDH11X,RIMBP2,PCDH11Y,CRY2,PPP2R1B,PPP2R2C,PPP1R16B,PHACTR2,NUAK1,GPATCH2,SPRED1,RCAN2,SMAD3
GO: Biological Process	GO:0099563	modification of synaptic structure	0.006052	8	35	FILIP1,MYH10,CYFIP1,KALRN,SYNPO,DLGAP3,CABP1,EPHA4
GO: Biological Process	GO:0099560	synaptic membrane adhesion	0.006052	8	35	SPARCL1,LRRC4C,IGSF9B,NRG1,IL1RAP,MDGA2,GPC6,EFNA5
GO: Biological Process	GO:0031589	cell-substrate adhesion	0.006285	38	418	ACTN2,PTK2B,FAT2,DLC1,CX3CL1,ITGA11,ITGA8,PARVA,WASHC2A,IQGAP1,KANK1,AJAP1,OTOA,LURAP1,SRCIN1,TECTA,RELL2,HACD1,CDH13,TYRO3,COL8A1,COL16A1,PRKCE,SEMA3E,SLK,DAPK3,SIRPA,ITGA7,ZYX,DMD,DOCK1,NTN4,EFNA5,SPRY4,PLEKHA2,PHLDB2,DMTN,SMAD3
GO: Biological Process	GO:0140353	lipid export from cell	0.006376	16	119	SLC1A2,RIMS1,GABBR1,GIPC1,GLS2,CPLX1,BDNF,STX1A,NR3C1,GRM7,NRG1,TSPOAP1,CRHR1,CRY2,INHBA,SLC17A7
GO: Biological Process	GO:0030900	forebrain development	0.006469	50	601	LRRK2,ETV5,ADCYAP1,TTC8,MRTFB,DLC1,FGFR1,ALCAM,SEMA7A,ZDHHC16,SLC1A2,SLIT1,SLIT3,NUMB,FOXP1,NRG3,PHACTR1,MYH10,MYO1D,PPARGC1A,KIRREL3,ALDH1A2,PLCB1,TACC1,NRGN,SEMA5A,GRIN1,GRIN2A,TNR,PCDH9,PCSK1,NRG1,TYRO3,ACVR1C,CRHR1,NCOR2,CHD5,RBFOX1,PLXNA4,DIXDC1,GREB1,INHBA,KCNC2,ARNT2,DMD,FOXP2,NR4A3,CRTAC1,ROBO2,EPHA4
GO: Biological Process	GO:0006869	lipid transport	0.006543	47	555	CLN8,ATP8B4,XKR4,ABCA10,GRAMD1B,OSBPL1A,OSBPL6,OSBPL10,PRKAG2,LRRC8C,SLC1A2,SLC25A12,RIMS1,ANO3,GABBR1,GIPC1,TTC39B,GLS2,CPLX1,BDNF,STX1A,NFKB1,ACSL6,NR3C1,GRM7,SYT7,ABCA5,NRG1,TNFAIP8L3,TSPOAP1,ATP8B1,ABCB1,PIP4K2A,HRH2,XKR6,CRHR1,CRY2,OSBPL3,PITPNM3,GRAMD1C,INHBA,SLC17A7,DRD3,RBP4,ATP10A,ATP8B2,ATP10D
GO: Biological Process	GO:0014706	striated muscle tissue development	0.006634	52	633	ACTN2,DYSF,RYR2,MET,MRTFB,FGF1,FGFR1,FBXO32,FHL2,SORBS2,NEBL,SGCD,FOXP1,RBM24,MYH10,RIPK1,BDNF,PPARGC1A,ALDH1A2,PDLIM3,TAFAZZIN,CACNA1C,NR3C1,USP2,ICAM5,MYOM2,TPM4,NRG1,HLF,NR4A1,CHRM2,TTN,CHRM3,PLAGL1,COL11A1,WWTR1,RBFOX1,HDAC9,RIPOR2,HDAC4,ITGA7,SMYD2,JARID2,DMD,HDAC6,FOXP2,DSG2,RBP4,RGS4,SPRY4,SMAD3,SMAD7
GO: Biological Process	GO:0007264	small GTPase mediated signal transduction	0.006928	48	572	SPRY2,MET,DLC1,ARHGAP20,RASAL1,ARAP2,RASA3,DGKZ,DENND3,STARD13,CTNNAL1,ARHGAP26,IQSEC2,RAP1GAP2,SYNGAP1,KANK1,CYFIP1,KALRN,INF2,DGKI,CDH13,NRG1,ARHGAP22,NGEF,ARHGEF6,AATK,RASGEF1C,KNDC1,RAB15,ARHGEF3,RIPOR2,ARHGAP24,RAPGEF5,ELMO1,RHOBTB1,IQSEC1,ARHGAP25,DOCK1,DOCK2,RALB,IQSEC3,RAP1GAP,RASGRF1,ARHGAP10,RALGPS2,RIT2,SPRY4,RAPGEFL1
GO: Biological Process	GO:0046883	regulation of hormone secretion	0.00701	34	362	ADCY8,ADCYAP1,CAMK2N1,FGFR1,SCG5,PIWIL4,PEX5L,PDE8B,GABBR1,STX1A,ABCC8,CCN3,CACNA1A,CACNA1C,CACNA1D,KALRN,SYT7,CCKBR,NRG1,SLC30A8,STXBP5L,ICA1,ACVR1C,CRHR1,CRY2,PRKCA,PRKCE,TRPM4,INHBA,ITPR1,KCNB1,KCNC2,RBP4,EFNA5
GO: Biological Process	GO:0051937	catecholamine transport	0.00707	14	97	SYT13,GABBR1,SYT17,STX1A,SYT5,SYT7,PCP4,CHRNA4,HTR2A,CRHR1,PRKCB,SYT12,KCNB1,DRD3
GO: Biological Process	GO:0008038	neuron recognition	0.007085	12	75	EMB,BDNF,CNTN4,SEMA5A,OPCML,PLXNA4,NTM,DSCAM,CRTAC1,EFNA5,ROBO2,EPHA4
GO: Biological Process	GO:0042325	regulation of phosphorylation	0.007126	114	1668	EPHB6,SPRY2,SPRED2,LRRK2,ADCY2,ADCY7,ADCY8,ADCYAP1,SPRED3,MAP3K5,MET,PTK2B,CAMK2N1,ATXN1,FGF1,MAP3K10,FGFR1,PRKAG2,CX3CL1,AGAP2,TRIB2,CAMKK1,SEMA7A,DBF4B,LMTK2,DGKZ,DGKD,SPTBN4,ZFYVE28,WDR91,PPARGC1B,PARVA,NRG3,SORL1,PHACTR1,RIPK1,NEK10,RIPK2,BDNF,GFRA2,IQGAP1,GHR,SOCS2,PPARGC1A,NUP210,PLCL2,BMPER,LDLRAD4,RGPD8,NSD1,SRCIN1,GRM4,CIT,CCKBR,LDB2,TGFA,PTPN5,SLC2A6,DGKI,CDC25B,TPD52L1,PCP4,IL34,NRG1,P…
GO: Biological Process	GO:0097484	dendrite extension	0.00714	9	45	RASAL1,CPNE5,RIMS1,UNC13A,SYT17,BDNF,CYFIP1,OSTN,RIMS2
GO: Biological Process	GO:0014075	response to amine	0.00714	13	86	ASL,RGS9,RGPD8,GRIN1,GRIN2A,PTPN5,HNMT,HDAC9,KCNC2,DRD3,RASGRF1,RGS4,RGS7
GO: Biological Process	GO:0086005	ventricular cardiac muscle cell action potential	0.007148	8	36	RYR2,CACNA1C,TRPM4,KCND3,KCNJ3,DLG1,DSC2,DSG2
GO: Biological Process	GO:0048839	inner ear development	0.007216	34	363	SPRY2,ESRRG,ADGRV1,TTC8,FGFR1,ITGA8,ATP2B1,ATP2B2,GABRA5,TTC39C,GAS8,BDNF,OTOGL,BMPER,TECTA,THRB,PJVK,CDH11,PDGFA,ATP8B1,SLC25A27,PRRX1,COL11A1,PACSIN1,IFI16,AHI1,RIPOR2,PLPPR4,PTPRQ,KCNMA1,FZD3,NR4A3,MSRB3,EPHA4
GO: Biological Process	GO:0008344	adult locomotory behavior	0.007282	15	109	CLN8,ATXN1,SCN8A,FGF14,ADAM22,SPTBN4,CACNA1A,CACNA1C,CACNB4,KALRN,GRIN1,TMOD1,KCNMA1,OXR1,EPHA4
GO: Biological Process	GO:0003007	heart morphogenesis	0.007282	40	452	ERG,RYR2,TTC8,MRTFB,DLC1,OLFM1,ALCAM,FBXO32,FHL2,SLIT3,PARVA,RBM24,ALDH1A2,TAFAZZIN,CACNA1C,CACNB2,GPR22,CALD1,PRICKLE1,CAMK2A,GRK6,NRG1,PDGFA,DNAAF11,TTN,OVOL2,SNX10,COL11A1,WWTR1,NCOR2,MICAL2,AHI1,ARNT2,IFT57,RBP4,SETDB2,BBS7,ROBO2,SMAD3,SMAD7
GO: Biological Process	GO:0032835	glomerulus development	0.007375	16	121	SHROOM3,MYO1E,IQGAP2,IQGAP1,PROM1,KIRREL3,ALDH1A2,SULF1,INF2,PDGFA,TYRO3,WWTR1,P4HTM,PRKCE,IL6R,ENPEP
GO: Biological Process	GO:0043583	ear development	0.007395	36	393	SPRY2,ESRRG,ADGRV1,TTC8,FGFR1,ITGA8,SHROOM2,ATP2B1,ATP2B2,GABRA5,TTC39C,GAS8,BDNF,OTOGL,BMPER,TECTA,THRB,PJVK,CDH11,PDGFA,ATP8B1,SLC25A27,PRRX1,COL11A1,PACSIN1,IFI16,AHI1,RIPOR2,PLPPR4,PTPRQ,KCNMA1,FZD3,NR4A3,ECE1,MSRB3,EPHA4
GO: Biological Process	GO:0001662	behavioral fear response	0.007434	10	55	ADCYAP1,PDE8B,GABRA5,BDNF,GNG7,NPAS2,KALRN,GRM7,CCKBR,BRINP1
GO: Biological Process	GO:0030517	negative regulation of axon extension	0.007434	10	55	SEMA7A,SLIT1,SLIT3,FSTL4,SEMA5A,TNR,AATK,SEMA3E,ROBO2,EPHA4
GO: Biological Process	GO:0071277	cellular response to calcium ion	0.007571	14	98	ADGRV1,ADCY8,RYR3,SYT13,RASAL1,CPNE5,SYT17,IQGAP1,SYT5,SYT7,TJP1,SYT12,KCNH1,DMTN
GO: Biological Process	GO:1990034	calcium ion export across plasma membrane	0.007859	4	8	ATP2B1,ATP2B3,RGS9,SLC35G1
GO: Biological Process	GO:0034983	peptidyl-lysine deacetylation	0.007859	4	8	HDAC9,HDAC4,HDAC6,HDAC10
GO: Biological Process	GO:0035303	regulation of dephosphorylation	0.007859	25	238	VRK3,DLC1,LMTK2,SLC7A14,PPARGC1B,TMEM132D,PHACTR1,MYO1D,PPP1R12A,IQGAP1,LPIN1,PCDH11X,RIMBP2,DUSP26,PCDH11Y,CRY2,PPP2R1B,PPP2R2C,PPP1R16B,PHACTR2,NUAK1,GPATCH2,SPRED1,RCAN2,SMAD3
GO: Biological Process	GO:0050954	sensory perception of mechanical stimulus	0.008128	32	337	SPRY2,ASIC2,MBP,ADGRV1,SCN8A,FGFR1,TSHZ3,SPTBN4,ATP2B1,ATP2B2,GABRA5,OTOGL,OTOA,CACNA1D,PHF24,GRIN2A,TECTA,GRM7,GRM8,THRB,TJP1,PJVK,SLC26A4,ATP8B1,USP53,COL11A1,HTR2A,RIPOR2,EML2,PTPRQ,KCNMA1,ROBO2
GO: Biological Process	GO:0007628	adult walking behavior	0.008135	9	46	CLN8,SCN8A,SPTBN4,CACNA1A,CACNA1C,CACNB4,KCNMA1,OXR1,EPHA4
GO: Biological Process	GO:0010959	regulation of metal ion transport	0.0083	33	352	DYSF,RYR2,PTK2B,FGF14,CX3CL1,ATP1B1,ATP2B1,ATP2B2,RGS9,STAC,STAC2,CACNA1G,CACNA1A,CACNA1C,CACNA1D,CACNB2,CACNB4,CAMK2A,GRIN1,USP2,PDE4B,PDE4D,TRPC4,CABP1,CRHR1,JPH1,PRKCE,ITPR1,ATP2C2,DLG1,DMD,DRD3,RGS4
GO: Biological Process	GO:1901698	response to nitrogen compound	0.008301	116	1712	MAN1A1,LRRK2,KLF3,ACTN2,ADCY2,ADCY7,ADCY8,RYR2,RYR3,MAP3K5,MET,PTK2B,DLC1,FGFR1,SDC2,FOXO1,SORBS2,SGK1,SLC1A2,PPARGC1B,ASL,MYLIP,ATP2B1,GABRA1,SORL1,GABRB1,GABRG2,RIPK2,MAP1LC3A,RGS9,FBXO17,BDH1,BDNF,STAT6,IQGAP1,GHR,SOCS2,LPIN1,PPARGC1A,KANK1,CYFIP1,KLF9,ABCC8,NFKB1,SIK2,PLCB1,SYP,CACNA1A,CACNA1C,CACNA1D,ACSL6,RGPD8,KALRN,CAMK2A,HCN1,GRIN1,GRIN2A,TDO2,RNF175,NR3C1,CCKBR,OPRM1,PTPN5,GUCY1B1,CDH13…
GO: Biological Process	GO:0048729	tissue morphogenesis	0.008302	90	1265	SPRY2,ERG,MBP,ETS2,MCAM,MCC,ETV5,RYR2,PLEKHH1,MET,TTC8,DLC1,FGF1,FGFR1,ALCAM,FBXO32,SDC2,FRAS1,SHROOM3,RASA3,ITGA8,MYLIP,PRICKLE2,NUMB,FOXP1,RBM24,STARD13,PPP1R12A,ALDH1A2,AJAP1,SULF1,ASTN2,BMPER,TAFAZZIN,NPHP1,CACNA1C,CACNB2,CACNB4,LURAP1,GPR22,CALD1,PRICKLE1,CAMK2A,GRK6,NSD1,SEMA5A,NR3C1,GREM2,CSMD1,NRG1,DLG5,PDGFA,DNAAF11,TTN,OVOL2,SNX10,COL8A1,COL11A1,COL12A1,WWTR1,MICAL2,GREB1,SEMA3E,DCHS2,A…
GO: Biological Process	GO:0002209	behavioral defense response	0.008377	10	56	ADCYAP1,PDE8B,GABRA5,BDNF,GNG7,NPAS2,KALRN,GRM7,CCKBR,BRINP1
GO: Biological Process	GO:0010876	lipid localization	0.008377	50	610	CLN8,ATP8B4,DYSF,XKR4,ABCA10,GRAMD1B,OSBPL1A,OSBPL6,OSBPL10,PRKAG2,LRRC8C,SLC1A2,SLC25A12,RIMS1,ANO3,GABBR1,GIPC1,TTC39B,GLS2,CPLX1,BDNF,STX1A,NFKB1,ACSL6,NR3C1,GRM7,SYT7,ABCA5,NRG1,TNFAIP8L3,TSPOAP1,ATP8B1,ABCB1,PIP4K2A,HRH2,XKR6,ACVR1C,CRHR1,CRY2,OSBPL3,PITPNM3,GRAMD1C,INHBA,SLC17A7,DRD3,RBP4,ATP10A,ATP8B2,ATP10D,FBXW7
GO: Biological Process	GO:0048646	anatomical structure formation involved in morphogenesis	0.008485	130	1959	SPRY2,ERG,ESRRG,MBP,ETS2,MCAM,MCC,ETV5,ACTN2,DYSF,PLEKHH1,MET,PTK2B,TTC8,DLC1,FGF1,OLFM1,FGFR1,FHL2,CX3CL1,SDC2,RECK,FOXO1,SHROOM3,STAB2,NEBL,ITGA8,PPARGC1B,MYLIP,PARVA,PRICKLE2,FOXP1,CCNB1IP1,RBM24,NRG3,ATP2B2,STARD13,GIPC1,MYH9,MYH10,ERAP1,GAS8,ADGRB1,UNC45A,PROM1,ALDH1A2,SULF1,ABCC8,BMPER,CCN3,CACNA1A,CACNB4,LURAP1,CALD1,PRICKLE1,CAST,NSD1,SEMA5A,CREB3L1,LDB2,TGFA,THBS2,TJP1,TMOD1,CDH13,TPM4,N…
GO: Biological Process	GO:0044070	regulation of anion transport	0.008566	81	1115	LRRK2,ADCY8,ADCYAP1,MET,CAMK2N1,OSBPL6,FGFR1,PRKAG2,SYT13,PIWIL4,PEX5L,ABLIM3,SLC1A2,PDE8B,NUMB,GABBR1,SORL1,TTC39B,MYH10,RIPK1,SYT17,STX1A,ABCC8,NFKB1,SYT5,MTCL1,CCN3,CACNA1A,CACNA1C,CACNA1D,ACSL6,KALRN,SYNE1,GRK6,OSTN,SRCIN1,NR3C1,GRM7,SYT7,TAMALIN,CCKBR,OPRM1,PTPN5,PCP4,PCSK1,NRG1,SLC30A8,ATP8B1,TTN,CHRNA4,ABCB1,HRH2,CABP1,SLC25A27,HTR2A,PACSIN1,STXBP5L,ICA1,NDFIP2,ACVR1C,CRHR1,CRY2,PRKCA,PRKC…
GO: Biological Process	GO:0032956	regulation of actin cytoskeleton organization	0.008602	37	412	ACTN2,MET,PTK2B,TTC8,DLC1,CX3CL1,SHROOM2,SPTBN4,RBM24,MYH9,IQGAP2,SPTB,WASHC2A,IQGAP1,KANK1,CYFIP1,SEMA5A,CIT,TJP1,TMOD1,PDGFA,SYNPO,FMN2,PRKCE,DIXDC1,PRKCQ,SEMA3E,DAPK3,SMYD2,RHOBTB1,DLG1,SHANK1,RGS4,EFNA5,PHLDB2,DMTN,SMAD3
GO: Biological Process	GO:0007171	activation of transmembrane receptor protein tyrosine kinase activity	0.008697	5	14	NRG3,NRG1,PILRB,PRLR,EFNA5
GO: Biological Process	GO:1903169	regulation of calcium ion transmembrane transport	0.008885	22	200	DYSF,RYR2,PTK2B,FGF14,CX3CL1,ATP1B1,RGS9,STAC,STAC2,CACNA1A,CACNA1C,CACNA1D,CACNB2,CACNB4,PDE4B,PDE4D,CABP1,CRHR1,JPH1,PRKCE,DMD,DRD3
GO: Biological Process	GO:0007186	G protein-coupled receptor signaling pathway	0.009038	100	1440	ACTN2,ADGRV1,ADCY2,ADCY7,ADCY8,ADCYAP1,SORCS1,MET,PTK2B,QRFPR,GPR158,SORCS2,CX3CL1,SCG5,DGKZ,DGKD,PDE8B,SORCS3,ADGRA1,PDE7B,GABBR1,GABRA1,GABRA4,SORL1,GABRA5,GABRB1,GIPC1,GABRG2,GABRG3,IQGAP2,ADGRB1,RGS11,RGS9,PDE10A,BDNF,PLCL2,PLCB1,SYP,GNG4,ADGRL2,GNG7,DAGLA,CACNA1A,CACNA1D,CACNB4,GPR22,GPR26,KALRN,OGFR,CAMK2A,PHF24,GRK6,GRIK3,GRIN1,GRM4,GRM7,GRM8,SHISA7,CCKBR,OPRM1,DGKI,GPR176,NXPH2,HCRTR1,PDE…
GO: Biological Process	GO:0051924	regulation of calcium ion transport	0.009137	32	340	DYSF,RYR2,PTK2B,FGF14,CX3CL1,ATP1B1,ATP2B1,ATP2B2,RGS9,STAC,STAC2,CACNA1G,CACNA1A,CACNA1C,CACNA1D,CACNB2,CACNB4,CAMK2A,GRIN1,USP2,PDE4B,PDE4D,TRPC4,CABP1,CRHR1,JPH1,PRKCE,ITPR1,ATP2C2,DMD,DRD3,RGS4
GO: Biological Process	GO:0051347	positive regulation of transferase activity	0.009445	64	838	EPHB6,SPRY2,LRRK2,ADCY2,ADCY7,ADCY8,ADCYAP1,MAP3K5,MET,PTK2B,FGF1,MAP3K10,FGFR1,PRKAG2,AGAP2,TRIB2,CAMKK1,DBF4B,LMTK2,DGKZ,DGKD,CDC14B,NRG3,SORL1,RIPK1,NEK10,RIPK2,BDNF,IQGAP1,GHR,RGPD8,SRCIN1,GRM4,TGFA,DGKI,CDC25B,TPD52L1,IL34,NRG1,PNKP,TNFAIP8L3,PDGFA,DGKH,TYRO3,PARM1,HTR2A,PILRB,PRKAR1B,PRKCQ,MAPK10,DIRAS2,IL6R,PRLR,DGKA,DGKG,NCAPG2,CCNYL1,DLG1,RALB,DUSP6,EFNA5,EPHA10,EPHA4,FBXW7
GO: Biological Process	GO:1990138	neuron projection extension	0.009707	26	256	NRN1,OLFM1,ALCAM,RASAL1,SEMA7A,CPNE5,SLIT1,SLIT3,RIMS1,UNC13A,SYT17,FSTL4,BDNF,IQGAP1,CYFIP1,OSTN,SEMA5A,TNR,NRG1,AATK,PLXNA4,RIMS2,SEMA3E,DSCAM,ROBO2,EPHA4
GO: Biological Process	GO:0071387	cellular response to cortisol stimulus	0.009707	3	4	NR3C2,KLF9,NR3C1
GO: Biological Process	GO:0030860	regulation of polarized epithelial cell differentiation	0.009707	3	4	NUMB,AJAP1,AHI1
GO: Biological Process	GO:0050768	negative regulation of neurogenesis	0.01014	21	189	MBP,ADCYAP1,SEMA7A,SLIT1,SLIT3,TRAK2,SORL1,FSTL4,BDNF,SYNGAP1,ABCC8,SEMA5A,CIT,DAAM2,TNR,AATK,SEMA3E,BRINP1,DRD3,ROBO2,EPHA4
GO: Biological Process	GO:0090276	regulation of peptide hormone secretion	0.01014	28	285	ADCY8,ADCYAP1,CAMK2N1,PIWIL4,PEX5L,PDE8B,GABBR1,STX1A,ABCC8,CCN3,CACNA1A,CACNA1C,CACNA1D,KALRN,SYT7,CCKBR,SLC30A8,STXBP5L,ICA1,ACVR1C,PRKCA,PRKCE,TRPM4,ITPR1,KCNB1,KCNC2,RBP4,EFNA5
GO: Biological Process	GO:0072507	divalent inorganic cation homeostasis	0.01014	51	632	SLC24A3,ADCY8,ADCYAP1,RYR2,RYR3,PTK2B,CAMK2N1,CX3CL1,RASA3,SGCD,ATP1B1,ATP2B1,ATP2B2,ATP2B3,CACNA1I,CACNA1G,CACNA1A,CACNA1C,CACNA1D,CACNB2,CACNB4,GRIN1,GRIN2A,NR3C1,CCKBR,OPRM1,HCRTR1,PDE4D,TSPOAP1,TRPC4,SLC30A8,SYNPO,SLC24A2,SNX10,SLC25A27,HTR2A,CRHR1,JPH1,PRKCA,PRKCB,PRKCE,TRPM4,ITPR1,SLC35G1,KCNH1,TMEM178A,ATP2C2,DMD,DRD3,TRPC7,SMAD3
GO: Biological Process	GO:0090659	walking behavior	0.0107	9	48	CLN8,SCN8A,SPTBN4,CACNA1A,CACNA1C,CACNB4,KCNMA1,OXR1,EPHA4
GO: Biological Process	GO:0002027	regulation of heart rate	0.0107	16	126	RYR2,SPTBN4,CACNA1G,CACNA1C,CACNA1D,CACNB2,PDE4D,CHRM2,CHRM3,TRPM4,KCND3,KCNJ3,DMD,DSC2,DSG2,RGS4
GO: Biological Process	GO:0010243	response to organonitrogen compound	0.01088	109	1605	MAN1A1,LRRK2,KLF3,ACTN2,ADCY2,ADCY7,ADCY8,RYR2,RYR3,MET,PTK2B,DLC1,FGFR1,SDC2,FOXO1,SGK1,SLC1A2,PPARGC1B,ASL,MYLIP,ATP2B1,GABRA1,SORL1,GABRB1,GABRG2,RIPK2,MAP1LC3A,RGS9,FBXO17,BDH1,BDNF,STAT6,IQGAP1,GHR,SOCS2,LPIN1,PPARGC1A,KANK1,CYFIP1,KLF9,ABCC8,NFKB1,SIK2,PLCB1,SYP,CACNA1A,CACNA1C,CACNA1D,ACSL6,RGPD8,KALRN,CAMK2A,HCN1,GRIN1,GRIN2A,RNF175,NR3C1,CCKBR,OPRM1,PTPN5,CDH13,PCSK1,PDE4B,PDE4D,NR4A1,HN…
GO: Biological Process	GO:0008360	regulation of cell shape	0.01088	20	177	PTK2B,DLC1,SHROOM3,GAS7,PARVA,MYH9,MYH10,PPP1R12A,CYFIP1,FMNL1,PALM2AKAP2,PLXNA4,SEMA3E,DAPK3,ITGA7,RHOBTB1,DLG1,ATP10A,EPB41L2,DMTN
GO: Biological Process	GO:0046339	diacylglycerol metabolic process	0.01101	7	30	DGKZ,DGKD,DAGLA,DGKI,DGKH,DGKA,DGKG
GO: Biological Process	GO:0098901	regulation of cardiac muscle cell action potential	0.01101	7	30	RYR2,ATP1B1,CACNA1C,TRPM4,DLG1,DSC2,DSG2
GO: Biological Process	GO:0099558	maintenance of synapse structure	0.01101	7	30	DGKZ,RIMS1,SYNGAP1,PCLO,RIMS2,DLG1,CBLN2
GO: Biological Process	GO:0086010	membrane depolarization during action potential	0.01131	8	39	SCN8A,CACNA1I,CACNA1G,CACNA1C,CACNA1D,CACNB2,PDE4D,TRPM4
GO: Biological Process	GO:0048169	regulation of long-term neuronal synaptic plasticity	0.01131	8	39	RIMS1,BDNF,SYNGAP1,SYP,GRIN1,GRIN2A,SYNPO,NETO1
GO: Biological Process	GO:1903532	positive regulation of secretion by cell	0.01162	35	390	ADCY8,STX1B,ADCYAP1,CAMK2N1,FGFR1,PEX5L,UNC13A,GABBR1,MYH10,STX1A,CACNA1I,CACNA1G,CACNA1D,CACNB2,CACNB4,NR3C1,SYT7,CCKBR,PCP4,PCSK1,SLC30A8,TTN,SLC4A8,STXBP5L,CRHR1,PRKCA,PRKCE,RAB15,PRKCQ,CADPS2,TRPM4,INHBA,KCNB1,RAB27B,RBP4
GO: Biological Process	GO:0045216	cell-cell junction organization	0.01174	26	260	SHROOM2,NUMB,ABCC8,NPHP1,INF2,TJP1,CDH6,CDH7,CDH8,CDH10,CDH11,CDH12,CDH13,DLG5,NECTIN3,PRKCA,CADM2,CDH20,DLG1,MPP7,DSC2,DSG2,FRMPD2,SMAD3,EPHA4,SMAD7
GO: Biological Process	GO:1901387	positive regulation of voltage-gated calcium channel activity	0.01174	5	15	FGF14,STAC,STAC2,CACNB2,CACNB4
GO: Biological Process	GO:0086067	AV node cell to bundle of His cell communication	0.01174	5	15	RYR2,CACNA1G,CACNA1C,CACNB2,TRPM4
GO: Biological Process	GO:0048284	organelle fusion	0.01184	80	1113	ATP8B4,LRRK2,ACTN2,DYSF,NRN1,STX1B,NR3C2,SYT13,DOC2A,PTGES2,PEX5L,SLC2A3,RAB3IP,RIMS1,UNC13A,GIPC1,MYH9,MYH10,IQGAP2,SYT17,CPLX1,IQGAP1,STX1A,CYFIP1,NFKB1,SYN1,SYP,SYT5,CACNA1I,CACNA1G,CACNA1A,CACNA1C,CACNA1D,CACNB2,CACNB4,PGLYRP1,CAMK2A,PCLO,HGSNAT,SRCIN1,GRM4,GRM7,GRM8,SYT7,DGKI,RAB37,PCDH7,PDGFA,CHRM2,TTN,CHRNA4,NRXN3,PIP4K2A,SLC4A8,HTR2A,STXBP5L,CRHR1,TRIM9,MICAL2,RIMS4,PRKCA,PRKCB,PRKCE,RAB1…
GO: Biological Process	GO:0007169	transmembrane receptor protein tyrosine kinase signaling pathway	0.01184	66	880	EPHB6,SPRY2,SPRED2,MATK,MET,PTK2B,ATXN1,ARID5B,FGF1,FGF14,FGFR1,SDC2,FOXO1,ZDHHC16,LMTK2,SHC4,DGKD,ZFYVE28,NRG3,SORL1,DOK5,MYO1E,FSTL4,BDNF,GFRA2,STAT6,IQGAP1,GHR,SOCS2,KANK1,CYFIP1,SULF1,SIK2,PLCB1,KALRN,GRIN1,CREB3L1,TGFA,CDH13,NRG1,HIP1,PDGFA,TYRO3,PIP4K2A,NGEF,PILRB,SH2B1,PRKCA,PRKCB,PRKCQ,PRLR,AHI1,ELMO1,ANOS1,PTPRE,PTPRR,DOCK1,DUSP6,NR4A3,EFNA5,CCBE1,SPRY4,SPRED1,EPHA10,EPHA4,FBXW7
GO: Biological Process	GO:0061025	membrane fusion	0.01195	85	1198	ATP8B4,LRRK2,ACTN2,DYSF,NRN1,STX1B,NR3C2,SYT13,DOC2A,TPST2,PTGES2,PEX5L,SLC2A3,RAB3IP,RIMS1,UNC13A,GIPC1,MYH9,MYH10,IQGAP2,SYT17,CPLX1,ADGRB1,IQGAP1,STX1A,CYFIP1,NFKB1,SYN1,SYP,SYT5,CACNA1I,CACNA1G,CACNA1A,CACNA1C,CACNA1D,CACNB2,CACNB4,PGLYRP1,CAMK2A,PCLO,CAST,HGSNAT,SRCIN1,GRM4,GRM7,GRM8,SYT7,DGKI,RAB37,PCDH7,PDGFA,CHRM2,TTN,CHRNA4,NRXN3,PIP4K2A,SLC4A8,HTR2A,STXBP5L,CRHR1,TRIM9,MICAL2,RIMS4,PRKC…
GO: Biological Process	GO:0007517	muscle organ development	0.01215	45	544	ACTN2,DYSF,RYR2,MET,MRTFB,ARID5B,SCN8A,FBXO32,ITGA11,SGCD,ASL,FOXP1,RBM24,ADGRB1,UNC45A,BDNF,PPARGC1A,PDLIM3,TAFAZZIN,LURAP1,USP2,MYOM2,LARGE1,NRG1,HLF,NR4A1,TTN,PIP4K2A,PLAGL1,COL11A1,WWTR1,JPH1,RBFOX1,HDAC9,RIPOR2,HDAC4,ITGA7,SMYD2,DMD,HDAC6,FOXP2,ST8SIA3,SPRY4,SMAD3,SMAD7
GO: Biological Process	GO:0051414	response to cortisol	0.01217	4	9	NR3C2,SLIT3,KLF9,NR3C1
GO: Biological Process	GO:0033674	positive regulation of kinase activity	0.01227	58	751	EPHB6,SPRY2,LRRK2,ADCY2,ADCY7,ADCY8,ADCYAP1,MAP3K5,MET,PTK2B,FGF1,MAP3K10,FGFR1,PRKAG2,AGAP2,CAMKK1,DBF4B,LMTK2,DGKZ,DGKD,NRG3,RIPK1,NEK10,RIPK2,BDNF,IQGAP1,GHR,RGPD8,SRCIN1,GRM4,TGFA,DGKI,CDC25B,TPD52L1,IL34,NRG1,TNFAIP8L3,PDGFA,DGKH,TYRO3,HTR2A,PILRB,PRKAR1B,MAPK10,DIRAS2,IL6R,PRLR,DGKA,DGKG,NCAPG2,CCNYL1,DLG1,RALB,DUSP6,EFNA5,EPHA10,EPHA4,FBXW7
GO: Biological Process	GO:0051899	membrane depolarization	0.01237	14	104	LRRK2,SCN8A,CACNA1I,CACNA1G,CACNA1A,CACNA1C,CACNA1D,CACNB2,CACNB4,HCN1,PDE4D,CHRNA4,TRPM4,SMAD7
GO: Biological Process	GO:0002791	regulation of peptide secretion	0.01239	36	407	ADCY8,ADCYAP1,CAMK2N1,PIWIL4,PEX5L,PDE8B,GABBR1,MYH10,STX1A,ABCC8,CCN3,CACNA1A,CACNA1C,CACNA1D,KALRN,SRCIN1,SYT7,CCKBR,OPRM1,PCSK1,SLC30A8,TTN,STXBP5L,ICA1,ACVR1C,PRKCA,PRKCE,PRKCQ,TRPM4,AHI1,ITPR1,KCNB1,KCNC2,DRD3,RBP4,EFNA5
GO: Biological Process	GO:0006874	cellular calcium ion homeostasis	0.01264	46	561	SLC24A3,ADCY8,ADCYAP1,RYR2,RYR3,PTK2B,CX3CL1,RASA3,ATP1B1,ATP2B1,ATP2B2,ATP2B3,CACNA1I,CACNA1G,CACNA1A,CACNA1C,CACNA1D,CACNB2,CACNB4,GRIN1,GRIN2A,CCKBR,OPRM1,HCRTR1,PDE4D,TSPOAP1,TRPC4,SYNPO,SLC24A2,SLC25A27,HTR2A,CRHR1,JPH1,PRKCA,PRKCB,PRKCE,TRPM4,ITPR1,SLC35G1,KCNH1,TMEM178A,ATP2C2,DMD,DRD3,TRPC7,SMAD3
GO: Biological Process	GO:0036465	synaptic vesicle recycling	0.01318	13	93	BTBD8,LRRK2,STX1B,FGF14,STX1A,CYFIP1,SYNJ2,SYP,SYT5,SYT7,PACSIN1,SLC17A7,RAB27B
GO: Biological Process	GO:0001975	response to amphetamine	0.01334	10	60	RGS9,RGPD8,GRIN1,GRIN2A,PTPN5,HDAC9,DRD3,RASGRF1,RGS4,RGS7
GO: Biological Process	GO:0072112	glomerular visceral epithelial cell differentiation	0.01366	9	50	SHROOM3,MYO1E,IQGAP2,IQGAP1,PROM1,ALDH1A2,INF2,TYRO3,PRKCE
GO: Biological Process	GO:0061318	renal filtration cell differentiation	0.01366	9	50	SHROOM3,MYO1E,IQGAP2,IQGAP1,PROM1,ALDH1A2,INF2,TYRO3,PRKCE
GO: Biological Process	GO:0051481	negative regulation of cytosolic calcium ion concentration	0.0138	6	23	RYR2,RYR3,ATP2B1,OPRM1,DRD3,SMAD3
GO: Biological Process	GO:0050770	regulation of axonogenesis	0.01401	23	222	MBP,SEMA7A,LRRC4C,SLIT1,SLIT3,TRAK2,FSTL4,BDNF,SYNGAP1,CYFIP1,CACNA1A,SEMA5A,GRIN1,TNR,NRG1,AATK,PLXNA4,DIXDC1,SEMA3E,DSCAM,EFNA5,ROBO2,EPHA4
GO: Biological Process	GO:0051961	negative regulation of nervous system development	0.01415	21	195	MBP,ADCYAP1,SEMA7A,SLIT1,SLIT3,TRAK2,SORL1,FSTL4,BDNF,SYNGAP1,ABCC8,SEMA5A,CIT,DAAM2,TNR,AATK,SEMA3E,BRINP1,DRD3,ROBO2,EPHA4
GO: Biological Process	GO:0007167	enzyme linked receptor protein signaling pathway	0.01422	92	1326	EPHB6,SPRY2,SPRED2,MATK,SPRED3,MET,PTK2B,ATXN1,ARID5B,FGF1,NCEH1,FGF14,FGFR1,SDC2,FOXO1,ZDHHC16,ITGA8,LMTK2,SHC4,DGKD,ZFYVE28,NRG3,NLK,SORL1,GIPC1,DOK5,MYO1E,FSTL4,BDNF,GFRA2,STAT6,IQGAP1,GHR,SOCS2,KANK1,CYFIP1,SULF1,SIK2,PLCB1,BMPER,GNG7,LDLRAD4,CCN3,KALRN,GRIN1,CREB3L1,LDB2,TGFA,GREM2,CDH13,NRG1,HIP1,HIVEP1,PDGFA,NREP,OVOL2,TYRO3,PIP4K2A,NGEF,AKAP7,PILRB,WWTR1,ACVR1C,PALM2AKAP2,SH2B1,PRKCA,PRKC…
GO: Biological Process	GO:2001259	positive regulation of cation channel activity	0.01431	13	94	ASIC2,ACTN2,CACNG3,FGF14,RGS9,STAC,STAC2,ABCC8,CACNB2,CACNB4,HCN1,AKAP7,KCNC2
GO: Biological Process	GO:0033555	multicellular organismal response to stress	0.0144	15	118	KCNIP3,ADCYAP1,NR3C2,PDE8B,GABRA5,BDNF,GNG7,NPAS2,CACNA1A,KALRN,NR3C1,GRM7,CCKBR,CRHR1,BRINP1
GO: Biological Process	GO:0001947	heart looping	0.01457	19	169	TTC8,ALCAM,RBM24,ALDH1A2,TAFAZZIN,CACNA1C,GPR22,CALD1,PRICKLE1,GRK6,DNAAF11,OVOL2,SNX10,MICAL2,AHI1,IFT57,SETDB2,BBS7,SMAD3
GO: Biological Process	GO:0099590	neurotransmitter receptor internalization	0.015	8	41	CACNG3,NUMB,SYNE1,NRG1,PACSIN1,CALY,IQSEC1,DRD3
GO: Biological Process	GO:0072659	protein localization to plasma membrane	0.015	30	323	ACTN2,KCNIP3,TTC8,TTC7B,GPR158,DPP10,SPTBN4,EFR3B,NUMB,KCNIP4,ATP1B1,STAC,EFR3A,STAC2,CACNB2,KALRN,CAMK2A,MAP7,TAMALIN,ZDHHC23,KCNB2,PACSIN1,NECTIN3,PRKCE,RAB15,KCNB1,ATP2C2,DLG1,TESC,TTC7A
GO: Biological Process	GO:0098656	anion transmembrane transport	0.015	49	614	CLN8,SLC24A3,SLC12A5,MET,PRKAG2,LRRC8C,EMB,PEX5L,SLC1A2,SLC4A3,SLC7A14,SLC2A3,SLC25A12,ANO3,GABRA1,GABRA4,GABRA5,SLC16A10,GABRB1,GABRG2,GABRG3,SLC9A9,RIPK1,SLC12A8,ACSL6,GRK6,OSTN,ADAMTS8,SLC7A8,SLC2A6,SLC26A4,SLC29A2,ABCB1,SLC25A32,SLC24A2,SLC25A27,SLC4A8,MFSD4A,PRKCA,PRKCB,SLC45A1,SLC36A1,AHI1,SLC17A7,SLC25A42,RBP4,NR4A3,RGS4,SLC17A5
GO: Biological Process	GO:0016050	vesicle organization	0.01522	126	1924	ATP8B4,BTBD8,LRRK2,ACTN2,DYSF,NRN1,XKR4,LRP1B,STX1B,CACNG3,HOOK1,NCEH1,NR3C2,SYT13,DOC2A,PTGES2,STAB2,SGIP1,SFTPD,AAK1,LMTK2,DGKD,PEX5L,SHROOM2,SLC2A3,RAB3IP,MYLIP,NUMB,RIMS1,UNC13A,SORL1,GIPC1,MYH9,MYH10,MYO1E,IQGAP2,SYT17,CPLX1,ADGRB1,IQGAP1,GHR,STX1A,CYFIP1,SYNJ2,CD163L1,ABCC8,NFKB1,SYN1,SYP,SYT5,CACNA1I,CACNA1G,ANKRD13D,CACNA1A,CACNA1C,CACNA1D,CACNB2,CACNB4,PGLYRP1,CAMK2A,SYNE1,PCLO,HGSNAT,SR…
GO: Biological Process	GO:0051590	positive regulation of neurotransmitter transport	0.01523	7	32	STX1B,UNC13A,STX1A,CACNA1D,CACNB2,CACNB4,SLC4A8
GO: Biological Process	GO:1902284	neuron projection extension involved in neuron projection guidance	0.01523	9	51	ALCAM,SEMA7A,SLIT1,SLIT3,SEMA5A,PLXNA4,SEMA3E,DSCAM,ROBO2
GO: Biological Process	GO:0048846	axon extension involved in axon guidance	0.01523	9	51	ALCAM,SEMA7A,SLIT1,SLIT3,SEMA5A,PLXNA4,SEMA3E,DSCAM,ROBO2
GO: Biological Process	GO:0072311	glomerular epithelial cell differentiation	0.01523	9	51	SHROOM3,MYO1E,IQGAP2,IQGAP1,PROM1,ALDH1A2,INF2,TYRO3,PRKCE
GO: Biological Process	GO:0045332	phospholipid translocation	0.01523	9	51	ATP8B4,XKR4,ANO3,ATP8B1,ABCB1,XKR6,ATP10A,ATP8B2,ATP10D
GO: Biological Process	GO:0060996	dendritic spine development	0.01605	16	132	LRRK2,SLC12A5,ZNF365,FSTL4,KALRN,CAMK2A,SRCIN1,NR3C1,NRG1,DLG5,NGEF,ASAP1,IQSEC1,SHANK1,HDAC6,EPHA4
GO: Biological Process	GO:0042220	response to cocaine	0.01629	12	84	PTK2B,SLC1A2,BDNF,KALRN,GRIN2A,OPRM1,HNMT,HTR2A,CRHR1,DNMT3A,DRD3,RGS4
GO: Biological Process	GO:0050801	ion homeostasis	0.0167	70	961	LRRK2,SLC24A3,SLC25A37,ADCY8,ADCYAP1,RYR2,RYR3,SLC12A5,PTK2B,CAMK2N1,NR3C2,CX3CL1,RASA3,SGCD,SGK1,SLC4A3,ATP1B1,ATP2B1,ATP2B2,ATP2B3,UNC80,SLC9A9,SLC12A8,CACNA1I,CACNA1G,CACNA1A,CACNA1C,CACNA1D,CACNB2,CACNB4,HCN1,GRIN1,GRIN2A,NR3C1,CCKBR,OPRM1,SLC7A8,HCRTR1,PDE4D,TSPOAP1,SLC26A4,TRPC4,SLC30A8,SYNPO,SLC24A2,SNX10,SLC25A27,SLC4A8,HTR2A,CRHR1,JPH1,PRKCA,PRKCB,PRKCE,TRPM4,ITPR1,KLHL3,SLC35G1,KCNH1,TM…
GO: Biological Process	GO:0099149	regulation of postsynaptic neurotransmitter receptor internalization	0.0168	6	24	NUMB,SYNE1,NRG1,PACSIN1,IQSEC1,DRD3
GO: Biological Process	GO:0060292	long-term synaptic depression	0.01714	8	42	ADCY8,PTK2B,SORCS2,SORCS3,IQSEC2,DGKI,SLC24A2,KCNB1
GO: Biological Process	GO:0072015	glomerular visceral epithelial cell development	0.01714	8	42	SHROOM3,MYO1E,IQGAP2,IQGAP1,ALDH1A2,INF2,TYRO3,PRKCE
GO: Biological Process	GO:0086004	regulation of cardiac muscle cell contraction	0.01714	8	42	RYR2,CACNA1C,PDE4B,PDE4D,TRPM4,DLG1,DSC2,DSG2
GO: Biological Process	GO:0000165	MAPK cascade	0.01716	78	1097	SPRY2,SPRED2,VRK3,MBP,LRRK2,ACTN2,ADCYAP1,SPRED3,MAP3K5,MET,PTK2B,CAMK2N1,FGF1,MAP3K10,FGF14,FGFR1,CX3CL1,RASAL1,FOXO1,SH3RF1,SEMA7A,RASA3,SPTBN4,NLK,SORL1,DOK5,RIPK1,NEK10,SPTB,RIPK2,GFRA2,IQGAP1,SYNGAP1,GHR,NFKB1,PLCB1,BMPER,GRIN1,GRM4,CCKBR,OPRM1,TGFA,PTPN5,RELL2,HCRTR1,TPD52L1,IL34,NRG1,TRAF3,TRAF5,TNFAIP8L3,PDGFA,DUSP26,ARHGEF6,RASAL2,HTR2A,PRKCA,PRKCE,DIXDC1,MAPK4,MAPK10,DIRAS2,IL6R,SIRPA,J…
GO: Biological Process	GO:0061572	actin filament bundle organization	0.0174	21	199	MET,PTK2B,TTC8,DLC1,CX3CL1,GAS7,SHROOM2,PHACTR1,MYH9,MYH10,PPP1R12A,CALD1,TJP1,SYNPO,FMN2,PRKCQ,ZYX,SHANK1,PHLDB2,DMTN,SMAD3
GO: Biological Process	GO:1901653	cellular response to peptide	0.01742	45	556	KLF3,ACTN2,ADCY2,ADCY7,ADCY8,MET,DLC1,FOXO1,SGK1,ASL,ATP2B1,SORL1,RIPK2,STAT6,GHR,SOCS2,LPIN1,KANK1,CYFIP1,KLF9,NFKB1,SIK2,PLCB1,CACNA1A,CACNA1C,CACNA1D,ACSL6,CAMK2A,GRIN1,GRIN2A,NR4A1,SLC29A2,PIP4K2A,CRHR1,PRKAR1B,PRKCA,PRKCB,RAB15,PRKCQ,PRLR,HDAC9,PTPRE,RASGRF1,NR4A3,EPHA4
GO: Biological Process	GO:0045860	positive regulation of protein kinase activity	0.01767	52	668	SPRY2,LRRK2,ADCY2,ADCY7,ADCY8,ADCYAP1,MAP3K5,MET,PTK2B,FGF1,MAP3K10,FGFR1,PRKAG2,AGAP2,CAMKK1,DBF4B,DGKZ,DGKD,NRG3,RIPK1,NEK10,RIPK2,BDNF,IQGAP1,GHR,SRCIN1,GRM4,TGFA,DGKI,CDC25B,TPD52L1,IL34,NRG1,PDGFA,DGKH,HTR2A,PILRB,PRKAR1B,MAPK10,DIRAS2,IL6R,PRLR,DGKA,DGKG,NCAPG2,CCNYL1,DLG1,RALB,DUSP6,EFNA5,EPHA4,FBXW7
GO: Biological Process	GO:0022028	tangential migration from the subventricular zone to the olfactory bulb	0.01776	4	10	LRRK2,FGFR1,SLIT1,SLIT3
GO: Biological Process	GO:0048738	cardiac muscle tissue development	0.01776	32	357	ACTN2,RYR2,MET,MRTFB,FGF1,FGFR1,FBXO32,FHL2,SORBS2,NEBL,SGCD,FOXP1,RBM24,MYH10,RIPK1,ALDH1A2,TAFAZZIN,CACNA1C,NR3C1,ICAM5,TPM4,NRG1,CHRM2,TTN,CHRM3,COL11A1,WWTR1,JARID2,DSG2,RBP4,RGS4,SMAD7
GO: Biological Process	GO:0055080	cation homeostasis	0.01799	66	898	LRRK2,SLC24A3,SLC25A37,ADCY8,ADCYAP1,RYR2,RYR3,SLC12A5,PTK2B,CAMK2N1,NR3C2,CX3CL1,RASA3,SGCD,SGK1,SLC4A3,ATP1B1,ATP2B1,ATP2B2,ATP2B3,UNC80,SLC9A9,SLC12A8,CACNA1I,CACNA1G,CACNA1A,CACNA1C,CACNA1D,CACNB2,CACNB4,GRIN1,GRIN2A,NR3C1,CCKBR,OPRM1,SLC7A8,HCRTR1,PDE4D,TSPOAP1,SLC26A4,TRPC4,SLC30A8,SYNPO,SLC24A2,SNX10,SLC25A27,SLC4A8,HTR2A,CRHR1,JPH1,PRKCA,PRKCB,PRKCE,TRPM4,ITPR1,SLC35G1,KCNH1,TMEM178A,ATP2…
GO: Biological Process	GO:0070373	negative regulation of ERK1 and ERK2 cascade	0.01809	13	97	SPRY2,SPRED2,VRK3,SPRED3,CAMK2N1,DUSP26,SIRPA,PTPRR,DLG1,DMD,DUSP6,SPRY4,SPRED1
GO: Biological Process	GO:0034764	positive regulation of transmembrane transport	0.01883	27	285	ASIC2,ACTN2,RYR2,CACNG3,MET,FGF14,CX3CL1,SLC1A2,ATP1B1,RGS9,STAC,STAC2,ABCC8,PLCB1,CACNA1C,CACNA1D,ACSL6,CACNB2,CACNB4,HCN1,ABCB1,AKAP7,KCNC2,TESC,DMD,NR4A3,RGS7
GO: Biological Process	GO:0034767	positive regulation of ion transmembrane transport	0.01883	27	285	ASIC2,ACTN2,RYR2,CACNG3,MET,FGF14,CX3CL1,SLC1A2,ATP1B1,RGS9,STAC,STAC2,ABCC8,PLCB1,CACNA1C,CACNA1D,ACSL6,CACNB2,CACNB4,HCN1,ABCB1,AKAP7,KCNC2,TESC,DMD,NR4A3,RGS7
GO: Biological Process	GO:0006195	purine nucleotide catabolic process	0.01943	9	53	PDE8B,PDE7B,PDE10A,PDE4A,PDE4B,PDE4D,SAMHD1,GDA,PRTFDC1
GO: Biological Process	GO:0072310	glomerular epithelial cell development	0.0195	8	43	SHROOM3,MYO1E,IQGAP2,IQGAP1,ALDH1A2,INF2,TYRO3,PRKCE
GO: Biological Process	GO:0044092	negative regulation of molecular function	0.0195	100	1482	CLN8,SPRY2,SPRED2,RPS6KA3,LRRK2,ACTN2,ADGRV1,DYSF,ADCY2,ADCY7,ADCY8,ADCYAP1,SPRED3,MET,TTC8,CAMK2N1,HECW2,MAP3K10,PRKAG2,RECK,TRIB2,SH3RF1,SFTPD,SCG5,LMTK2,DGKZ,SLC7A14,ZFYVE28,TMEM132D,PARVA,GABBR1,SORL1,PHACTR1,MYO1D,IQGAP2,PPP1R12A,GFRA2,IQGAP1,PPARGC1A,NFKB1,PCDH11X,CAMK2A,GRK6,CAST,GRIK3,SRCIN1,GRM4,GRM7,GRM8,CIT,OPRM1,PTPN5,DGKI,RIMBP2,GPR176,PCP4,TRAF3,DGKH,NR4A1,CHRM2,CHRM3,DUSP26,PIP4K2A…
GO: Biological Process	GO:0072006	nephron development	0.0195	23	229	ETV5,FGF1,SHROOM3,MYO1E,IQGAP2,IQGAP1,PROM1,PPARGC1A,KIRREL3,ALDH1A2,SULF1,INF2,PDGFA,TYRO3,WWTR1,P4HTM,PRKCE,IL6R,DCHS2,AHI1,KLHL3,DLG1,ENPEP
GO: Biological Process	GO:0099171	presynaptic modulation of chemical synaptic transmission	0.0195	5	17	CACNA1D,CACNB2,CACNB4,PRKCA,PRKCB
GO: Biological Process	GO:0007216	G protein-coupled glutamate receptor signaling pathway	0.0195	5	17	DAGLA,GRIK3,GRM4,GRM7,GRM8
GO: Biological Process	GO:1904879	positive regulation of calcium ion transmembrane transport via high voltage-gated calcium channel	0.0195	3	5	CACNA1C,CACNA1D,CACNB2
GO: Biological Process	GO:0070650	actin filament bundle distribution	0.0195	3	5	MYH9,MYH10,PPP1R12A
GO: Biological Process	GO:0032535	regulation of cellular component size	0.01966	40	482	CLN8,ACTN2,SLC12A5,PRR16,PTK2B,OLFM1,SEMA7A,SHROOM2,SPTBN4,SLIT1,SLIT3,ATP2B2,MYH9,IQGAP2,SPTB,FSTL4,RAP1GAP2,SLC12A8,WASHC2A,BDNF,KANK1,CYFIP1,SEMA5A,CIT,INF2,TMOD1,TNR,NRG1,AATK,PLXNA4,FMN2,PRKCE,SEMA3E,KCNMA1,DLG1,DSCAM,EFNA5,ROBO2,DMTN,EPHA4
GO: Biological Process	GO:0070121	Kupffer's vesicle development	0.02003	10	64	TTC8,SDC2,RAB3IP,PRICKLE2,MYO1D,GPR22,PRICKLE1,SNX10,AHI1,BBS7
GO: Biological Process	GO:1903859	regulation of dendrite extension	0.02076	7	34	RASAL1,CPNE5,RIMS1,UNC13A,SYT17,OSTN,RIMS2
GO: Biological Process	GO:0098884	postsynaptic neurotransmitter receptor internalization	0.02076	7	34	NUMB,SYNE1,NRG1,PACSIN1,CALY,IQSEC1,DRD3
GO: Biological Process	GO:0140239	postsynaptic endocytosis	0.02076	7	34	NUMB,SYNE1,NRG1,PACSIN1,CALY,IQSEC1,DRD3
GO: Biological Process	GO:0055065	metal ion homeostasis	0.02133	60	806	SLC24A3,SLC25A37,ADCY8,ADCYAP1,RYR2,RYR3,SLC12A5,PTK2B,CAMK2N1,NR3C2,CX3CL1,RASA3,SGCD,SGK1,ATP1B1,ATP2B1,ATP2B2,ATP2B3,SLC12A8,CACNA1I,CACNA1G,CACNA1A,CACNA1C,CACNA1D,CACNB2,CACNB4,GRIN1,GRIN2A,NR3C1,CCKBR,OPRM1,SLC7A8,HCRTR1,PDE4D,TSPOAP1,TRPC4,SLC30A8,SYNPO,SLC24A2,SNX10,SLC25A27,HTR2A,CRHR1,JPH1,PRKCA,PRKCB,PRKCE,TRPM4,ITPR1,SLC35G1,KCNH1,TMEM178A,ATP2C2,KCNMA1,TESC,DMD,DRD3,TRPC7,TTC7A,SMAD3
GO: Biological Process	GO:0050796	regulation of insulin secretion	0.02143	23	231	ADCY8,CAMK2N1,PIWIL4,PDE8B,STX1A,ABCC8,CCN3,CACNA1A,CACNA1C,CACNA1D,SYT7,SLC30A8,STXBP5L,ICA1,ACVR1C,PRKCA,PRKCE,TRPM4,ITPR1,KCNB1,KCNC2,RBP4,EFNA5
GO: Biological Process	GO:0072010	glomerular epithelium development	0.02143	9	54	SHROOM3,MYO1E,IQGAP2,IQGAP1,PROM1,ALDH1A2,INF2,TYRO3,PRKCE
GO: Biological Process	GO:0034204	lipid translocation	0.02143	9	54	ATP8B4,XKR4,ANO3,ATP8B1,ABCB1,XKR6,ATP10A,ATP8B2,ATP10D
GO: Biological Process	GO:0010799	regulation of peptidyl-threonine phosphorylation	0.02143	9	54	SPRY2,SPRED2,SPRED3,MET,PRKAG2,RIPK2,SPRED1,DMTN,SMAD7
GO: Biological Process	GO:0098900	regulation of action potential	0.02174	11	76	KCNIP1,RYR2,FOXP1,ATP1B1,CACNA1C,HCN1,TRPM4,KCNB1,DLG1,DSC2,DSG2
GO: Biological Process	GO:0019226	transmission of nerve impulse	0.02286	13	100	CACNG3,SCN8A,SPTBN4,CACNA1I,KCNMB4,CACNA1G,CACNA1A,OTOA,CACNB4,GRM7,TNR,KCND2,KCNMA1
GO: Biological Process	GO:0050767	regulation of neurogenesis	0.02286	42	518	MAN2A1,MBP,ETV5,ADCYAP1,MET,ATXN1,CX3CL1,SEMA7A,SGK1,ZNF365,SLIT1,SLIT3,NUMB,TRAK2,NLK,SORL1,FSTL4,BDNF,SYNGAP1,CYFIP1,ABCC8,KALRN,SEMA5A,CIT,OPRM1,DAAM2,TNR,IL34,NRG1,AATK,PLXNA4,DIXDC1,SEMA3E,ZBTB16,RNF112,BRINP1,DRD3,DSCAM,FZD3,EFNA5,ROBO2,EPHA4
GO: Biological Process	GO:0006470	protein dephosphorylation	0.02297	31	349	VRK3,LRRK2,PPM1H,DLC1,NCEH1,LMTK2,CDC14B,PHACTR1,PPP1R12A,PTPN5,CDC25B,DUSP26,PGP,PPEF1,CRY2,PPP2R1B,PPP2R2C,PPP1R16B,PHACTR2,PTPN13,PTPRB,PTPRE,PTPRH,NUAK1,PTPRR,PTPRQ,DLG1,DUSP6,LRRK1,PTPRU,RCAN2
GO: Biological Process	GO:0030516	regulation of axon extension	0.02351	16	138	OLFM1,SEMA7A,SLIT1,SLIT3,FSTL4,BDNF,CYFIP1,SEMA5A,TNR,NRG1,AATK,PLXNA4,SEMA3E,DSCAM,ROBO2,EPHA4
GO: Biological Process	GO:0006939	smooth muscle contraction	0.02351	16	138	TSHZ3,ATP2B1,SULF1,CACNA1G,CACNA1C,CALD1,PDE4B,PDE4D,KCNB2,CHRM2,CHRM3,HTR2A,DAPK3,KCNMA1,DLG1,CALCRL
GO: Biological Process	GO:0018105	peptidyl-serine phosphorylation	0.0238	31	350	SPRY2,VRK3,RPS6KA3,LRRK2,MET,MAP3K10,FOXO1,SGK1,LMTK2,SPTBN4,NLK,MAST3,RIPK1,RIPK2,BDNF,GFRA2,MAST4,PLCL2,CAMK2A,NSD1,PDE4D,PLCL1,PRKCA,PRKCB,PRKCE,PRKCQ,DMD,HDAC6,CAMK1G,DMTN,SMAD7
GO: Biological Process	GO:0051047	positive regulation of secretion	0.0238	36	426	ADCY8,STX1B,ADCYAP1,CAMK2N1,FGFR1,PEX5L,UNC13A,GABBR1,MYH10,STX1A,CACNA1I,CACNA1G,CACNA1D,CACNB2,CACNB4,NR3C1,SYT7,CCKBR,PCP4,PCSK1,SLC30A8,TTN,SLC4A8,STXBP5L,CRHR1,PRKCA,PRKCE,RAB15,PRKCQ,CADPS2,TRPM4,INHBA,KCNB1,RAB27B,DRD3,RBP4
GO: Biological Process	GO:0016082	synaptic vesicle priming	0.0238	6	26	STX1B,RIMS1,UNC13A,STX1A,CADPS2,RIMS2
GO: Biological Process	GO:0050910	detection of mechanical stimulus involved in sensory perception of sound	0.0238	6	26	ADGRV1,ATP2B2,CACNA1D,PJVK,COL11A1,PTPRQ
GO: Biological Process	GO:0045475	locomotor rhythm	0.0238	6	26	NPAS2,USP2,MAPK10,KCND2,KCNMA1,CAMK1G
GO: Biological Process	GO:0006904	vesicle docking involved in exocytosis	0.0238	9	55	STX1B,RIMS1,UNC13A,STX1A,CAMK2A,RAB15,RIMS2,KCNB1,RALB
GO: Biological Process	GO:0061061	muscle structure development	0.0238	71	995	ACTN2,DYSF,RYR2,MAP3K5,MET,MRTFB,ARID5B,SCN8A,FBXO32,FHL2,TSHZ3,ITGA11,SORBS2,NEBL,SGCD,ITGA8,ASL,FOXP1,RBM24,MYH9,MYH10,GAS8,ADGRB1,UNC45A,BDNF,PPARGC1A,PDLIM3,PLCB1,TAFAZZIN,CCN3,CACNB4,LURAP1,PRICKLE1,SYNE1,CAST,CRPPA,PLPP7,NR3C1,USP2,ICAM5,TMOD1,MYOM2,HACD1,LARGE1,TPM4,NRG1,HLF,NR4A1,TTN,PIP4K2A,PLAGL1,COL11A1,WWTR1,JPH1,RBFOX1,HDAC9,RIPOR2,HDAC4,ITGA7,SMYD2,KCNH1,DMD,DOCK1,HDAC6,FOXP2,ST8SIA…
GO: Biological Process	GO:0010611	regulation of cardiac muscle hypertrophy	0.02431	12	89	FBXO32,FOXO1,MLIP,FOXP1,NR3C1,LMCD1,PRKCA,JARID2,NR4A3,ECE1,RGS4,SMAD3
GO: Biological Process	GO:0051259	protein complex oligomerization	0.02431	26	277	ADCY8,RYR3,LRRC8C,SLC1A2,KCNV1,POLQ,GABRA1,GABRG2,ALDH1A2,HCN1,HGSNAT,GRIN1,TDO2,PRMT8,KCNB2,SAMHD1,TRPM4,RIPOR2,RNF112,KCNB1,KCNC2,KCNC3,KCND2,KCND3,KCNF1,KCNG1
GO: Biological Process	GO:2000302	positive regulation of synaptic vesicle exocytosis	0.02431	4	11	CACNA1D,CACNB2,CACNB4,SLC4A8
GO: Biological Process	GO:0060693	regulation of branching involved in salivary gland morphogenesis	0.02431	4	11	MET,FGFR1,PDGFA,NTN4
GO: Biological Process	GO:0060359	response to ammonium ion	0.02431	4	11	ASL,GRIN2A,KCNC2,KCNQ3
GO: Biological Process	GO:0010807	regulation of synaptic vesicle priming	0.02431	4	11	STX1B,RIMS1,UNC13A,STX1A
GO: Biological Process	GO:0021891	olfactory bulb interneuron development	0.02431	4	11	FGFR1,SLIT1,SLIT3,ROBO2
GO: Biological Process	GO:0001952	regulation of cell-matrix adhesion	0.02453	16	139	PTK2B,DLC1,CX3CL1,IQGAP1,AJAP1,CDH13,COL16A1,SEMA3E,SLK,DAPK3,DMD,EFNA5,PLEKHA2,PHLDB2,DMTN,SMAD3
GO: Biological Process	GO:0007160	cell-matrix adhesion	0.02462	25	263	ACTN2,PTK2B,DLC1,CX3CL1,ITGA11,ITGA8,IQGAP1,AJAP1,OTOA,LURAP1,TECTA,CDH13,COL16A1,SEMA3E,SLK,DAPK3,SIRPA,ITGA7,ZYX,DMD,EFNA5,PLEKHA2,PHLDB2,DMTN,SMAD3
GO: Biological Process	GO:0072503	cellular divalent inorganic cation homeostasis	0.02473	47	601	SLC24A3,ADCY8,ADCYAP1,RYR2,RYR3,PTK2B,CX3CL1,RASA3,ATP1B1,ATP2B1,ATP2B2,ATP2B3,CACNA1I,CACNA1G,CACNA1A,CACNA1C,CACNA1D,CACNB2,CACNB4,GRIN1,GRIN2A,CCKBR,OPRM1,HCRTR1,PDE4D,TSPOAP1,TRPC4,SLC30A8,SYNPO,SLC24A2,SLC25A27,HTR2A,CRHR1,JPH1,PRKCA,PRKCB,PRKCE,TRPM4,ITPR1,SLC35G1,KCNH1,TMEM178A,ATP2C2,DMD,DRD3,TRPC7,SMAD3
GO: Biological Process	GO:0110053	regulation of actin filament organization	0.02479	28	307	ACTN2,MET,PTK2B,TTC8,DLC1,CX3CL1,SHROOM2,SPTBN4,MYH9,IQGAP2,SPTB,WASHC2A,KANK1,CYFIP1,SEMA5A,CIT,TJP1,TMOD1,SYNPO,FMN2,PRKCE,PRKCQ,DLG1,SHANK1,RGS4,PHLDB2,DMTN,SMAD3
GO: Biological Process	GO:0043405	regulation of MAP kinase activity	0.02483	33	382	SPRY2,SPRED2,LRRK2,SPRED3,MAP3K5,MET,PTK2B,FGF1,MAP3K10,FGFR1,TRIB2,SORL1,RIPK1,NEK10,RIPK2,IQGAP1,GHR,GRM4,TGFA,PTPN5,TPD52L1,IL34,NRG1,PDGFA,HTR2A,PRKCA,MAPK10,DIRAS2,DUSP6,RGS4,SPRY4,SPRED1,EPHA4
GO: Biological Process	GO:0015844	monoamine transport	0.02519	14	114	SYT13,GABBR1,SYT17,STX1A,SYT5,SYT7,PCP4,CHRNA4,HTR2A,CRHR1,PRKCB,SYT12,KCNB1,DRD3
GO: Biological Process	GO:0006937	regulation of muscle contraction	0.0253	21	207	RYR2,ATP1B1,ATP2B1,CACNA1C,CALD1,PDE4B,PDE4D,KCNB2,CHRM2,CHRM3,PRKCA,TRPM4,HDAC4,DAPK3,KCNMA1,DLG1,DMD,DSC2,DSG2,CALCRL,SMAD7
GO: Biological Process	GO:0044089	positive regulation of cellular component biogenesis	0.0253	47	602	ASIC2,SYNDIG1,TENM2,MET,PTK2B,ELAPOR1,CX3CL1,RIMS1,HRK,IQGAP2,ENTR1,ADGRB1,CLSTN2,WASHC2A,BDNF,IQGAP1,CYFIP1,ADGRL2,NPHP1,LDB2,THBS2,GTF2H4,NRG1,DLG5,SYNPO,PIP4K2A,COL16A1,GDA,FMN2,CALY,PRKCA,PRKCE,PRKCQ,IL1RAP,RIPOR2,HDAC4,LRRTM3,ASAP1,DLG1,MPP7,RALB,SLITRK4,SETDB2,EFNA5,CBLN2,PHLDB2,SMAD3
GO: Biological Process	GO:0032880	regulation of protein localization	0.02551	77	1101	LRRK2,ACTN2,ADCY8,ADCYAP1,TTC8,CAMK2N1,SORBS2,DPP10,SGK1,AAK1,PIWIL4,ABLIM3,PDE8B,NUMB,SORL1,MYH10,ENTR1,IQSEC2,GAS8,STAC,BDNF,IQGAP1,STAC2,STX1A,TBC1D1,ABCC8,ASTN2,MTCL1,CCN3,CACNA1A,CACNA1C,CACNA1D,CACNB4,KALRN,TRIM73,CAMK2A,SYNE1,SRCIN1,SYT7,TAMALIN,SHISA7,OPRM1,PTPN5,PCSK1,NRG1,SLC26A4,SLC30A8,TTN,CABP1,PACSIN1,STXBP5L,ICA1,NDFIP2,WWTR1,ACVR1C,PRKCA,PRKCE,PRKCQ,TRPM4,AHI1,RIPOR2,ITPR1,KCNB1,K…
GO: Biological Process	GO:0098771	inorganic ion homeostasis	0.02557	66	915	LRRK2,SLC24A3,SLC25A37,ADCY8,ADCYAP1,RYR2,RYR3,SLC12A5,PTK2B,CAMK2N1,NR3C2,CX3CL1,RASA3,SGCD,SGK1,SLC4A3,ATP1B1,ATP2B1,ATP2B2,ATP2B3,SLC9A9,SLC12A8,CACNA1I,CACNA1G,CACNA1A,CACNA1C,CACNA1D,CACNB2,CACNB4,GRIN1,GRIN2A,NR3C1,CCKBR,OPRM1,SLC7A8,HCRTR1,PDE4D,TSPOAP1,SLC26A4,TRPC4,SLC30A8,SYNPO,SLC24A2,SNX10,SLC25A27,SLC4A8,HTR2A,CRHR1,JPH1,PRKCA,PRKCB,PRKCE,TRPM4,ITPR1,SLC35G1,KCNH1,TMEM178A,ATP2C2,KCN…
GO: Biological Process	GO:0042326	negative regulation of phosphorylation	0.02557	41	507	SPRY2,SPRED2,LRRK2,SPRED3,MET,CAMK2N1,ATXN1,PRKAG2,TRIB2,ZFYVE28,PARVA,SORL1,GFRA2,PPARGC1A,LDLRAD4,SRCIN1,CIT,PTPN5,PCP4,PDE4D,DUSP26,PIP4K2A,WWTR1,PRKAR1B,PRKCA,HDAC4,INHBA,SIRPA,PTPN13,PTPRB,PTPRH,PTPRQ,TESC,DMD,DUSP6,LRRK1,RGS4,SPRY4,SPRED1,DMTN,SMAD7
GO: Biological Process	GO:0046717	acid secretion	0.02622	10	67	SGK1,GABBR1,CACNA1A,CACNB4,GRM4,CCKBR,TRPC4,SNX10,HRH2,DRD3
GO: Biological Process	GO:0051017	actin filament bundle assembly	0.02632	20	194	MET,PTK2B,TTC8,DLC1,CX3CL1,GAS7,SHROOM2,PHACTR1,MYH10,PPP1R12A,CALD1,TJP1,SYNPO,FMN2,PRKCQ,ZYX,SHANK1,PHLDB2,DMTN,SMAD3
GO: Biological Process	GO:1902903	regulation of supramolecular fiber organization	0.02753	36	431	ACTN2,DYSF,MET,PTK2B,TTC8,DLC1,CX3CL1,SGK1,SHROOM2,SPTBN4,RBM24,MYH9,IQGAP2,SPTB,WASHC2A,KANK1,CYFIP1,SEMA5A,CIT,TJP1,TMOD1,SYNPO,GDA,FMN2,PRKCE,PRKCQ,EML2,DAPK3,SMYD2,DLG1,SHANK1,HDAC6,RGS4,PHLDB2,DMTN,SMAD3
GO: Biological Process	GO:1903307	positive regulation of regulated secretory pathway	0.0278	11	79	STX1A,CACNA1I,CACNA1G,CACNA1D,CACNB2,CACNB4,SYT7,SLC4A8,CRHR1,RAB15,KCNB1
GO: Biological Process	GO:1903351	cellular response to dopamine	0.02781	13	103	LRRK2,RGS9,OPRM1,CHRM2,CHRM3,HRH1,HRH2,HTR1E,HTR2A,HTR4,CALY,DRD3,RGS4
GO: Biological Process	GO:0099010	modification of postsynaptic structure	0.02781	6	27	FILIP1,MYH10,CYFIP1,KALRN,SYNPO,CABP1
GO: Biological Process	GO:0001933	negative regulation of protein phosphorylation	0.02781	37	447	SPRY2,SPRED2,LRRK2,SPRED3,MET,CAMK2N1,PRKAG2,TRIB2,ZFYVE28,PARVA,SORL1,GFRA2,PPARGC1A,LDLRAD4,SRCIN1,CIT,PTPN5,PCP4,PDE4D,DUSP26,WWTR1,PRKAR1B,PRKCA,SIRPA,PTPN13,PTPRB,PTPRH,PTPRQ,TESC,DMD,DUSP6,LRRK1,RGS4,SPRY4,SPRED1,DMTN,SMAD7
GO: Biological Process	GO:0009166	nucleotide catabolic process	0.02806	12	91	FHIT,PDE8B,PDE7B,PDE10A,PDE4A,PDE4B,PDE4D,SAMHD1,GDA,PRTFDC1,ENPP5,NEIL1
GO: Biological Process	GO:0006821	chloride transport	0.0288	14	116	SLC12A5,ANO3,GABRA1,GABRA4,GABRA5,GABRB1,GABRG2,GABRG3,SLC12A8,SLC26A4,ATP8B1,ABCB1,SLC4A8,SLC17A7
GO: Biological Process	GO:0140115	export across plasma membrane	0.0288	10	68	ATP1B1,ATP2B1,ATP2B3,RGS9,NR3C1,ABCB1,SLC35G1,KCNB1,KCND3,DLG1
GO: Biological Process	GO:0015698	inorganic anion transport	0.0288	19	182	SLC12A5,FGFR1,LRRC8C,SLC4A3,ANO3,GABRA1,GABRA4,GABRA5,GABRB1,GABRG2,GABRG3,SLC12A8,ADAMTS8,SLC26A4,ATP8B1,ABCB1,SLC4A8,CRY2,SLC17A7
GO: Biological Process	GO:0048840	otolith development	0.02887	9	57	ESRRG,TTC8,ATP2B1,ATP2B2,TTC39C,GAS8,OTOGL,TECTA,CDH11
GO: Biological Process	GO:0010810	regulation of cell-substrate adhesion	0.02964	24	253	PTK2B,DLC1,CX3CL1,WASHC2A,IQGAP1,KANK1,AJAP1,RELL2,HACD1,CDH13,COL8A1,COL16A1,PRKCE,SEMA3E,SLK,DAPK3,DMD,DOCK1,EFNA5,SPRY4,PLEKHA2,PHLDB2,DMTN,SMAD3
GO: Biological Process	GO:1903350	response to dopamine	0.02983	13	104	LRRK2,RGS9,OPRM1,CHRM2,CHRM3,HRH1,HRH2,HTR1E,HTR2A,HTR4,CALY,DRD3,RGS4
GO: Biological Process	GO:0007187	G protein-coupled receptor signaling pathway, coupled to cyclic nucleotide second messenger	0.03011	11	80	OPRM1,CHRM2,CHRM3,HRH1,HRH2,VIPR1,HTR1E,HTR2A,HTR4,FMN2,CALCRL
GO: Biological Process	GO:0009154	purine ribonucleotide catabolic process	0.0309	8	47	PDE8B,PDE7B,PDE10A,PDE4A,PDE4B,PDE4D,GDA,PRTFDC1
GO: Biological Process	GO:0009968	negative regulation of signal transduction	0.0309	110	1687	SPRY2,SPRED2,VRK3,LRRK2,MCC,ADCY2,ADCY7,ADCY8,SPRED3,MET,CAMK2N1,DLC1,BEND6,ATXN1,NME5,FHL2,CX3CL1,RASAL1,AGAP2,FOXO1,SH3RF1,RASA3,DGKZ,DGKD,ZFYVE28,SLIT3,MYLIP,NUMB,FOXP1,NLK,GABBR1,SORL1,WWC3,RIPK1,FSTL4,RGS11,RGS9,PDE10A,BDNF,SYNGAP1,SOCS2,KANK1,SULF1,PLCL2,BMPER,LDLRAD4,CCN3,PRICKLE1,SYNE1,GRK6,GRIK3,NR3C1,GRM4,GRM7,GRM8,CIT,CREB3L1,LDB2,OPRM1,TGFA,PTPN5,GREM2,NANOS3,GPR176,NRG1,DLG5,PDE4B,PD…
GO: Biological Process	GO:0016486	peptide hormone processing	0.0309	7	37	SCG5,AOPEP,PCSK1,PCSK2,ECE2,ECE1,ENPEP
GO: Biological Process	GO:0035640	exploration behavior	0.0309	7	37	LRRK2,PTPN5,TNR,CHRNA4,CRHR1,PRKCE,BRINP1
GO: Biological Process	GO:0050708	regulation of protein secretion	0.0309	31	358	ADCY8,CAMK2N1,PIWIL4,PDE8B,MYH10,STX1A,ABCC8,CCN3,CACNA1A,CACNA1C,CACNA1D,SRCIN1,SYT7,OPRM1,PCSK1,SLC30A8,TTN,STXBP5L,ICA1,ACVR1C,PRKCA,PRKCE,PRKCQ,TRPM4,AHI1,ITPR1,KCNB1,KCNC2,DRD3,RBP4,EFNA5
GO: Biological Process	GO:0045596	negative regulation of cell differentiation	0.03151	64	891	SPRY2,SPRED2,MBP,JDP2,ADGRV1,TUNAR,ADCYAP1,SPRED3,PTK2B,FGFR1,FOXO1,TRIB2,SEMA7A,SLIT1,SLIT3,FOXP1,TRAK2,SORL1,FSTL4,BDNF,SYNGAP1,KANK1,ABCC8,LDLRAD4,CCN3,CNTN4,PGLYRP1,PRICKLE1,OSTN,SEMA5A,PLPP7,CIT,THRB,ABCA5,DAAM2,TNR,OVOL2,OCIAD2,PILRB,WWTR1,NCOR2,AATK,DIXDC1,SEMA3E,TRPM4,ZBTB16,HDAC4,INHBA,BRINP1,NCAPG2,TMEM178A,DMD,RAP1GAP,DRD3,RGS4,EFNA5,SPRY4,ROBO2,SPRED1,DMTN,SMAD3,EPHA4,SMAD7,FBXW7
GO: Biological Process	GO:0035050	embryonic heart tube development	0.03184	22	226	RYR2,TTC8,ALCAM,RBM24,ALDH1A2,TAFAZZIN,CACNA1C,CACNB2,GPR22,CALD1,PRICKLE1,CAMK2A,GRK6,DNAAF11,OVOL2,SNX10,MICAL2,AHI1,IFT57,SETDB2,BBS7,SMAD3
GO: Biological Process	GO:0072523	purine-containing compound catabolic process	0.03189	9	58	PDE8B,PDE7B,PDE10A,PDE4A,PDE4B,PDE4D,SAMHD1,GDA,PRTFDC1
GO: Biological Process	GO:0034331	cell junction maintenance	0.03189	9	58	DGKZ,SHROOM2,RIMS1,SYNGAP1,PCLO,TJP1,RIMS2,DLG1,CBLN2
GO: Biological Process	GO:1901652	response to peptide	0.03193	58	792	KLF3,ACTN2,ADCY2,ADCY7,ADCY8,MET,DLC1,FOXO1,SGK1,ASL,ATP2B1,SORL1,RIPK2,BDH1,STAT6,IQGAP1,GHR,SOCS2,LPIN1,KANK1,CYFIP1,KLF9,ABCC8,NFKB1,SIK2,PLCB1,SYP,CACNA1A,CACNA1C,CACNA1D,ACSL6,CAMK2A,GRIN1,GRIN2A,NR3C1,CCKBR,PCSK1,NR4A1,SLC29A2,ABCB1,PIP4K2A,ACVR1C,CRHR1,CRY2,PRKAR1B,PRKCA,PRKCB,RAB15,PRKCQ,IL6R,PRLR,HDAC9,VPS13C,PTPRE,RASGRF1,RBP4,NR4A3,EPHA4
GO: Biological Process	GO:1990709	presynaptic active zone organization	0.03193	4	12	RIMS1,PCLO,CAST,RIMS2
GO: Biological Process	GO:1901660	calcium ion export	0.03193	4	12	ATP2B1,ATP2B3,RGS9,SLC35G1
GO: Biological Process	GO:1902746	regulation of lens fiber cell differentiation	0.03193	4	12	SPRY2,SPRED2,SPRED3,SPRED1
GO: Biological Process	GO:0043435	response to corticotropin-releasing hormone	0.03193	3	6	NR4A1,CRHR1,NR4A3
GO: Biological Process	GO:0071376	cellular response to corticotropin-releasing hormone stimulus	0.03193	3	6	NR4A1,CRHR1,NR4A3
GO: Biological Process	GO:0099703	induction of synaptic vesicle exocytosis by positive regulation of presynaptic cytosolic calcium ion concentration	0.03193	3	6	CACNA1D,CACNB2,CACNB4
GO: Biological Process	GO:1904636	response to ionomycin	0.03193	3	6	FOXP1,PPARGC1A,PLCB1
GO: Biological Process	GO:1904637	cellular response to ionomycin	0.03193	3	6	FOXP1,PPARGC1A,PLCB1
GO: Biological Process	GO:0099533	positive regulation of presynaptic cytosolic calcium concentration	0.03193	3	6	CACNA1D,CACNB2,CACNB4
GO: Biological Process	GO:0010738	regulation of protein kinase A signaling	0.03198	6	28	LRRK2,ADGRV1,PDE10A,PDE4A,AKAP7,PRKAR1B
GO: Biological Process	GO:0018209	peptidyl-serine modification	0.0336	32	376	SPRY2,VRK3,RPS6KA3,LRRK2,GALNT16,MET,MAP3K10,FOXO1,SGK1,LMTK2,SPTBN4,NLK,MAST3,RIPK1,RIPK2,BDNF,GFRA2,MAST4,PLCL2,CAMK2A,NSD1,PDE4D,PLCL1,PRKCA,PRKCB,PRKCE,PRKCQ,DMD,HDAC6,CAMK1G,DMTN,SMAD7
GO: Biological Process	GO:0035335	peptidyl-tyrosine dephosphorylation	0.0338	13	106	CDC14B,PTPN5,CDC25B,DUSP26,PGP,PTPN13,PTPRB,PTPRE,PTPRH,PTPRR,PTPRQ,DUSP6,PTPRU
GO: Biological Process	GO:0030042	actin filament depolymerization	0.03398	10	70	ACTN2,SHROOM2,SPTBN4,MYH9,SPTB,WASHC2A,SEMA5A,TMOD1,MICAL2,DMTN
GO: Biological Process	GO:0051094	positive regulation of developmental process	0.03446	110	1695	MAN2A1,ASIC2,RPS6KA3,ETV5,SYNDIG1,ADGRV1,MAP3K5,MET,PTK2B,MRTFB,BEND6,ATXN1,FGF1,OLFM1,FGFR1,ALCAM,CX3CL1,RASAL1,AGAP2,TSHZ3,STAB2,SGIP1,SEMA7A,SGK1,CPNE5,ZNF365,SPTBN4,PPARGC1B,SLIT1,BRINP2,NUMB,RIMS1,RBM24,ATP2B1,UNC13A,NLK,SORL1,RIPK1,ERAP1,SYT17,RIPK2,ADGRB1,CLSTN2,BDNF,STAT6,IQGAP1,GHR,SOCS2,PROM1,PPARGC1A,CYFIP1,NFKB1,PLCB1,BMPER,ADGRL2,KALRN,SEMA5A,NR3C1,OPRM1,USP2,THBS2,THRB,TJP1,PCP4,IL3…
GO: Biological Process	GO:0008361	regulation of cell size	0.03446	24	257	CLN8,SLC12A5,PRR16,OLFM1,SEMA7A,SLIT1,SLIT3,ATP2B2,FSTL4,RAP1GAP2,SLC12A8,BDNF,CYFIP1,SEMA5A,TNR,NRG1,AATK,PLXNA4,SEMA3E,KCNMA1,DSCAM,EFNA5,ROBO2,EPHA4
GO: Biological Process	GO:0045921	positive regulation of exocytosis	0.03446	14	119	STX1A,CACNA1I,CACNA1G,CACNA1D,CACNB2,CACNB4,SYT7,SLC4A8,CRHR1,PRKCA,RAB15,CADPS2,KCNB1,RAB27B
GO: Biological Process	GO:0055117	regulation of cardiac muscle contraction	0.03446	12	94	RYR2,ATP1B1,CACNA1C,PDE4B,PDE4D,TRPM4,HDAC4,DLG1,DMD,DSC2,DSG2,SMAD7
GO: Biological Process	GO:0014743	regulation of muscle hypertrophy	0.03446	12	94	FBXO32,FOXO1,MLIP,FOXP1,NR3C1,LMCD1,PRKCA,JARID2,NR4A3,ECE1,RGS4,SMAD3
GO: Biological Process	GO:0051260	protein homooligomerization	0.03446	21	214	ADCY8,RYR3,SLC1A2,KCNV1,POLQ,ALDH1A2,HCN1,TDO2,PRMT8,KCNB2,SAMHD1,TRPM4,RIPOR2,RNF112,KCNB1,KCNC2,KCNC3,KCND2,KCND3,KCNF1,KCNG1
GO: Biological Process	GO:0140448	signaling receptor ligand precursor processing	0.03447	7	38	SCG5,AOPEP,PCSK1,PCSK2,ECE2,ECE1,ENPEP
GO: Biological Process	GO:0014051	gamma-aminobutyric acid secretion	0.0356	5	20	GABBR1,CACNA1A,CACNB4,GRM4,TRPC4
GO: Biological Process	GO:0048172	regulation of short-term neuronal synaptic plasticity	0.0356	5	20	UNC13A,BDNF,SYN1,SYP,SHISA7
GO: Biological Process	GO:0046942	carboxylic acid transport	0.036	31	363	CLN8,LRRC8C,EMB,SLC1A2,SLC25A12,RIMS1,GABBR1,GIPC1,GLS2,CPLX1,BDNF,STX1A,CACNA1A,CACNB4,NR3C1,GRM4,GRM7,SLC7A8,TSPOAP1,SLC26A4,TRPC4,ATP8B1,SLC25A32,HRH2,SLC36A1,SLC6A17,SLC17A7,DRD3,RBP4,RGS4,SLC17A5
GO: Biological Process	GO:0050773	regulation of dendrite development	0.036	16	146	MET,HECW2,SDC2,SGK1,NUMB,IQGAP1,CYFIP1,KALRN,SYNE1,GRIN1,CIT,PACSIN1,KNDC1,IL1RAP,DGKG,EPHA4
GO: Biological Process	GO:0001932	regulation of protein phosphorylation	0.036	96	1451	SPRY2,SPRED2,LRRK2,ADCY2,ADCY7,ADCY8,ADCYAP1,SPRED3,MAP3K5,MET,PTK2B,CAMK2N1,FGF1,MAP3K10,FGFR1,PRKAG2,CX3CL1,AGAP2,TRIB2,CAMKK1,SEMA7A,DBF4B,DGKZ,DGKD,SPTBN4,ZFYVE28,PARVA,NRG3,SORL1,RIPK1,NEK10,RIPK2,BDNF,GFRA2,IQGAP1,GHR,PPARGC1A,PLCL2,BMPER,LDLRAD4,NSD1,SRCIN1,GRM4,CIT,TGFA,PTPN5,DGKI,CDC25B,TPD52L1,PCP4,IL34,NRG1,PDE4D,PDGFA,DGKH,TTN,DUSP26,PLCL1,HTR2A,PILRB,WWTR1,KNDC1,PRKAR1B,PRKCA,PRKCE,M…
GO: Biological Process	GO:0043502	regulation of muscle adaptation	0.036	15	133	FBXO32,FOXO1,MLIP,FOXP1,PPARGC1A,NR3C1,LMCD1,PRKCA,HDAC4,JARID2,DMD,NR4A3,ECE1,RGS4,SMAD3
GO: Biological Process	GO:0007368	determination of left/right symmetry	0.036	29	333	MCAM,TTC8,ALCAM,SGCD,NUMB,RBM24,ANKS6,TTC39C,GAS8,ALDH1A2,TAFAZZIN,CACNA1C,GPR22,CALD1,PRICKLE1,CAMK2A,GRK6,DAAM2,DNAAF11,OVOL2,SNX10,ACVR1C,MICAL2,AHI1,IFT57,SETDB2,BBS7,PACRG,SMAD3
GO: Biological Process	GO:0106048	spermidine deacetylation	0.036	2	2	HDAC6,HDAC10
GO: Biological Process	GO:0106047	polyamine deacetylation	0.036	2	2	HDAC6,HDAC10
GO: Biological Process	GO:2001025	positive regulation of response to drug	0.036	2	2	PTPN5,ABCB1
GO: Biological Process	GO:0030862	positive regulation of polarized epithelial cell differentiation	0.036	2	2	NUMB,AHI1
GO: Biological Process	GO:0035408	histone H3-T6 phosphorylation	0.036	2	2	PRKCA,PRKCB
GO: Biological Process	GO:0038060	nitric oxide-cGMP-mediated signaling pathway	0.036	2	2	GUCY1B1,KCNC2
GO: Biological Process	GO:1901898	negative regulation of relaxation of cardiac muscle	0.036	2	2	PDE4B,PDE4D
GO: Biological Process	GO:0021842	chemorepulsion involved in interneuron migration from the subpallium to the cortex	0.036	2	2	NRG3,NRG1
GO: Biological Process	GO:0021840	directional guidance of interneurons involved in migration from the subpallium to the cortex	0.036	2	2	NRG3,NRG1
GO: Biological Process	GO:0032147	activation of protein kinase activity	0.03624	34	410	LRRK2,ADCY2,ADCY7,ADCY8,MAP3K5,MET,PTK2B,FGF1,MAP3K10,PRKAG2,AGAP2,CAMKK1,DBF4B,DGKZ,DGKD,NRG3,RIPK1,RIPK2,GHR,GRM4,TGFA,DGKI,NRG1,DGKH,PILRB,PRKAR1B,MAPK10,IL6R,PRLR,DGKA,DGKG,DLG1,DUSP6,EFNA5
GO: Biological Process	GO:0003018	vascular process in circulatory system	0.03734	29	334	ASIC2,SLC24A3,CX3CL1,SLC1A2,SLC4A3,SLC2A3,ATP2B1,ABCC8,KCNMB4,CACNA1G,CACNA1C,NR3C1,SLC7A8,TJP1,DDAH1,SLC29A2,CHRM3,ABCB1,HRH1,HRH2,SLC4A8,HTR2A,PRKCQ,SLC2A13,TRPM4,SLC6A17,KCNMA1,ECE1,SCPEP1
GO: Biological Process	GO:0099054	presynapse assembly	0.03739	9	60	BDNF,PCLO,IL1RAP,MDGA2,LRRTM3,IL1RAPL2,SLITRK4,GPC6,CBLN2
GO: Biological Process	GO:0097035	regulation of membrane lipid distribution	0.03739	9	60	ATP8B4,XKR4,ANO3,ATP8B1,ABCB1,XKR6,ATP10A,ATP8B2,ATP10D
GO: Biological Process	GO:0021537	telencephalon development	0.03793	31	365	LRRK2,TTC8,FGFR1,SEMA7A,ZDHHC16,SLC1A2,SLIT1,SLIT3,NUMB,FOXP1,NRG3,PHACTR1,MYH10,KIRREL3,PLCB1,TACC1,NRGN,GRIN1,GRIN2A,TNR,NRG1,ACVR1C,NCOR2,PLXNA4,DIXDC1,INHBA,DMD,FOXP2,NR4A3,CRTAC1,ROBO2
GO: Biological Process	GO:0035305	negative regulation of dephosphorylation	0.0383	14	121	LMTK2,SLC7A14,TMEM132D,PHACTR1,MYO1D,IQGAP1,PCDH11X,RIMBP2,PCDH11Y,CRY2,PPP1R16B,PHACTR2,GPATCH2,SPRED1
GO: Biological Process	GO:0098664	G protein-coupled serotonin receptor signaling pathway	0.03835	7	39	CHRM2,CHRM3,HRH1,HRH2,HTR1E,HTR2A,HTR4
GO: Biological Process	GO:0048841	regulation of axon extension involved in axon guidance	0.03835	7	39	SEMA7A,SLIT1,SEMA5A,PLXNA4,SEMA3E,DSCAM,ROBO2
GO: Biological Process	GO:0002053	positive regulation of mesenchymal cell proliferation	0.03835	7	39	FGFR1,FBXW4,FOXP1,SYNE1,PDGFA,PRRX1,FOXP2
GO: Biological Process	GO:0061387	regulation of extent of cell growth	0.03835	17	161	OLFM1,SEMA7A,SLIT1,SLIT3,FSTL4,BDNF,CYFIP1,SEMA5A,TNR,NRG1,AATK,PLXNA4,SEMA3E,DSCAM,EFNA5,ROBO2,EPHA4
GO: Biological Process	GO:0010038	response to metal ion	0.03853	44	571	MBP,LRRK2,ADGRV1,KCNIP3,ADCY7,ADCY8,RYR2,RYR3,PTK2B,SYT13,RASAL1,ANXA11,CPNE5,SLC25A12,ASL,SYT17,MAP1LC3A,BDH1,BDNF,IQGAP1,PPARGC1A,ABCC8,NFKB1,SYT5,KCNMB4,CACNA1G,NPTX1,HCN1,GRIN1,GRIN2A,NR3C1,SYT7,TJP1,PCSK1,SLC30A8,TTN,ABCB1,SYT12,KCNC2,KCNH1,KCNMA1,DNMT3A,ECE1,DMTN
GO: Biological Process	GO:0098739	import across plasma membrane	0.03914	19	189	CLN8,SLC12A5,SLC1A2,SLC2A3,ATP1B1,SLC9A9,SLC12A8,CACNA1C,ACSL6,KCNH3,SLC7A8,SLC24A2,TRPM4,SLC36A1,KCND3,KCNJ3,KCNJ6,DLG1,RGS4
GO: Biological Process	GO:0048562	embryonic organ morphogenesis	0.03951	48	637	SPRY2,ESRRG,RYR2,TTC8,FGFR1,ALCAM,FRAS1,ITGA8,RBM24,ATP2B2,TTC39C,GAS8,XYLT1,ALDH1A2,OTOGL,BMPER,TAFAZZIN,CACNA1C,CACNB2,GPR22,CALD1,PRICKLE1,CAMK2A,GRK6,NR3C1,DNAAF11,OVOL2,SNX10,COL8A1,PRRX1,COL11A1,PACSIN1,MICAL2,AHI1,RIPOR2,HDAC4,PTPRQ,DLG1,FZD3,IFT57,RBP4,NR4A3,ECE1,RIT2,SETDB2,BBS7,SMAD3,EPHA4
GO: Biological Process	GO:0061371	determination of heart left/right asymmetry	0.04044	21	218	TTC8,ALCAM,RBM24,TTC39C,ALDH1A2,TAFAZZIN,CACNA1C,GPR22,CALD1,PRICKLE1,CAMK2A,GRK6,DNAAF11,OVOL2,SNX10,MICAL2,AHI1,IFT57,SETDB2,BBS7,SMAD3
GO: Biological Process	GO:0038003	G protein-coupled opioid receptor signaling pathway	0.04044	4	13	ADCY8,SYP,OGFR,OPRM1
GO: Biological Process	GO:0038007	netrin-activated signaling pathway	0.04044	4	13	UNC5A,UNC5C,UNC5D,DSCAM
GO: Biological Process	GO:0021826	substrate-independent telencephalic tangential migration	0.04044	4	13	SLIT1,SLIT3,NRG3,NRG1
GO: Biological Process	GO:0021843	substrate-independent telencephalic tangential interneuron migration	0.04044	4	13	SLIT1,SLIT3,NRG3,NRG1
GO: Biological Process	GO:0033564	anterior/posterior axon guidance	0.04044	4	13	UNC5A,UNC5C,FZD3,ROBO2
GO: Biological Process	GO:0015816	glycine transport	0.04044	4	13	SLC7A8,SLC36A1,SLC6A17,RGS4
GO: Biological Process	GO:0048589	developmental growth	0.0406	77	1128	SPRY2,DYSF,NRN1,SLC12A5,TTC8,ARID5B,FGF1,OLFM1,FGFR1,ALCAM,RASAL1,DOC2A,SORBS2,SGIP1,SEMA7A,CTC1,CPNE5,SLC1A2,SPTBN4,SLIT1,SLIT3,FOXP1,RIMS1,UNC13A,WWC3,RIPK1,SYT17,PPP1R12A,FSTL4,BDNF,IQGAP1,GHR,SOCS2,ALDH1A2,CYFIP1,PLCB1,CCN3,GPD2,CACNA1C,OSTN,SEMA5A,NR3C1,MAP7,NANOS3,TNR,LARGE1,NRG1,PDE4D,TTN,COL10A1,WWTR1,ACVR1C,AATK,PLXNA4,PRKCQ,RIMS2,IL6R,PRLR,SEMA3E,INHBA,NCAPG2,JARID2,DLG1,DMD,SHANK1,DRD3…
GO: Biological Process	GO:0098926	postsynaptic signal transduction	0.0406	8	50	SORBS2,PLCB1,OPRM1,NRG1,CHRM2,CHRM3,CHRNA4,CABP1
GO: Biological Process	GO:1990573	potassium ion import across plasma membrane	0.0406	8	50	SLC12A5,ATP1B1,SLC12A8,KCNH3,KCND3,KCNJ3,KCNJ6,DLG1
GO: Biological Process	GO:0006828	manganese ion transport	0.04174	5	21	RYR2,TRPC4,HRH1,ATP2C2,TRPC7
GO: Biological Process	GO:1903861	positive regulation of dendrite extension	0.04202	6	30	RASAL1,CPNE5,RIMS1,UNC13A,SYT17,RIMS2
GO: Biological Process	GO:1902305	regulation of sodium ion transmembrane transport	0.04242	10	73	HECW2,FGF14,ATP1B1,PLCB1,PRKCE,DLG1,TESC,DMD,DRD3,NETO1
GO: Biological Process	GO:0014902	myotube differentiation	0.04282	19	191	ACTN2,DYSF,MET,RBM24,MYH9,ADGRB1,BDNF,CCN3,CAST,PLPP7,HACD1,HDAC9,RIPOR2,HDAC4,KCNH1,DMD,DOCK1,HDAC6,SPRY4
GO: Biological Process	GO:2000649	regulation of sodium ion transmembrane transporter activity	0.04471	9	62	HECW2,FGF14,ATP1B1,PLCB1,PRKCE,TESC,DMD,DRD3,NETO1
GO: Biological Process	GO:0043954	cellular component maintenance	0.04471	12	98	DGKZ,SHROOM2,RIMS1,NEAT1,SYNGAP1,PCLO,GRIN1,TJP1,PJVK,RIMS2,DLG1,CBLN2
GO: Biological Process	GO:0061005	cell differentiation involved in kidney development	0.04471	12	98	ETV5,TSHZ3,SHROOM3,MYO1E,IQGAP2,IQGAP1,PROM1,ALDH1A2,INF2,TYRO3,WWTR1,PRKCE
GO: Biological Process	GO:0007189	adenylate cyclase-activating G protein-coupled receptor signaling pathway	0.04471	17	164	ADCY2,ADCY7,ADCY8,ADCYAP1,ADGRB1,ADGRL2,GPR26,OPRM1,PDE4B,PDE4D,HTR4,CRHR1,PRKCA,DRD3,RIT2,RXFP1,CALCRL
GO: Biological Process	GO:0007190	activation of adenylate cyclase activity	0.04504	18	178	ADCY2,ADCY7,ADCY8,ADCYAP1,CAP2,ADGRB1,ADGRL2,GPR26,OPRM1,PDE4B,PDE4D,HTR4,CRHR1,PRKCA,DRD3,RIT2,RXFP1,CALCRL
GO: Biological Process	GO:0007265	Ras protein signal transduction	0.04506	35	433	SPRY2,MET,DLC1,ARHGAP20,RASAL1,RASA3,DGKZ,DENND3,STARD13,CTNNAL1,IQSEC2,SYNGAP1,KANK1,CYFIP1,KALRN,INF2,DGKI,CDH13,NRG1,NGEF,ARHGEF6,AATK,RAB15,ARHGEF3,RIPOR2,ARHGAP24,ELMO1,IQSEC1,DOCK2,RALB,IQSEC3,RASGRF1,RALGPS2,RIT2,SPRY4
GO: Biological Process	GO:0001654	eye development	0.04506	58	809	CLN8,SPRY2,MAN2A1,SPRED2,ACTN2,ADGRV1,ADCYAP1,SPRED3,SLC12A5,TTC8,OLFM1,ALCAM,KIF17,ZDHHC16,SHROOM2,SLC7A14,PRICKLE2,RAB11FIP4,ATP2B1,ATP2B2,ATP2B3,MIAT,MYH10,BDNF,PROM1,ALDH1A2,SYP,NPHP1,GPD2,CACNA1C,CACNB2,PRICKLE1,HCN1,THRB,TMOD1,MYOM2,CDH6,CDH11,COL8A1,RNF152,WWTR1,NECTIN3,DIXDC1,CELF4,AHI1,INHBA,CADM2,OLFM3,SLC17A7,DLG1,DSCAM,FOXP2,IFT57,RBP4,BBS7,SPRED1,SMAD3,EPHA4
GO: Biological Process	GO:1903115	regulation of actin filament-based movement	0.04511	8	51	RYR2,CACNA1C,PDE4B,PDE4D,TRPM4,DLG1,DSC2,DSG2
GO: Biological Process	GO:0150116	regulation of cell-substrate junction organization	0.04599	10	74	DLC1,IQGAP1,COL16A1,SLK,DAPK3,IQSEC1,EFNA5,PHLDB2,DMTN,SMAD3
GO: Biological Process	GO:0021885	forebrain cell migration	0.04599	10	74	LRRK2,FGFR1,ALCAM,SLIT1,SLIT3,NRG3,TNR,NRG1,TYRO3,DIXDC1
GO: Biological Process	GO:0031032	actomyosin structure organization	0.0461	25	280	ACTN2,MET,PTK2B,TTC8,DLC1,NEBL,FOXP1,RBM24,PHACTR1,MYH9,MYH10,LURAP1,CIT,TJP1,TMOD1,TPM4,SYNPO,TTN,PRKCQ,ZYX,SMYD2,DMD,EPB41L2,PHLDB2,SMAD3
GO: Biological Process	GO:0007605	sensory perception of sound	0.0461	26	295	SPRY2,ASIC2,MBP,ADGRV1,SCN8A,FGFR1,SPTBN4,ATP2B1,ATP2B2,GABRA5,OTOGL,OTOA,CACNA1D,TECTA,GRM7,THRB,TJP1,PJVK,SLC26A4,ATP8B1,USP53,COL11A1,RIPOR2,EML2,PTPRQ,KCNMA1
GO: Biological Process	GO:1901701	cellular response to oxygen-containing compound	0.04725	114	1790	LRRK2,KLF3,ACTN2,ADCY2,ADCY7,ADCY8,RYR2,RYR3,MAP3K5,GRAMD1B,MET,PTK2B,CAMK2N1,DLC1,NR3C2,FGFR1,FBXO32,CX3CL1,FOXO1,SORBS2,SGK1,PIWIL4,SLC1A2,PPARGC1B,PDE8B,ASL,BRINP2,FOXP1,ATP2B1,SORL1,RIPK1,RIPK2,MAP1LC3A,RGS9,BDNF,STAT6,GHR,SOCS2,LPIN1,PPARGC1A,KANK1,ALDH1A2,CYFIP1,KLF9,NFKB1,SIK2,PLCB1,CACNA1G,CACNA1A,CACNA1C,CACNA1D,ACSL6,NPTX1,CAMK2A,HCN1,GRK6,GRIN1,GRIN2A,NR3C1,OPRM1,GUCY1B1,TJP1,PJVK,PDE4…
GO: Biological Process	GO:1900449	regulation of glutamate receptor signaling pathway	0.04728	3	7	CX3CL1,UNC13A,FRRS1L
GO: Biological Process	GO:0032415	regulation of sodium:proton antiporter activity	0.04728	3	7	PLCB1,TESC,DRD3
GO: Biological Process	GO:0019229	regulation of vasoconstriction	0.04759	12	99	ASIC2,CX3CL1,ATP2B1,KCNMB4,CACNA1C,CHRM3,HRH1,HRH2,HTR2A,PRKCQ,TRPM4,ECE1
GO: Biological Process	GO:0046777	protein autophosphorylation	0.0476	24	266	CLK4,LRRK2,MET,PTK2B,MAP3K10,FGFR1,AAK1,LMTK2,NLK,RIPK1,NEK10,GFRA2,IQGAP1,SIK2,CAMK2A,NRG1,PDGFA,TYRO3,PHKA1,AATK,PRKCA,SLK,DAPK3,EPHA4
GO: Biological Process	GO:0006469	negative regulation of protein kinase activity	0.04771	26	296	SPRY2,SPRED2,SPRED3,CAMK2N1,PRKAG2,TRIB2,ZFYVE28,PARVA,SORL1,GFRA2,SRCIN1,CIT,PTPN5,PCP4,DUSP26,WWTR1,PRKAR1B,PRKCA,PTPRB,PTPRH,PTPRQ,TESC,DUSP6,RGS4,SPRY4,SPRED1
GO: Biological Process	GO:0150063	visual system development	0.04773	58	812	CLN8,SPRY2,MAN2A1,SPRED2,ACTN2,ADGRV1,ADCYAP1,SPRED3,SLC12A5,TTC8,OLFM1,ALCAM,KIF17,ZDHHC16,SHROOM2,SLC7A14,PRICKLE2,RAB11FIP4,ATP2B1,ATP2B2,ATP2B3,MIAT,MYH10,BDNF,PROM1,ALDH1A2,SYP,NPHP1,GPD2,CACNA1C,CACNB2,PRICKLE1,HCN1,THRB,TMOD1,MYOM2,CDH6,CDH11,COL8A1,RNF152,WWTR1,NECTIN3,DIXDC1,CELF4,AHI1,INHBA,CADM2,OLFM3,SLC17A7,DLG1,DSCAM,FOXP2,IFT57,RBP4,BBS7,SPRED1,SMAD3,EPHA4
GO: Biological Process	GO:0010614	negative regulation of cardiac muscle hypertrophy	0.04794	7	41	FBXO32,FOXO1,MLIP,FOXP1,JARID2,RGS4,SMAD3
GO: Biological Process	GO:0032228	regulation of synaptic transmission, GABAergic	0.04794	7	41	BDNF,PLCL2,PHF24,CCKBR,PLCL1,CNTNAP4,PRKCE
GO: Biological Process	GO:0006875	cellular metal ion homeostasis	0.04811	52	712	SLC24A3,ADCY8,ADCYAP1,RYR2,RYR3,PTK2B,NR3C2,CX3CL1,RASA3,SGK1,ATP1B1,ATP2B1,ATP2B2,ATP2B3,CACNA1I,CACNA1G,CACNA1A,CACNA1C,CACNA1D,CACNB2,CACNB4,GRIN1,GRIN2A,CCKBR,OPRM1,HCRTR1,PDE4D,TSPOAP1,TRPC4,SLC30A8,SYNPO,SLC24A2,SLC25A27,HTR2A,CRHR1,JPH1,PRKCA,PRKCB,PRKCE,TRPM4,ITPR1,SLC35G1,KCNH1,TMEM178A,ATP2C2,KCNMA1,TESC,DMD,DRD3,TRPC7,TTC7A,SMAD3
GO: Biological Process	GO:0030003	cellular cation homeostasis	0.04845	57	796	LRRK2,SLC24A3,ADCY8,ADCYAP1,RYR2,RYR3,SLC12A5,PTK2B,NR3C2,CX3CL1,RASA3,SGK1,SLC4A3,ATP1B1,ATP2B1,ATP2B2,ATP2B3,SLC9A9,CACNA1I,CACNA1G,CACNA1A,CACNA1C,CACNA1D,CACNB2,CACNB4,GRIN1,GRIN2A,CCKBR,OPRM1,HCRTR1,PDE4D,TSPOAP1,TRPC4,SLC30A8,SYNPO,SLC24A2,SLC25A27,SLC4A8,HTR2A,CRHR1,JPH1,PRKCA,PRKCB,PRKCE,TRPM4,ITPR1,SLC35G1,KCNH1,TMEM178A,ATP2C2,KCNMA1,TESC,DMD,DRD3,TRPC7,TTC7A,SMAD3
GO: Biological Process	GO:0035850	epithelial cell differentiation involved in kidney development	0.04887	11	87	ETV5,SHROOM3,MYO1E,IQGAP2,IQGAP1,PROM1,ALDH1A2,INF2,TYRO3,WWTR1,PRKCE
GO: Biological Process	GO:0048148	behavioral response to cocaine	0.04923	5	22	BDNF,KALRN,HTR2A,CRHR1,DRD3
GO: Biological Process	GO:0045956	positive regulation of calcium ion-dependent exocytosis	0.04923	5	22	STX1A,CACNA1I,CACNA1G,SYT7,KCNB1
GO: Cellular Component	GO:0045202	synapse	3.489e-54	245	1662	CLN8,BTBD8,ASIC2,MBP,LRRK2,ETV5,SYNDIG1,ACTN2,ADGRV1,KCNIP3,NRN1,TENM2,ADCY8,STX1B,ADCYAP1,PPM1H,SLC12A5,CACNG3,MET,PTK2B,LRFN2,CAMK2N1,ATXN1,SCN8A,SORCS2,OLFM1,NR3C2,FGF14,SPARCL1,CX3CL1,SVOP,SDC2,SYT13,CAP2,BEGAIN,DOC2A,SORBS2,SGIP1,EMB,PPFIBP1,AAK1,ITGA8,SHC4,DGKZ,LRRC4C,ABLIM3,SLC1A2,RPH3A,ADAM22,SLC2A3,UNC5C,SORCS3,NUMB,ADGRA1,IGSF9B,RIMS1,NRG3,ATP2B1,PDE7B,ATP2B2,ATP2B3,PDZRN3,UNC13A,GABBR1…
GO: Cellular Component	GO:0043005	neuron projection	1.207e-41	231	1768	EPHB6,GLDN,BTBD8,ASIC2,MBP,LRRK2,SYNDIG1,ACTN2,ADGRV1,KCNIP3,KCNIP1,TENM2,ADCY2,ADCY8,STX1B,ADCYAP1,RYR2,SLC12A5,CACNG3,UNC5A,MET,PTK2B,TTC8,CAMK2N1,SCN8A,SORCS2,OLFM1,ALCAM,KIF17,CX3CL1,SYT13,BEGAIN,DOC2A,TSHZ3,SORBS2,SGIP1,EMB,SGK1,AAK1,ITGA8,LMTK2,PEX5L,CPNE5,SLC1A2,RPH3A,ADAM22,SPTBN4,ASL,RAB3IP,UNC5C,BRINP2,KCNIP4,IGSF9B,TRAK2,ATP2B1,ATP2B2,UNC13A,UNC80,GABBR1,GABRA1,SAMD4A,GABRA4,GABRA5,GAB…
GO: Cellular Component	GO:0098978	glutamatergic synapse	5.334e-41	116	525	LRRK2,ACTN2,NRN1,TENM2,ADCY8,PPM1H,CACNG3,PTK2B,SCN8A,OLFM1,NR3C2,SPARCL1,BEGAIN,DGKZ,LRRC4C,ABLIM3,SLC1A2,ADAM22,SLC2A3,SORCS3,NUMB,ADGRA1,RIMS1,NRG3,ATP2B1,ATP2B2,ATP2B3,UNC13A,GABBR1,GIPC1,GABRG2,FILIP1,MYH10,IQSEC2,CPLX1,ADGRB1,RGS9,CLSTN2,SYNGAP1,STX1A,PLCB1,ADGRL2,CACNA1A,CACNA1C,CACNB4,NPTX1,NPTX2,NRGN,KALRN,CAMK2A,PCLO,GRIA4,GRIK3,GRIK4,GRIN1,GRIN2A,NR3C1,GRM4,GRM7,GRM8,SYT7,TAMALIN,SHISA…
GO: Cellular Component	GO:0036477	somatodendritic compartment	4.891e-39	181	1226	ASIC2,MBP,LRRK2,MCAM,SYNDIG1,ACTN2,KCNIP3,KCNIP1,TENM2,ADCY2,ADCY8,ADCYAP1,SLC12A5,CACNG3,UNC5A,MET,PTK2B,CAMK2N1,SCN8A,SORCS2,OLFM1,ALCAM,KIF17,CX3CL1,SDC2,BEGAIN,SORBS2,ITGA8,LMTK2,PEX5L,CPNE5,SHROOM2,SLC1A2,RPH3A,SLC2A3,SPTBN4,ASL,RAB3IP,UNC5C,BRINP2,KCNIP4,IGSF9B,TRAK2,ATP2B1,ATP2B2,GABBR1,GABRA1,SAMD4A,GABRA4,SORL1,GABRA5,GABRB1,GIPC1,GABRG2,GABRG3,MYH10,MYO1D,CPLX1,ADGRB1,RGS11,CLSTN2,PDE10…
GO: Cellular Component	GO:0097447	dendritic tree	3.226e-38	147	868	ASIC2,LRRK2,SYNDIG1,ACTN2,KCNIP3,KCNIP1,TENM2,ADCY2,ADCY8,SLC12A5,CACNG3,MET,PTK2B,CAMK2N1,SCN8A,SORCS2,ALCAM,KIF17,BEGAIN,SORBS2,ITGA8,PEX5L,SLC1A2,RPH3A,RAB3IP,UNC5C,BRINP2,KCNIP4,IGSF9B,TRAK2,ATP2B1,ATP2B2,GABBR1,GABRA1,SAMD4A,GABRA4,GABRA5,GABRB1,GIPC1,GABRG2,GABRG3,MYH10,MYO1D,CPLX1,ADGRB1,RGS11,CLSTN2,CYP46A1,BDNF,SYNGAP1,PPARGC1A,KIRREL3,CYFIP1,SYN1,CACNA1G,DAGLA,CCN3,CACNA1A,CACNA1C,CACNA…
GO: Cellular Component	GO:0030425	dendrite	3.226e-38	147	868	ASIC2,LRRK2,SYNDIG1,ACTN2,KCNIP3,KCNIP1,TENM2,ADCY2,ADCY8,SLC12A5,CACNG3,MET,PTK2B,CAMK2N1,SCN8A,SORCS2,ALCAM,KIF17,BEGAIN,SORBS2,ITGA8,PEX5L,SLC1A2,RPH3A,RAB3IP,UNC5C,BRINP2,KCNIP4,IGSF9B,TRAK2,ATP2B1,ATP2B2,GABBR1,GABRA1,SAMD4A,GABRA4,GABRA5,GABRB1,GIPC1,GABRG2,GABRG3,MYH10,MYO1D,CPLX1,ADGRB1,RGS11,CLSTN2,CYP46A1,BDNF,SYNGAP1,PPARGC1A,KIRREL3,CYFIP1,SYN1,CACNA1G,DAGLA,CCN3,CACNA1A,CACNA1C,CACNA…
GO: Cellular Component	GO:0098794	postsynapse	1.097e-34	138	833	ASIC2,LRRK2,SYNDIG1,ACTN2,TENM2,ADCY8,CACNG3,MET,PTK2B,LRFN2,CAMK2N1,ATXN1,SCN8A,SORCS2,NR3C2,CX3CL1,CAP2,BEGAIN,SORBS2,ITGA8,SHC4,DGKZ,LRRC4C,SLC1A2,RPH3A,ADAM22,SORCS3,NUMB,ADGRA1,IGSF9B,RIMS1,ATP2B1,ATP2B2,GABBR1,GABRA1,GABRA4,GABRA5,GABRB1,GIPC1,GABRG2,GABRG3,FILIP1,MYH10,IQSEC2,CPLX1,ADGRB1,RGS9,CLSTN2,CYP46A1,BDNF,SYNGAP1,STX1A,CYFIP1,DST,PLCB1,SYN1,SYP,ADGRL2,DAGLA,CACNA1C,NPTX2,CALD1,NRGN…
GO: Cellular Component	GO:0097060	synaptic membrane	1.027e-31	100	498	SYNDIG1,ACTN2,TENM2,ADCY8,STX1B,CACNG3,MET,LRFN2,SCN8A,SORCS2,OLFM1,ITGA8,SHC4,LRRC4C,SLC1A2,RPH3A,ADAM22,SLC2A3,SORCS3,IGSF9B,RIMS1,ATP2B1,ATP2B2,ATP2B3,UNC13A,GABBR1,GABRA1,GABRA4,GABRA5,GABRB1,GABRG2,GABRG3,IQSEC2,ADGRB1,RGS9,CLSTN2,STX1A,SYP,ADGRL2,DAGLA,CACNA1A,CACNA1C,CACNA1D,NPTX2,NRGN,CAMK2A,SYNE1,GRIA4,GRIK3,GRIK4,GRIN1,GRIN2A,GRM4,GRM7,GRM8,SYT7,TAMALIN,SHISA7,OPRM1,PTPN5,DGKI,CDH8,CDH1…
GO: Cellular Component	GO:0098793	presynapse	5.874e-29	117	710	CLN8,BTBD8,LRRK2,SYNDIG1,KCNIP3,ADCY8,STX1B,ADCYAP1,SCN8A,NR3C2,SVOP,BEGAIN,DOC2A,SGIP1,PPFIBP1,AAK1,SLC1A2,RPH3A,SLC2A3,RIMS1,ATP2B1,ATP2B2,ATP2B3,UNC13A,GABBR1,GABRA5,GIPC1,IQSEC2,CPLX1,CYP46A1,BDNF,KIRREL3,STX1A,CYFIP1,SYNJ2,ABCC8,SYN1,SYP,SYT5,CACNA1A,CACNA1C,CACNA1D,CACNB2,CACNB4,KALRN,CAMK2A,HCN1,PCLO,GRIA4,GRIK3,GRIK4,SRCIN1,GRIN1,GRIN2A,GRM4,GRM7,GRM8,SYT7,OPRM1,PTPN5,GUCY1B1,DGKI,RIMBP2,…
GO: Cellular Component	GO:0044297	cell body	4.831e-28	134	916	BTBD8,ASIC2,MBP,LRRK2,MCAM,SYNDIG1,KCNIP1,ADCY8,ADCYAP1,SLC12A5,UNC5A,MET,PTK2B,CAMK2N1,SCN8A,SORCS2,OLFM1,ALCAM,CX3CL1,SDC2,BEGAIN,SORBS2,ITGA8,LMTK2,CPNE5,SHROOM2,SLC1A2,SLC2A3,SPTBN4,ASL,UNC5C,BRINP2,KCNIP4,IGSF9B,TRAK2,ATP2B1,ATP2B2,GABBR1,SORL1,GABRA5,MYH10,MYO1D,CPLX1,PDE10A,BDNF,GHR,PPARGC1A,CYFIP1,ASTN2,SYT5,CACNA1G,CCN3,CACNA1A,CACNA1C,CACNA1D,CALD1,NRGN,KALRN,CAMK2A,HCN1,PCLO,GRIA4,GRIK…
GO: Cellular Component	GO:0043025	neuronal cell body	2.541e-27	124	818	ASIC2,MBP,LRRK2,MCAM,KCNIP1,ADCY8,ADCYAP1,SLC12A5,UNC5A,MET,PTK2B,CAMK2N1,SCN8A,SORCS2,OLFM1,ALCAM,CX3CL1,SDC2,BEGAIN,SORBS2,ITGA8,LMTK2,CPNE5,SHROOM2,SLC2A3,SPTBN4,ASL,UNC5C,BRINP2,KCNIP4,IGSF9B,TRAK2,ATP2B1,ATP2B2,GABBR1,SORL1,GABRA5,MYH10,MYO1D,CPLX1,PDE10A,BDNF,GHR,PPARGC1A,CYFIP1,ASTN2,SYT5,CACNA1G,CCN3,CACNA1A,CACNA1C,CACNA1D,CALD1,NRGN,KALRN,CAMK2A,HCN1,PCLO,GRIA4,GRIK3,GRIK4,SRCIN1,GRIN1,…
GO: Cellular Component	GO:0098984	neuron to neuron synapse	5.335e-27	91	479	SYNDIG1,ACTN2,ADCY8,CACNG3,MET,PTK2B,LRFN2,CAMK2N1,SCN8A,SORCS2,NR3C2,CAP2,SORBS2,ITGA8,DGKZ,LRRC4C,ADAM22,SORCS3,NUMB,ADGRA1,IGSF9B,RIMS1,ATP2B2,IQSEC2,ADGRB1,RGS9,CLSTN2,SYNGAP1,STX1A,DST,SYN1,SYP,DAGLA,CACNA1C,CALD1,NRGN,KALRN,CAMK2A,SYNE1,PCLO,CAST,GRIA4,GRIK4,SRCIN1,GRIN1,GRIN2A,NR3C1,GRM7,SYT7,TAMALIN,SHISA7,DGKI,TNR,NRG1,DLGAP2,DLG5,PDE4B,SYNPO,CHRM2,CHRM3,DLGAP3,AKAP7,CABP1,SLC4A8,PACSIN1…
GO: Cellular Component	GO:0099572	postsynaptic specialization	1.3e-26	91	485	SYNDIG1,ACTN2,ADCY8,CACNG3,MET,PTK2B,LRFN2,CAMK2N1,SCN8A,SORCS2,NR3C2,CAP2,SORBS2,ITGA8,DGKZ,LRRC4C,ADAM22,SORCS3,NUMB,ADGRA1,IGSF9B,RIMS1,ATP2B2,GABRA1,GABRA4,GABRA5,GABRG2,IQSEC2,ADGRB1,RGS9,CLSTN2,SYNGAP1,STX1A,DST,SYN1,SYP,DAGLA,CACNA1C,NPTX2,CALD1,NRGN,KALRN,CAMK2A,SYNE1,PCLO,CAST,GRIA4,SRCIN1,GRIN1,GRIN2A,NR3C1,GRM7,TAMALIN,SHISA7,DGKI,CDH10,NRG1,DLGAP2,DLG5,PDE4B,SYNPO,CHRM2,CHRM3,CHRNA4,D…
GO: Cellular Component	GO:0014069	postsynaptic density	2.556e-24	84	451	SYNDIG1,ACTN2,ADCY8,CACNG3,MET,PTK2B,LRFN2,CAMK2N1,SCN8A,SORCS2,NR3C2,CAP2,SORBS2,ITGA8,DGKZ,LRRC4C,ADAM22,SORCS3,NUMB,ADGRA1,IGSF9B,RIMS1,ATP2B2,IQSEC2,ADGRB1,RGS9,CLSTN2,SYNGAP1,STX1A,DST,SYN1,SYP,DAGLA,CACNA1C,CALD1,NRGN,KALRN,CAMK2A,SYNE1,PCLO,CAST,GRIA4,SRCIN1,GRIN1,GRIN2A,NR3C1,GRM7,TAMALIN,SHISA7,DGKI,NRG1,DLGAP2,DLG5,PDE4B,SYNPO,CHRM2,CHRM3,DLGAP3,CABP1,SLC4A8,PACSIN1,NECTIN3,MAPK10,FRMPD…
GO: Cellular Component	GO:0032279	asymmetric synapse	2.556e-24	84	451	SYNDIG1,ACTN2,ADCY8,CACNG3,MET,PTK2B,LRFN2,CAMK2N1,SCN8A,SORCS2,NR3C2,CAP2,SORBS2,ITGA8,DGKZ,LRRC4C,ADAM22,SORCS3,NUMB,ADGRA1,IGSF9B,RIMS1,ATP2B2,IQSEC2,ADGRB1,RGS9,CLSTN2,SYNGAP1,STX1A,DST,SYN1,SYP,DAGLA,CACNA1C,CALD1,NRGN,KALRN,CAMK2A,SYNE1,PCLO,CAST,GRIA4,SRCIN1,GRIN1,GRIN2A,NR3C1,GRM7,TAMALIN,SHISA7,DGKI,NRG1,DLGAP2,DLG5,PDE4B,SYNPO,CHRM2,CHRM3,DLGAP3,CABP1,SLC4A8,PACSIN1,NECTIN3,MAPK10,FRMPD…
GO: Cellular Component	GO:0045211	postsynaptic membrane	2.927e-24	73	349	SYNDIG1,ACTN2,TENM2,CACNG3,MET,LRFN2,SCN8A,SORCS2,SHC4,LRRC4C,RPH3A,ADAM22,SORCS3,IGSF9B,ATP2B2,GABBR1,GABRA1,GABRA4,GABRA5,GABRB1,GABRG2,GABRG3,IQSEC2,ADGRB1,RGS9,CLSTN2,ADGRL2,DAGLA,CACNA1C,NPTX2,NRGN,CAMK2A,SYNE1,GRIA4,GRIK3,GRIK4,GRIN1,GRIN2A,GRM7,GRM8,TAMALIN,SHISA7,OPRM1,DGKI,CDH10,NRG1,DLGAP2,HIP1,CHRM2,CHRM3,CHRNA4,HTR2A,PACSIN1,NECTIN3,GABBR2,CADPS2,LRRTM3,KCNB1,PLPPR4,KCNC2,KCNC3,KCND2,…
GO: Cellular Component	GO:0099699	integral component of synaptic membrane	8.255e-22	57	239	ADCY8,CACNG3,LRFN2,SCN8A,LRRC4C,SLC1A2,ADAM22,SLC2A3,SORCS3,ATP2B1,ATP2B2,ATP2B3,GABBR1,GABRA1,GABRA4,GABRA5,GABRG2,GABRG3,ADGRB1,CLSTN2,STX1A,ADGRL2,DAGLA,CACNA1A,CACNA1C,CACNA1D,GRIA4,GRIK4,GRIN1,GRIN2A,GRM4,GRM7,GRM8,SYT7,SHISA7,OPRM1,CDH10,NRG1,CHRM2,CHRM3,CHRNA4,HTR2A,NECTIN3,GABBR2,CNTNAP4,LRRTM3,PLPPR4,KCNC3,KCND2,KCND3,KCNH1,KCNJ3,KCNJ6,KCNMA1,DRD3,NETO1,EPHA4
GO: Cellular Component	GO:0099240	intrinsic component of synaptic membrane	5.356e-20	57	259	ADCY8,CACNG3,LRFN2,SCN8A,LRRC4C,SLC1A2,ADAM22,SLC2A3,SORCS3,ATP2B1,ATP2B2,ATP2B3,GABBR1,GABRA1,GABRA4,GABRA5,GABRG2,GABRG3,ADGRB1,CLSTN2,STX1A,ADGRL2,DAGLA,CACNA1A,CACNA1C,CACNA1D,GRIA4,GRIK4,GRIN1,GRIN2A,GRM4,GRM7,GRM8,SYT7,SHISA7,OPRM1,CDH10,NRG1,CHRM2,CHRM3,CHRNA4,HTR2A,NECTIN3,GABBR2,CNTNAP4,LRRTM3,PLPPR4,KCNC3,KCND2,KCND3,KCNH1,KCNJ3,KCNJ6,KCNMA1,DRD3,NETO1,EPHA4
GO: Cellular Component	GO:0005887	integral component of plasma membrane	5.771e-20	185	1813	EPHB6,TMC7,ASIC2,SLC24A3,SYNDIG1,KCNIP3,NRN1,KCNIP1,TENM2,ADCY2,ADCY7,ADCY8,SLC12A5,CACNG3,MET,PTK2B,QRFPR,LRFN2,SCN8A,ELAPOR1,SORCS2,OLFM1,FGFR1,ALCAM,SYT13,LRRC8C,ITGA11,STAB2,DPP10,SEMA7A,EMB,SGCD,ITGA8,LMTK2,LRRC4C,SLC1A2,SLC4A3,ADAM22,SLC2A3,KCNV1,SORCS3,KCNIP4,NRG3,ATP1B1,ATP2B1,ATP2B2,ATP2B3,GABBR1,GABRA1,GABRA4,SORL1,KCNH5,GABRA5,SLC16A10,GABRB1,GABRG2,GABRG3,NOXA1,ADGRB1,CLSTN2,TSPAN9,GH…
GO: Cellular Component	GO:0031226	intrinsic component of plasma membrane	2.488e-19	190	1910	EPHB6,TMC7,ASIC2,SLC24A3,SYNDIG1,KCNIP3,NRN1,KCNIP1,TENM2,ADCY2,ADCY7,ADCY8,SLC12A5,CACNG3,UNC5A,MET,PTK2B,QRFPR,LRFN2,SCN8A,ELAPOR1,SORCS2,OLFM1,FGFR1,ALCAM,SYT13,LRRC8C,ITGA11,STAB2,DPP10,SEMA7A,RASA3,EMB,SGCD,ITGA8,LMTK2,LRRC4C,SLC1A2,SLC4A3,ADAM22,SLC2A3,KCNV1,SORCS3,KCNIP4,NRG3,ATP1B1,ATP2B1,ATP2B2,ATP2B3,GABBR1,GABRA1,GABRA4,SORL1,KCNH5,GABRA5,SLC16A10,GABRB1,GABRG2,GABRG3,SPTB,NOXA1,ADGRB1…
GO: Cellular Component	GO:0034703	cation channel complex	2.763e-19	54	242	KCNIP3,NRN1,KCNIP1,RYR2,RYR3,CACNG3,PTK2B,SCN8A,OLFM1,DPP10,PEX5L,KCNV1,KCNIP4,UNC80,STX1A,ABCC8,CACNA1I,KCNMB4,CACNA1G,CACNA1A,CACNA1C,CACNA1D,CACNB2,CACNB4,HCN1,GRIA4,GRIK3,GRIK4,GRIN1,GRIN2A,SHISA7,PDE4B,PDE4D,TRPC4,KCNB2,DLGAP3,KCNQ5,TRPM4,OLFM3,KCNB1,KCNC2,KCNC3,KCND2,KCND3,KCNF1,KCNG1,KCNH1,KCNJ3,KCNJ6,KCNK1,KCNMA1,KCNQ3,SHANK1,TRPC7
GO: Cellular Component	GO:0034702	ion channel complex	3.65e-19	63	325	KCNIP3,NRN1,KCNIP1,RYR2,RYR3,CACNG3,PTK2B,SCN8A,OLFM1,LRRC8C,DPP10,PEX5L,KCNV1,KCNIP4,UNC80,GABRA1,GABRA4,GABRA5,GABRB1,GABRG2,GABRG3,STX1A,ABCC8,CACNA1I,KCNMB4,CACNA1G,CACNA1A,CACNA1C,CACNA1D,CACNB2,CACNB4,HCN1,GRIA4,GRIK3,GRIK4,GRIN1,GRIN2A,SHISA7,PDE4B,PDE4D,TRPC4,KCNB2,CHRNA4,DLGAP3,KCNQ5,TRPM4,OLFM3,KCNB1,KCNC2,KCNC3,KCND2,KCND3,KCNF1,KCNG1,KCNH1,KCNJ3,KCNJ6,KCNK1,KCNMA1,KCNQ3,DLG1,SHANK1,TR…
GO: Cellular Component	GO:1990351	transporter complex	4.478e-19	67	365	KCNIP3,NRN1,KCNIP1,RYR2,RYR3,CACNG3,PTK2B,SCN8A,OLFM1,LRRC8C,DPP10,PEX5L,KCNV1,KCNIP4,ATP1B1,UNC80,GABRA1,GABRA4,GABRA5,GABRB1,GABRG2,GABRG3,STX1A,ABCC8,CACNA1I,KCNMB4,CACNA1G,CACNA1A,CACNA1C,CACNA1D,CACNB2,CACNB4,HCN1,GRIA4,GRIK3,GRIK4,GRIN1,GRIN2A,SHISA7,PDE4B,PDE4D,TRPC4,ATP8B1,KCNB2,CHRNA4,DLGAP3,KCNQ5,TRPM4,OLFM3,KCNB1,KCNC2,KCNC3,KCND2,KCND3,KCNF1,KCNG1,KCNH1,KCNJ3,KCNJ6,KCNK1,KCNMA1,KCNQ3,…
GO: Cellular Component	GO:0030424	axon	3.066e-18	114	914	GLDN,BTBD8,MBP,LRRK2,KCNIP3,TENM2,ADCY8,STX1B,ADCYAP1,PTK2B,SCN8A,OLFM1,ALCAM,SYT13,TSHZ3,SGIP1,EMB,AAK1,LMTK2,SLC1A2,ADAM22,SPTBN4,UNC5C,TRAK2,UNC13A,UNC80,GABBR1,GABRG2,MYH10,MYO1D,CPLX1,BDNF,IQGAP1,KIRREL3,STX1A,CYFIP1,DST,SYNJ2,SYN1,SYP,SYT5,ADGRL2,DAGLA,CCN3,CACNA1C,CNTN4,NRGN,CAMK2A,HCN1,PCLO,GRIA4,GRIK3,GRIK4,SRCIN1,GRIN1,GRIN2A,MAP7,GRM4,GRM7,SYT7,OPRM1,PTPN5,AGBL4,DGKI,TNR,PCDH9,CDH8,PCP…
GO: Cellular Component	GO:1902495	transmembrane transporter complex	3.774e-18	64	350	KCNIP3,NRN1,KCNIP1,RYR2,RYR3,CACNG3,PTK2B,SCN8A,OLFM1,LRRC8C,DPP10,PEX5L,KCNV1,KCNIP4,ATP1B1,UNC80,GABRA1,GABRA4,GABRA5,GABRB1,GABRG2,GABRG3,STX1A,ABCC8,CACNA1I,KCNMB4,CACNA1G,CACNA1A,CACNA1C,CACNA1D,CACNB2,CACNB4,HCN1,GRIA4,GRIK3,GRIK4,GRIN1,GRIN2A,SHISA7,PDE4B,PDE4D,TRPC4,KCNB2,CHRNA4,DLGAP3,KCNQ5,TRPM4,OLFM3,KCNB1,KCNC2,KCNC3,KCND2,KCND3,KCNF1,KCNG1,KCNH1,KCNJ3,KCNJ6,KCNK1,KCNMA1,KCNQ3,DLG1,SH…
GO: Cellular Component	GO:0099634	postsynaptic specialization membrane	1.586e-17	41	155	SYNDIG1,ACTN2,CACNG3,LRFN2,SCN8A,SORCS2,LRRC4C,ADAM22,SORCS3,ATP2B2,GABRA1,GABRA4,GABRA5,GABRG2,IQSEC2,RGS9,CLSTN2,DAGLA,CACNA1C,NPTX2,CAMK2A,GRIA4,GRIN1,GRIN2A,SHISA7,DGKI,CDH10,NRG1,CHRM3,CHRNA4,PACSIN1,NECTIN3,LRRTM3,PLPPR4,KCND2,KCND3,KCNH1,DLG1,DRD3,NETO1,EPHA4
GO: Cellular Component	GO:0042734	presynaptic membrane	1.273e-16	48	222	ADCY8,STX1B,SCN8A,SLC1A2,RIMS1,ATP2B1,ATP2B2,ATP2B3,UNC13A,GABBR1,GABRA5,STX1A,SYP,CACNA1A,CACNA1C,CACNA1D,GRIK3,GRIK4,GRIN1,GRIN2A,GRM4,GRM7,GRM8,SYT7,OPRM1,DGKI,CDH10,NRG1,HIP1,CHRM2,CHRM3,CHRNA4,NRXN3,SLC4A8,HTR2A,GABBR2,RIMS4,CNTNAP4,CADPS2,RIMS2,KCNC2,KCNC3,KCNH1,KCNJ3,KCNJ6,KCNMA1,DLG1,EPHA4
GO: Cellular Component	GO:0098982	GABA-ergic synapse	6.482e-16	33	110	NR3C2,IGSF9B,RIMS1,ATP2B1,ATP2B2,ATP2B3,GABBR1,GABRA1,GABRA4,GABRA5,GABRB1,GABRG2,GABRG3,PLCB1,PCLO,GRM7,GRM8,SYT7,CDH10,CDH13,NRG1,NRXN3,GABBR2,CNTNAP4,RIMS2,SLC6A17,MDGA2,ITPR1,KCND2,KCND3,IQSEC3,DRD3,EFNA5
GO: Cellular Component	GO:0099056	integral component of presynaptic membrane	4.422e-15	34	124	ADCY8,SCN8A,SLC1A2,ATP2B1,ATP2B2,ATP2B3,GABBR1,GABRA5,STX1A,CACNA1A,CACNA1C,CACNA1D,GRIK4,GRIN1,GRIN2A,GRM4,GRM7,GRM8,SYT7,OPRM1,CDH10,NRG1,CHRM2,CHRM3,CHRNA4,HTR2A,GABBR2,CNTNAP4,KCNC3,KCNH1,KCNJ3,KCNJ6,KCNMA1,EPHA4
GO: Cellular Component	GO:0048786	presynaptic active zone	3.143e-14	30	102	ADCY8,STX1B,SCN8A,NR3C2,PPFIBP1,RIMS1,ATP2B1,ATP2B2,UNC13A,IQSEC2,STX1A,SYN1,SYP,CACNA1A,CACNA1D,PCLO,GRM4,GRM7,GRM8,GUCY1B1,DGKI,RIMBP2,CDH10,NRG1,PNISR,RIMS4,RIMS2,KCNMA1,SLC17A7,FZD3
GO: Cellular Component	GO:0032589	neuron projection membrane	3.462e-14	27	82	ADGRV1,SLC12A5,UNC5A,ITGA8,SLC1A2,ATP2B1,GABBR1,GABRA1,GABRA4,GABRA5,GABRG2,GABRG3,MYO1D,DAGLA,CACNA1D,HCN1,GRIN1,SHISA7,OPRM1,NRG1,GABARAPL1,RIPOR2,KCNB1,KCNC2,KCNC3,KCNH1,ROBO2
GO: Cellular Component	GO:0098889	intrinsic component of presynaptic membrane	1.068e-13	34	137	ADCY8,SCN8A,SLC1A2,ATP2B1,ATP2B2,ATP2B3,GABBR1,GABRA5,STX1A,CACNA1A,CACNA1C,CACNA1D,GRIK4,GRIN1,GRIN2A,GRM4,GRM7,GRM8,SYT7,OPRM1,CDH10,NRG1,CHRM2,CHRM3,CHRNA4,HTR2A,GABBR2,CNTNAP4,KCNC3,KCNH1,KCNJ3,KCNJ6,KCNMA1,EPHA4
GO: Cellular Component	GO:0099055	integral component of postsynaptic membrane	1.099e-13	39	179	CACNG3,LRFN2,SCN8A,LRRC4C,ADAM22,SORCS3,ATP2B2,GABBR1,GABRA1,GABRA4,GABRA5,GABRG2,ADGRB1,CLSTN2,ADGRL2,DAGLA,CACNA1C,GRIA4,GRIK4,GRIN1,GRIN2A,SHISA7,OPRM1,CDH10,NRG1,CHRM2,CHRM3,CHRNA4,HTR2A,NECTIN3,GABBR2,LRRTM3,PLPPR4,KCNC3,KCND2,KCND3,DRD3,NETO1,EPHA4
GO: Cellular Component	GO:0098839	postsynaptic density membrane	1.372e-13	31	115	SYNDIG1,ACTN2,CACNG3,LRFN2,SCN8A,SORCS2,LRRC4C,ADAM22,SORCS3,ATP2B2,IQSEC2,RGS9,CLSTN2,DAGLA,CACNA1C,GRIA4,GRIN1,GRIN2A,SHISA7,DGKI,NRG1,CHRM3,PACSIN1,NECTIN3,LRRTM3,PLPPR4,KCNH1,DLG1,DRD3,NETO1,EPHA4
GO: Cellular Component	GO:0044309	neuron spine	1.6e-13	50	285	ASIC2,SYNDIG1,ACTN2,TENM2,ADCY8,PTK2B,SORCS2,ITGA8,SLC1A2,RPH3A,ATP2B1,GABBR1,GIPC1,MYH10,ADGRB1,CYFIP1,SYP,DAGLA,CALD1,NRGN,CAMK2A,SYNE1,GRIA4,GRIK4,GRIN1,GRIN2A,NR3C1,SYT7,SHISA7,OPRM1,DGKI,TNR,DLGAP2,PDE4B,SYNPO,DLGAP3,AKAP7,NECTIN3,CRHR1,PRKAR1B,FRMPD4,SYT12,ASAP1,KCNC3,KCND2,KCND3,KCNN2,SHANK1,MAL2,EPHA4
GO: Cellular Component	GO:0043197	dendritic spine	3.708e-13	49	281	ASIC2,SYNDIG1,ACTN2,TENM2,ADCY8,PTK2B,SORCS2,ITGA8,SLC1A2,RPH3A,ATP2B1,GABBR1,GIPC1,MYH10,ADGRB1,CYFIP1,DAGLA,CALD1,NRGN,CAMK2A,SYNE1,GRIA4,GRIK4,GRIN1,GRIN2A,NR3C1,SYT7,SHISA7,OPRM1,DGKI,TNR,DLGAP2,PDE4B,SYNPO,DLGAP3,AKAP7,NECTIN3,CRHR1,PRKAR1B,FRMPD4,SYT12,ASAP1,KCNC3,KCND2,KCND3,KCNN2,SHANK1,MAL2,EPHA4
GO: Cellular Component	GO:0044306	neuron projection terminus	4.689e-13	50	293	BTBD8,LRRK2,KCNIP3,ADCY8,ADCYAP1,SGIP1,AAK1,SLC1A2,UNC13A,CPLX1,BDNF,CYFIP1,SYNJ2,SYN1,SYP,CACNA1C,CACNA1D,HCN1,PCLO,GRIA4,GRIK3,GRIK4,GRIN1,GRIN2A,GRM4,GRM7,SYT7,DGKI,TNR,CDH8,PCSK1,TSPOAP1,CHRM2,CHRM3,AKAP7,SLC4A8,PACSIN1,NECTIN3,PRKAR1B,PRKCA,PRKCB,DIXDC1,SYT12,KCNC2,KCNC3,SV2B,KCNMA1,DMD,MAL2,EPHA4
GO: Cellular Component	GO:0098936	intrinsic component of postsynaptic membrane	6.334e-13	39	189	CACNG3,LRFN2,SCN8A,LRRC4C,ADAM22,SORCS3,ATP2B2,GABBR1,GABRA1,GABRA4,GABRA5,GABRG2,ADGRB1,CLSTN2,ADGRL2,DAGLA,CACNA1C,GRIA4,GRIK4,GRIN1,GRIN2A,SHISA7,OPRM1,CDH10,NRG1,CHRM2,CHRM3,CHRNA4,HTR2A,NECTIN3,GABBR2,LRRTM3,PLPPR4,KCNC3,KCND2,KCND3,DRD3,NETO1,EPHA4
GO: Cellular Component	GO:0043204	perikaryon	1.265e-12	42	221	LRRK2,MCAM,ADCYAP1,SLC12A5,SORCS2,OLFM1,ITGA8,CPNE5,SLC2A3,ASL,GABBR1,MYO1D,CPLX1,PDE10A,BDNF,ASTN2,CACNA1A,CACNA1C,GRIK3,GRIK4,OPRM1,PTPN5,PCSK1,PCSK2,SYNPO,KCNB2,RBFOX3,GABBR2,KNDC1,MAPK10,RNF112,KCNB1,KCNC2,KCNC3,KCND2,KCNH1,KCNK1,DMWD,DRP2,HDAC6,TTLL7,EPHA4
GO: Cellular Component	GO:0060076	excitatory synapse	2.247e-12	25	82	SYNDIG1,ADCY8,CACNG3,MET,SCN8A,ATP2B2,ATP2B3,UNC13A,CYFIP1,SYP,PCLO,GRIN1,GRIN2A,GRM4,SHISA7,DGKI,PDE4B,CADPS2,KCNH1,NTM,KCNJ3,KCNJ6,SLC17A7,SHANK1,NETO1
GO: Cellular Component	GO:0043679	axon terminus	4.982e-12	46	270	LRRK2,KCNIP3,ADCY8,ADCYAP1,SGIP1,AAK1,SLC1A2,UNC13A,CPLX1,BDNF,CYFIP1,SYNJ2,SYN1,SYP,HCN1,PCLO,GRIA4,GRIK3,GRIK4,GRIN1,GRIN2A,GRM4,GRM7,SYT7,DGKI,TNR,CDH8,PCSK1,TSPOAP1,CHRM2,CHRM3,AKAP7,SLC4A8,PACSIN1,NECTIN3,PRKAR1B,PRKCA,PRKCB,DIXDC1,SYT12,KCNC2,KCNC3,SV2B,KCNMA1,MAL2,EPHA4
GO: Cellular Component	GO:0031252	cell leading edge	1.245e-11	65	490	SPRY2,MCC,ADGRV1,DYSF,SLC12A5,UNC5A,PTK2B,DLC1,SORBS2,SH3RF1,AAK1,ITGA8,GAS7,DGKZ,ABLIM3,SLC1A2,RAB3IP,UNC5C,PARVA,ATP2B1,GABBR1,GABRA1,GABRA4,GABRA5,GABRG2,GABRG3,MYH9,MYH10,MYO1D,IQGAP2,IQGAP1,KANK1,CYFIP1,DST,SYNJ2,DAGLA,CACNA1D,HCN1,SRCIN1,GRIN1,CIT,SHISA7,LDB2,OPRM1,SNTG1,NRG1,PDE4A,GABARAPL1,ARHGEF6,PACSIN1,SH2B1,SLK,RIPOR2,PTPN13,KCNB1,KCNC2,KCNC3,KCNH1,TESC,DMD,HDAC6,ABLIM1,SPRY4,ROBO2,PH…
GO: Cellular Component	GO:0034705	potassium channel complex	1.273e-11	27	103	KCNIP3,KCNIP1,DPP10,KCNV1,KCNIP4,STX1A,ABCC8,KCNMB4,HCN1,GRIA4,GRIK3,GRIK4,KCNB2,KCNQ5,KCNB1,KCNC2,KCNC3,KCND2,KCND3,KCNF1,KCNG1,KCNH1,KCNJ3,KCNJ6,KCNK1,KCNMA1,KCNQ3
GO: Cellular Component	GO:0150034	distal axon	5.205e-11	64	494	LRRK2,KCNIP3,TENM2,ADCY8,ADCYAP1,PTK2B,OLFM1,TSHZ3,SGIP1,AAK1,LMTK2,SLC1A2,UNC5C,TRAK2,UNC13A,MYH10,CPLX1,BDNF,IQGAP1,CYFIP1,SYNJ2,SYN1,SYP,HCN1,PCLO,GRIA4,GRIK3,GRIK4,GRIN1,GRIN2A,GRM4,GRM7,SYT7,DGKI,TNR,PCDH9,CDH8,PCSK1,TSPOAP1,CHRM2,CHRM3,NGEF,AKAP7,SLC4A8,PACSIN1,NECTIN3,AATK,PRKAR1B,PRKCA,PRKCB,DIXDC1,SLC2A13,NRSN1,SYT12,KCNC2,KCNC3,SV2B,KCNMA1,DSCAM,RASGRF1,CRTAC1,MAL2,SNX18,EPHA4
GO: Cellular Component	GO:0099060	integral component of postsynaptic specialization membrane	6.655e-11	27	110	CACNG3,LRFN2,SCN8A,LRRC4C,ADAM22,SORCS3,ATP2B2,GABRA1,GABRA4,GABRA5,GABRG2,CLSTN2,GRIA4,GRIN1,GRIN2A,SHISA7,CDH10,NRG1,CHRM3,CHRNA4,NECTIN3,LRRTM3,PLPPR4,KCND2,KCND3,DRD3,NETO1
GO: Cellular Component	GO:0098948	intrinsic component of postsynaptic specialization membrane	2.49e-10	27	116	CACNG3,LRFN2,SCN8A,LRRC4C,ADAM22,SORCS3,ATP2B2,GABRA1,GABRA4,GABRA5,GABRG2,CLSTN2,GRIA4,GRIN1,GRIN2A,SHISA7,CDH10,NRG1,CHRM3,CHRNA4,NECTIN3,LRRTM3,PLPPR4,KCND2,KCND3,DRD3,NETO1
GO: Cellular Component	GO:0098797	plasma membrane protein complex	3.882e-10	84	778	BTBD8,LRRK2,KCNIP3,NRN1,KCNIP1,RYR2,CACNG3,PTK2B,SCN8A,OLFM1,ALCAM,RECK,ITGA11,SGIP1,DPP10,SGCD,ITGA8,KCNV1,KCNIP4,ATP1B1,GABBR1,RIPK1,NOXA1,STX1A,ABCC8,CACNA1I,KCNMB4,CACNA1G,GNG4,GNG7,CACNA1A,CACNA1C,CACNA1D,CACNB2,CACNB4,HCN1,GRIA4,GRIK3,GRIK4,GRIN1,GRIN2A,SHISA7,SNTG1,CDH6,CDH7,CDH8,CDH10,CDH11,CDH12,CDH13,TRAF3,TRAF5,PDE4B,PDE4D,KCNB2,CHRNA4,DLGAP3,KCNQ5,ACVR1C,GABBR2,PRKCA,IL6R,ITGA7,OLFM3,…
GO: Cellular Component	GO:0031256	leading edge membrane	7.972e-10	36	206	SPRY2,ADGRV1,SLC12A5,UNC5A,DLC1,ITGA8,SLC1A2,ATP2B1,GABBR1,GABRA1,GABRA4,GABRA5,GABRG2,GABRG3,MYO1D,KANK1,SYNJ2,DAGLA,CACNA1D,HCN1,GRIN1,SHISA7,OPRM1,SNTG1,NRG1,PDE4A,GABARAPL1,PACSIN1,RIPOR2,KCNB1,KCNC2,KCNC3,KCNH1,TESC,SPRY4,ROBO2
GO: Cellular Component	GO:0070382	exocytic vesicle	8.224e-10	47	324	BTBD8,LRRK2,SYNDIG1,STX1B,SVOP,SYT13,DOC2A,RPH3A,SLC2A3,RAB3IP,UNC13A,GABBR1,GIPC1,IQGAP2,SYT17,BDNF,IQGAP1,KIRREL3,STX1A,ABCC8,SYN1,SYP,SYT5,GRIN1,GRIN2A,SYT7,PTPN5,DGKI,PDE4B,AKAP7,SLC4A8,ICA1,TRIM9,RAB15,SLC2A13,CADPS2,SYT12,SLC6A17,RNF112,SV2B,IQSEC1,SLC17A7,DLG1,DMD,RAB27B,SLC17A5,MAL2
GO: Cellular Component	GO:0008076	voltage-gated potassium channel complex	1.237e-09	23	91	KCNIP3,KCNIP1,DPP10,KCNV1,KCNIP4,STX1A,KCNMB4,HCN1,KCNB2,KCNQ5,KCNB1,KCNC2,KCNC3,KCND2,KCND3,KCNF1,KCNG1,KCNH1,KCNJ3,KCNJ6,KCNK1,KCNMA1,KCNQ3
GO: Cellular Component	GO:0032590	dendrite membrane	1.294e-09	18	55	SLC12A5,ITGA8,ATP2B1,GABRA1,GABRA4,GABRA5,GABRG2,GABRG3,DAGLA,CACNA1D,HCN1,GRIN1,SHISA7,OPRM1,GABARAPL1,KCNB1,KCNC2,KCNC3
GO: Cellular Component	GO:0008021	synaptic vesicle	3.61e-09	41	271	BTBD8,LRRK2,SYNDIG1,STX1B,SVOP,DOC2A,RPH3A,SLC2A3,UNC13A,GABBR1,GIPC1,BDNF,KIRREL3,STX1A,ABCC8,SYN1,SYP,SYT5,GRIN1,GRIN2A,SYT7,PTPN5,DGKI,PDE4B,SLC4A8,ICA1,TRIM9,RAB15,SLC2A13,CADPS2,SYT12,SLC6A17,RNF112,SV2B,IQSEC1,SLC17A7,DLG1,DMD,RAB27B,SLC17A5,MAL2
GO: Cellular Component	GO:0043195	terminal bouton	3.897e-09	31	168	LRRK2,ADCY8,ADCYAP1,SGIP1,AAK1,UNC13A,CPLX1,BDNF,CYFIP1,SYN1,SYP,PCLO,GRIA4,GRIK3,GRIK4,GRIN1,GRIN2A,GRM4,GRM7,SYT7,TNR,AKAP7,SLC4A8,PACSIN1,NECTIN3,PRKAR1B,SYT12,KCNC2,SV2B,KCNMA1,MAL2
GO: Cellular Component	GO:0031253	cell projection membrane	6.288e-08	51	419	SPRY2,ADGRV1,SLC12A5,UNC5A,TTC8,DLC1,ITGA8,SLC1A2,ATP2B1,GABBR1,GABRA1,GABRA4,GABRA5,GABRG2,GABRG3,MYO1D,PROM1,KANK1,SYNJ2,DAGLA,CACNA1D,HCN1,GRIN1,SHISA7,OPRM1,SLC7A8,SNTG1,NRG1,PDE4A,SLC26A4,ATP8B1,ABCB1,GABARAPL1,PACSIN1,PRKCB,RIPOR2,ASAP1,KCNB1,PTPRH,KCNC2,KCNC3,KCNH1,KCNK1,DLG1,TESC,DMD,BBS7,SPRY4,ROBO2,ENPEP,DMTN
GO: Cellular Component	GO:0030133	transport vesicle	7.382e-08	59	524	BTBD8,SPRED2,LRRK2,SYNDIG1,STX1B,SVOP,SYT13,DOC2A,RPH3A,SLC2A3,RAB3IP,UNC13A,GABBR1,SORL1,GIPC1,IQGAP2,SYT17,BDNF,IQGAP1,KIRREL3,STX1A,ABCC8,SYN1,SYP,SYT5,NPTX1,NRGN,PCLO,GRIN1,GRIN2A,SYT7,TGFA,PTPN5,DGKI,PCSK1,PCSK2,PDE4B,SLC30A8,AKAP7,SLC4A8,ICA1,TRIM9,RAB15,SLC2A13,NRSN1,CADPS2,ECE2,SYT12,SLC6A17,RNF112,ITPR1,SV2B,IQSEC1,SLC17A7,DLG1,DMD,RAB27B,SLC17A5,MAL2
GO: Cellular Component	GO:0032809	neuronal cell body membrane	1.135e-07	14	42	ADCY8,UNC5A,ATP2B1,ATP2B2,GABRA5,KCNB2,SLC4A8,IL6R,CADM2,KCNB1,KCNC2,KCNC3,KCND2,KCNJ6
GO: Cellular Component	GO:0098685	Schaffer collateral - CA1 synapse	1.762e-07	23	116	ADCY8,CACNG3,LRFN2,DGKZ,LRRC4C,GABBR1,GIPC1,IQSEC2,CPLX1,SYN1,SYP,CAMK2A,TAMALIN,DGKI,TNR,CDH11,PDE4A,SYNPO,PRKAR1B,ITPR1,IQSEC1,SHANK1,EPHA4
GO: Cellular Component	GO:0099061	integral component of postsynaptic density membrane	2.325e-07	18	74	CACNG3,LRFN2,SCN8A,LRRC4C,ADAM22,SORCS3,ATP2B2,CLSTN2,GRIA4,GRIN1,GRIN2A,NRG1,CHRM3,NECTIN3,LRRTM3,PLPPR4,DRD3,NETO1
GO: Cellular Component	GO:0044298	cell body membrane	4.051e-07	14	46	ADCY8,UNC5A,ATP2B1,ATP2B2,GABRA5,KCNB2,SLC4A8,IL6R,CADM2,KCNB1,KCNC2,KCNC3,KCND2,KCNJ6
GO: Cellular Component	GO:0099501	exocytic vesicle membrane	4.129e-07	25	141	LRRK2,SYNDIG1,SVOP,DOC2A,RPH3A,SLC2A3,UNC13A,STX1A,ABCC8,SYN1,SYP,SYT5,GRIN1,SYT7,DGKI,ICA1,SYT12,SLC6A17,SV2B,SLC17A7,DLG1,DMD,RAB27B,SLC17A5,MAL2
GO: Cellular Component	GO:0030672	synaptic vesicle membrane	4.129e-07	25	141	LRRK2,SYNDIG1,SVOP,DOC2A,RPH3A,SLC2A3,UNC13A,STX1A,ABCC8,SYN1,SYP,SYT5,GRIN1,SYT7,DGKI,ICA1,SYT12,SLC6A17,SV2B,SLC17A7,DLG1,DMD,RAB27B,SLC17A5,MAL2
GO: Cellular Component	GO:0099059	integral component of presynaptic active zone membrane	5.822e-07	11	28	SCN8A,ATP2B1,ATP2B2,CACNA1A,CACNA1D,GRM4,GRM7,GRM8,CDH10,NRG1,KCNMA1
GO: Cellular Component	GO:0048787	presynaptic active zone membrane	6.945e-07	14	48	STX1B,SCN8A,ATP2B1,ATP2B2,STX1A,CACNA1A,CACNA1D,GRM4,GRM7,GRM8,DGKI,CDH10,NRG1,KCNMA1
GO: Cellular Component	GO:0099146	intrinsic component of postsynaptic density membrane	7.746e-07	18	80	CACNG3,LRFN2,SCN8A,LRRC4C,ADAM22,SORCS3,ATP2B2,CLSTN2,GRIA4,GRIN1,GRIN2A,NRG1,CHRM3,NECTIN3,LRRTM3,PLPPR4,DRD3,NETO1
GO: Cellular Component	GO:0005938	cell cortex	2.366e-06	44	379	ACTN2,PTK2B,DLC1,FGF1,NR3C2,SHROOM3,SHROOM2,SPTBN4,RIMS1,UNC13A,GIPC1,MYH9,MYH10,MYO1D,MYO1E,SPTB,IQSEC2,IQGAP1,DST,ASTN2,FMNL1,CALD1,PCLO,GRM7,USP2,GUCY1B1,PJVK,TMOD1,RIMBP2,TPM4,TRPC4,CABP1,COL10A1,RIMS4,FMN2,PRKCB,RAI14,RIMS2,RHOBTB1,KCNC3,MPP7,EPB41L2,PHLDB2,DMTN
GO: Cellular Component	GO:0005912	adherens junction	2.717e-06	29	199	FAT2,SHROOM3,SHROOM2,SPTBN4,MYH9,MYO1E,AJAP1,PDLIM3,NPHP1,TJP1,CDH6,CDH7,CDH8,CDH10,CDH11,CDH12,MAGI1,DLG5,NECTIN3,AHI1,ARHGAP24,ZYX,CDH20,DLG1,MPP7,DSC2,EFNA5,EPHA4,SMAD7
GO: Cellular Component	GO:0098831	presynaptic active zone cytoplasmic component	3.688e-06	9	21	NR3C2,RIMS1,UNC13A,IQSEC2,PCLO,GUCY1B1,RIMBP2,RIMS4,RIMS2
GO: Cellular Component	GO:0043235	receptor complex	3.688e-06	59	589	EPHB6,ADGRV1,NRN1,LRP1B,CACNG3,MET,PTK2B,OLFM1,NR3C2,FGFR1,ALCAM,ITGA11,ITGA8,LMTK2,PEX5L,NT5DC3,GABBR1,GABRA1,GABRA4,GABRA5,GABRB1,GABRG2,GABRG3,RIPK1,GFRA2,GHR,GRIA4,GRIK3,GRIK4,GRIN1,GRIN2A,GRM7,SHISA7,TRAF3,TRAF5,CHRNA4,TYRO3,DLGAP3,VIPR1,COL10A1,HTR2A,ACVR1C,GABBR2,PLXNA4,IL6R,PRLR,ITGA7,ARNTL2,OLFM3,PTPRB,PTPRQ,ARNT2,DLG1,SHANK1,PLXDC1,CALCRL,EPHA10,SMAD3,EPHA4
GO: Cellular Component	GO:0098945	intrinsic component of presynaptic active zone membrane	3.688e-06	11	33	SCN8A,ATP2B1,ATP2B2,CACNA1A,CACNA1D,GRM4,GRM7,GRM8,CDH10,NRG1,KCNMA1
GO: Cellular Component	GO:0098688	parallel fiber to Purkinje cell synapse	3.688e-06	11	33	SCN8A,ATP2B2,ATP2B3,PCLO,GRIN1,GRIN2A,GRM4,CADPS2,KCNH1,KCNJ3,KCNJ6
GO: Cellular Component	GO:0070161	anchoring junction	3.958e-06	81	911	MCAM,ACTN2,TENM2,PTK2B,FAT2,DLC1,ALCAM,FHL2,ITGA11,SHROOM3,SORBS2,NEBL,PPFIBP1,ITGA8,SHROOM2,SPTBN4,PARVA,NUMB,ATP1B1,MYH9,MYO1E,PPP1R12A,ARHGAP26,ADGRB1,TSPAN9,IQGAP1,KIRREL3,CYFIP1,DST,AJAP1,PDLIM3,CCN3,NPHP1,SRCIN1,OPRM1,TJP1,PCDH1,CDH6,CDH7,PCDH9,CDH8,CDH10,CDH11,CDH12,CDH13,TPM4,MAGI1,DLG5,TRPC4,SYNPO,ABCB1,ARHGAP22,ARHGEF6,USP53,NECTIN3,PRKCA,DIXDC1,DCHS2,AHI1,ARHGAP24,IRF2,ITGA7,ZYX,JAK1,C…
GO: Cellular Component	GO:0008328	ionotropic glutamate receptor complex	5.016e-06	14	56	NRN1,CACNG3,PTK2B,OLFM1,GRIA4,GRIK3,GRIK4,GRIN1,GRIN2A,SHISA7,DLGAP3,OLFM3,DLG1,SHANK1
GO: Cellular Component	GO:0031594	neuromuscular junction	5.016e-06	19	100	STX1B,RPH3A,PDZRN3,UNC13A,MYH9,MYH10,SYP,PCLO,NRG1,DLGAP3,STXBP5L,PRKCE,PRKCQ,HDAC4,ITGA7,KCNC3,KCNN3,DLG1,EPHA4
GO: Cellular Component	GO:0098878	neurotransmitter receptor complex	7.779e-06	14	58	NRN1,CACNG3,PTK2B,OLFM1,GRIA4,GRIK3,GRIK4,GRIN1,GRIN2A,SHISA7,DLGAP3,OLFM3,DLG1,SHANK1
GO: Cellular Component	GO:0030658	transport vesicle membrane	8.739e-06	32	247	SPRED2,LRRK2,SYNDIG1,SVOP,DOC2A,RPH3A,SLC2A3,UNC13A,SORL1,STX1A,ABCC8,SYN1,SYP,SYT5,NRGN,GRIN1,SYT7,TGFA,DGKI,SLC30A8,ICA1,ECE2,SYT12,SLC6A17,ITPR1,SV2B,SLC17A7,DLG1,DMD,RAB27B,SLC17A5,MAL2
GO: Cellular Component	GO:0030863	cortical cytoskeleton	2.92e-05	21	133	ACTN2,DLC1,SHROOM3,SHROOM2,SPTBN4,RIMS1,MYH9,MYO1E,SPTB,IQGAP1,CALD1,PCLO,PJVK,TMOD1,TPM4,TRPC4,RIMS4,PRKCB,RIMS2,EPB41L2,DMTN
GO: Cellular Component	GO:0098796	membrane protein complex	3.934e-05	111	1446	BTBD8,LRRK2,KCNIP3,NRN1,KCNIP1,STX1B,RYR2,RYR3,MAP3K5,CACNG3,PTK2B,HOOK1,SCN8A,OLFM1,ALCAM,RECK,LRRC8C,ITGA11,SGIP1,DPP10,SGCD,AAK1,ITGA8,PEX5L,SLC1A2,KCNV1,KCNIP4,ATP1B1,UNC80,GABBR1,GABRA1,GABRA4,GABRA5,GABRB1,GABRG2,GABRG3,RIPK1,ENTR1,NOXA1,CPLX1,SOCS2,STX1A,ABCC8,CACNA1I,KCNMB4,CACNA1G,GNG4,GNG7,CACNA1A,CACNA1C,CACNA1D,CACNB2,CACNB4,SYNE1,HCN1,GRIA4,GRIK3,GRIK4,GRIN1,GRIN2A,SHISA7,SNTG1,CDH6,…
GO: Cellular Component	GO:0048471	perinuclear region of cytoplasm	3.979e-05	78	922	ADGRV1,RYR3,PTK2B,OSBPL6,FGFR1,CX3CL1,PTGES2,SORBS2,SH3RF1,SGK1,LMTK2,PEX5L,ASL,RAB3IP,RAB11FIP4,SORL1,ADGRB1,RAP1GAP2,UNC45A,BDNF,ALDH1A2,CYFIP1,DST,SYNJ2,SYP,SYT5,CACNA1G,ANKRD13D,RGPD8,KALRN,OGFR,SYNE1,PCLO,MAP7,TAMALIN,TGFA,USP2,INF2,NANOS3,DGKI,CDH13,TPD52L1,PCSK1,PDE4A,PDE4B,PDE4D,CABP1,PACSIN1,ICA1,NDFIP2,AATK,OSBPL3,PPP1R16B,FMN2,PRKCA,PRKCE,RAB15,SLK,INHBA,ITPR1,KCND2,KCND3,PTPRR,KCNH1,N…
GO: Cellular Component	GO:1902710	GABA receptor complex	4.326e-05	8	21	GABBR1,GABRA1,GABRA4,GABRA5,GABRB1,GABRG2,GABRG3,GABBR2
GO: Cellular Component	GO:0015629	actin cytoskeleton	5.181e-05	75	883	SPRY2,LRRK2,ACTN2,ADGRV1,TENM2,ADCY8,DLC1,SHROOM3,SORBS2,NEBL,GAS7,SHROOM2,ABLIM3,SPECC1,SPTBN4,UNC5C,PARVA,EFR3B,ABLIM2,GIPC1,FILIP1,MYH9,MYH10,MYO1D,MYO1E,IQGAP2,PPP1R12A,SPTB,IQGAP1,PROM1,STX1A,CYFIP1,DST,PDLIM3,LURAP1,CALD1,KALRN,SRCIN1,CIT,SLC7A8,TJP1,PJVK,TMOD1,MYOM2,TPM4,PDGFA,SLC26A4,DGKH,SYNPO,ATP8B1,TTN,ABCB1,CORO2A,OSBPL3,FMN2,PRKCB,RIPOR2,HDAC4,DAPK3,ZYX,ASAP1,PTPRH,PTPRQ,KCNK1,KCNN3,…
GO: Cellular Component	GO:0042383	sarcolemma	8.659e-05	25	189	DYSF,RYR2,RYR3,SGCD,MLIP,ATP1B1,STAC,STAC2,DST,ABCC8,CACNA1C,CACNA1D,CACNB2,OPRM1,AKAP7,PRKCE,PRKCQ,ITGA7,KCNB1,KCND2,KCND3,KCNJ3,KCNN2,DLG1,DMD
GO: Cellular Component	GO:0030673	axolemma	9.18e-05	8	23	SLC1A2,GABBR1,MYO1D,NRG1,KCNC2,KCNC3,KCNH1,ROBO2
GO: Cellular Component	GO:0005891	voltage-gated calcium channel complex	9.381e-05	11	45	RYR2,CACNG3,CACNA1I,CACNA1G,CACNA1A,CACNA1C,CACNA1D,CACNB2,CACNB4,PDE4B,PDE4D
GO: Cellular Component	GO:0098857	membrane microdomain	0.0001318	44	445	LRRK2,DYSF,ADCY2,ADCY8,UNC5A,PTK2B,DLC1,SLC1A2,SLC2A3,ATP1B1,ATP2B1,ATP2B2,ATP2B3,GABBR1,RIPK1,MYO1D,STAT6,IQGAP1,SYNJ2,SULF1,CACNA1C,OPRM1,TNR,CDH13,TRPC4,HTR2A,EFHD2,PPP2R1B,PRKCA,DAPK3,ITPR1,KCND2,KCND3,KCNMA1,KCNQ3,DLG1,DMD,HDAC6,RGS7,RIT2,MAL2,EFNA5,SPRED1,BAALC
GO: Cellular Component	GO:0009898	cytoplasmic side of plasma membrane	0.000157	24	184	KCNIP1,RYR2,PTK2B,RASA3,ATP2B1,MYH9,MYH10,SPTB,STAC,IQGAP1,STAC2,DST,AJAP1,GNG4,GNG7,CACNB4,TRAF3,TRAF5,HIP1,PRMT8,CABP1,ATP2C2,DLG1,SNX18
GO: Cellular Component	GO:0019898	extrinsic component of membrane	0.0002387	38	372	KCNIP1,TENM2,RYR2,PTK2B,OLFM1,DOC2A,AAK1,RPH3A,WDR91,NUMB,STAC,GFRA2,IQGAP1,GHR,SOCS2,STAC2,SYNJ2,SYN1,GNG4,GNG7,NPTX2,DGKI,CDH6,CDH7,CDH8,CDH10,CDH11,CDH12,CDH13,HIP1,SNX10,OTULINL,CABP1,VPS13C,RNF112,CDH20,SNX18,SMAD7
GO: Cellular Component	GO:0019897	extrinsic component of plasma membrane	0.0002466	26	214	KCNIP1,TENM2,RYR2,PTK2B,OLFM1,AAK1,NUMB,STAC,IQGAP1,STAC2,GNG4,GNG7,NPTX2,DGKI,CDH6,CDH7,CDH8,CDH10,CDH11,CDH12,CDH13,HIP1,CABP1,CDH20,SNX18,SMAD7
GO: Cellular Component	GO:0045121	membrane raft	0.0002582	43	444	LRRK2,ADCY2,ADCY8,UNC5A,PTK2B,DLC1,SLC1A2,SLC2A3,ATP1B1,ATP2B1,ATP2B2,ATP2B3,GABBR1,RIPK1,MYO1D,STAT6,IQGAP1,SYNJ2,SULF1,CACNA1C,OPRM1,TNR,CDH13,TRPC4,HTR2A,EFHD2,PPP2R1B,PRKCA,DAPK3,ITPR1,KCND2,KCND3,KCNMA1,KCNQ3,DLG1,DMD,HDAC6,RGS7,RIT2,MAL2,EFNA5,SPRED1,BAALC
GO: Cellular Component	GO:0005884	actin filament	0.0002691	52	576	LRRK2,ACTN2,ADGRV1,TENM2,DLC1,NEBL,GAS7,ABLIM3,SPECC1,SPTBN4,UNC5C,GIPC1,MYH9,MYH10,MYO1D,MYO1E,IQGAP2,IQGAP1,PROM1,CYFIP1,DST,PDLIM3,CALD1,SRCIN1,SLC7A8,PJVK,TMOD1,TPM4,PDGFA,SLC26A4,SYNPO,ATP8B1,ABCB1,CORO2A,OSBPL3,FMN2,PRKCB,RIPOR2,DAPK3,ZYX,PTPRH,PTPRQ,KCNK1,KCNN3,DLG1,DMD,FZD3,ABLIM1,CLMN,ENPEP,DMTN,EPHA4
GO: Cellular Component	GO:0016342	catenin complex	0.0002804	9	34	CDH6,CDH7,CDH8,CDH10,CDH11,CDH12,CDH13,CDH20,SMAD7
GO: Cellular Component	GO:0030018	Z disc	0.0003015	21	156	ACTN2,RYR2,RYR3,SCN8A,FBXO32,FHL2,SORBS2,NEBL,PARVA,PPP1R12A,DST,PDLIM3,CACNA1C,CACNA1D,PDE4B,SYNPO,TTN,JPH1,HDAC4,KCNN2,DMD
GO: Cellular Component	GO:0034704	calcium channel complex	0.0003777	13	71	RYR2,RYR3,CACNG3,CACNA1I,CACNA1G,CACNA1A,CACNA1C,CACNA1D,CACNB2,CACNB4,PDE4B,PDE4D,TRPC4
GO: Cellular Component	GO:0043198	dendritic shaft	0.0003777	13	71	SYNDIG1,SLC12A5,SLC1A2,GABBR1,GIPC1,SYNGAP1,KIRREL3,CACNA1C,HCN1,GRM4,GRM7,HTR2A,EPHA4
GO: Cellular Component	GO:0005911	cell-cell junction	0.0004184	51	572	TENM2,FAT2,SHROOM3,SHROOM2,SPTBN4,ATP1B1,MYH9,MYO1E,ADGRB1,IQGAP1,KIRREL3,DST,AJAP1,PDLIM3,CCN3,NPHP1,TJP1,PCDH1,CDH6,CDH7,PCDH9,CDH8,CDH10,CDH11,CDH12,MAGI1,DLG5,TRPC4,SYNPO,ABCB1,ARHGEF6,USP53,NECTIN3,PRKCA,DCHS2,AHI1,ARHGAP24,ZYX,CDH20,DLG1,MPP7,DSC2,DSG2,PLXDC1,FRMPD2,PTPRU,EFNA5,CLMP,EPCAM,EPHA4,SMAD7
GO: Cellular Component	GO:0012506	vesicle membrane	0.0004285	70	865	ATP8B4,SGSM1,BTBD8,SPRED2,LRRK2,SYNDIG1,DYSF,ADCY8,RYR2,RYR3,CACNG3,SORCS2,SVOP,DOC2A,STAB2,SGIP1,FNDC3A,RPH3A,SLC2A3,UNC13A,GABRA1,SORL1,GIPC1,GABRG2,IQGAP2,IQGAP1,STX1A,ABCC8,SYN1,SYP,SYT5,NRGN,CAMK2A,HGSNAT,GRIA4,OCA2,GRIN1,GRIN2A,SYT7,TGFA,DGKI,RAB37,PCDH7,HIP1,SLC30A8,CHRM2,GABARAPL1,AP1S3,PACSIN1,ICA1,FMN2,CALY,CADPS2,ECE2,PHACTR2,SYT12,VPS13C,SLC6A17,SIRPA,ITPR1,PTPRB,SV2B,SLC17A7,DLG1,DMD…
GO: Cellular Component	GO:0030659	cytoplasmic vesicle membrane	0.0005761	68	842	ATP8B4,SGSM1,BTBD8,SPRED2,LRRK2,SYNDIG1,DYSF,ADCY8,RYR2,RYR3,CACNG3,SORCS2,SVOP,DOC2A,STAB2,SGIP1,RPH3A,SLC2A3,UNC13A,GABRA1,SORL1,GABRG2,IQGAP2,IQGAP1,STX1A,ABCC8,SYN1,SYP,SYT5,NRGN,CAMK2A,HGSNAT,GRIA4,OCA2,GRIN1,GRIN2A,SYT7,TGFA,DGKI,RAB37,PCDH7,HIP1,SLC30A8,CHRM2,GABARAPL1,AP1S3,PACSIN1,ICA1,FMN2,CALY,CADPS2,ECE2,PHACTR2,SYT12,VPS13C,SLC6A17,SIRPA,ITPR1,PTPRB,SV2B,SLC17A7,DLG1,DMD,RAB27B,SLC17…
GO: Cellular Component	GO:0097457	hippocampal mossy fiber	0.0005918	11	55	ADCY8,GRIK4,GRIN1,SYT7,TNR,AKAP7,SLC4A8,NECTIN3,PRKAR1B,SYT12,MAL2
GO: Cellular Component	GO:0099738	cell cortex region	0.0005918	11	55	NR3C2,RIMS1,UNC13A,IQSEC2,PCLO,GUCY1B1,RIMBP2,RIMS4,RIMS2,EPB41L2,PHLDB2
GO: Cellular Component	GO:0044302	dentate gyrus mossy fiber	0.0006963	11	56	ADCY8,GRIK4,GRIN1,SYT7,TNR,AKAP7,SLC4A8,NECTIN3,PRKAR1B,SYT12,MAL2
GO: Cellular Component	GO:0044304	main axon	0.0007932	14	87	MBP,SCN8A,SLC1A2,SPTBN4,GABBR1,MYO1D,DAGLA,NRG1,KCNC2,KCNC3,KCNH1,KCNQ3,DLG1,ROBO2
GO: Cellular Component	GO:0031674	I band	0.0009603	21	170	ACTN2,RYR2,RYR3,SCN8A,FBXO32,FHL2,SORBS2,NEBL,PARVA,PPP1R12A,DST,PDLIM3,CACNA1C,CACNA1D,PDE4B,SYNPO,TTN,JPH1,HDAC4,KCNN2,DMD
GO: Cellular Component	GO:0098562	cytoplasmic side of membrane	0.001106	25	223	LRRK2,KCNIP1,RYR2,PTK2B,RASA3,ATP2B1,MYH9,MYH10,SPTB,STAC,IQGAP1,STAC2,DST,AJAP1,GNG4,GNG7,CACNB4,TRAF3,TRAF5,HIP1,PRMT8,CABP1,ATP2C2,DLG1,SNX18
GO: Cellular Component	GO:0097464	thorny excrescence	0.001178	10	50	ADCY8,GRIK4,GRIN1,SYT7,TNR,AKAP7,NECTIN3,PRKAR1B,SYT12,MAL2
GO: Cellular Component	GO:0098686	hippocampal mossy fiber to CA3 synapse	0.001178	10	50	ADCY8,GRIK4,GRIN1,SYT7,TNR,AKAP7,NECTIN3,PRKAR1B,SYT12,MAL2
GO: Cellular Component	GO:0017146	NMDA selective glutamate receptor complex	0.001368	5	12	PTK2B,GRIN1,GRIN2A,DLGAP3,SHANK1
GO: Cellular Component	GO:1990026	hippocampal mossy fiber expansion	0.001625	10	52	ADCY8,GRIK4,GRIN1,SYT7,TNR,AKAP7,NECTIN3,PRKAR1B,SYT12,MAL2
GO: Cellular Component	GO:1902711	GABA-A receptor complex	0.001755	6	19	GABRA1,GABRA4,GABRA5,GABRB1,GABRG2,GABRG3
GO: Cellular Component	GO:0030016	myofibril	0.001962	28	273	ACTN2,RYR2,RYR3,SCN8A,FBXO32,FHL2,SORBS2,NEBL,PARVA,ABLIM2,PPP1R12A,DST,PDLIM3,CACNA1C,CACNA1D,CALD1,SYNE1,TMOD1,MYOM2,TPM4,PDE4B,PDE4D,SYNPO,TTN,JPH1,HDAC4,KCNN2,DMD
GO: Cellular Component	GO:0005901	caveola	0.002496	15	109	LRRK2,ADCY8,DLC1,SLC2A3,ATP1B1,CACNA1C,CDH13,TRPC4,HTR2A,KCND2,KCND3,KCNMA1,HDAC6,EFNA5,SPRED1
GO: Cellular Component	GO:0034706	sodium channel complex	0.002578	7	28	SCN8A,CACNA1I,CACNA1G,GRIA4,GRIK3,GRIK4,TRPM4
GO: Cellular Component	GO:0048788	cytoskeleton of presynaptic active zone	0.00261	4	8	RIMS1,PCLO,RIMS4,RIMS2
GO: Cellular Component	GO:0030315	T-tubule	0.00261	12	76	DYSF,ATP1B1,STAC,CACNA1C,CACNA1D,CACNB2,AKAP7,PRKCE,KCND2,KCNJ3,KCNN2,DLG1
GO: Cellular Component	GO:0032045	guanyl-nucleotide exchange factor complex	0.002955	5	14	DGKI,KNDC1,RGP1,ELMO1,DOCK1
GO: Cellular Component	GO:0042641	actomyosin	0.004215	14	103	DLC1,NEBL,ABLIM3,MYH9,MYH10,STX1A,DST,PDLIM3,LURAP1,TPM4,SYNPO,HDAC4,ZYX,ABLIM1
GO: Cellular Component	GO:0008091	spectrin	0.00437	4	9	SPTBN4,SPTB,PRKCB,EPB41L2
GO: Cellular Component	GO:0043292	contractile fiber	0.004559	28	289	ACTN2,RYR2,RYR3,SCN8A,FBXO32,FHL2,SORBS2,NEBL,PARVA,ABLIM2,PPP1R12A,DST,PDLIM3,CACNA1C,CACNA1D,CALD1,SYNE1,TMOD1,MYOM2,TPM4,PDE4B,PDE4D,SYNPO,TTN,JPH1,HDAC4,KCNN2,DMD
GO: Cellular Component	GO:0030017	sarcomere	0.004569	25	247	ACTN2,RYR2,RYR3,SCN8A,FBXO32,FHL2,SORBS2,NEBL,PARVA,PPP1R12A,DST,PDLIM3,CACNA1C,CACNA1D,SYNE1,TMOD1,MYOM2,TPM4,PDE4B,SYNPO,TTN,JPH1,HDAC4,KCNN2,DMD
GO: Cellular Component	GO:0097470	ribbon synapse	0.004941	6	23	IQSEC2,CACNA1D,CACNB2,PCLO,PACSIN1,RIMS2
GO: Cellular Component	GO:0098681	synaptic ribbon	0.004941	6	23	IQSEC2,CACNA1D,CACNB2,PCLO,PACSIN1,RIMS2
GO: Cellular Component	GO:0099092	postsynaptic density, intracellular component	0.00564	7	32	ACTN2,NR3C2,IQSEC2,SYNGAP1,NR3C1,IQSEC1,DLG1
GO: Cellular Component	GO:0030864	cortical actin cytoskeleton	0.006357	13	96	ACTN2,DLC1,SHROOM3,SHROOM2,SPTBN4,MYH9,MYO1E,SPTB,IQGAP1,CALD1,PJVK,PRKCB,EPB41L2
GO: Cellular Component	GO:0099568	cytoplasmic region	0.006627	38	446	LRRK2,MET,NME5,NR3C2,KIF17,RIMS1,TRAK2,ATP1B1,UNC13A,IQSEC2,GAS8,DST,CACNA1C,CAMK2A,PCLO,GRIK3,DNAH7,OPRM1,AGBL4,GUCY1B1,RIMBP2,GABARAPL1,RIMS4,CALY,RIMS2,FLACC1,CABYR,CFAP221,RAB27B,LCA5,CFAP91,IFT57,BBS7,DNAI4,PACRG,CFAP69,EPB41L2,PHLDB2
GO: Cellular Component	GO:0099523	presynaptic cytosol	0.007698	6	25	LRRK2,CAMK2A,TRIM9,PRKCA,PRKCB,PRKCE
GO: Cellular Component	GO:0044214	spanning component of plasma membrane	0.009669	5	18	SLC24A3,AJAP1,TRPC4,SLC24A2,TRPM4
GO: Cellular Component	GO:0032591	dendritic spine membrane	0.009669	5	18	ITGA8,ATP2B1,DAGLA,SHISA7,KCNC3
GO: Cellular Component	GO:0060077	inhibitory synapse	0.01153	6	27	IGSF9B,RIMS1,GABRG2,PCLO,RIMS2,IQSEC3
GO: Cellular Component	GO:0016328	lateral plasma membrane	0.01179	12	91	PRICKLE2,ATP1B1,IQGAP1,MTCL1,AKAP7,KCNB1,DLG1,DMD,MPP7,DSG2,FZD3,EPCAM
GO: Cellular Component	GO:0099081	supramolecular polymer	0.01257	110	1678	SPRY2,LRRK2,ACTN2,ADGRV1,DYSF,TENM2,RYR2,RYR3,MET,DLC1,HOOK1,NME5,SCN8A,FBXO32,FHL2,KIF17,SHROOM3,SORBS2,NEBL,GAS7,SHROOM2,ABLIM3,SPECC1,SPTBN4,UNC5C,PARVA,ABLIM2,ATP1B1,GIPC1,MYH9,MYH10,MYO1D,MYO1E,IQGAP2,PPP1R12A,GAS8,MAP1LC3A,IQGAP1,PROM1,CYFIP1,DST,PDLIM3,SYNJ2,MTCL1,CACNA1C,CACNA1D,CALD1,MID2,SYNE1,SRCIN1,MAP7,DNAH7,SLC7A8,PJVK,TMOD1,MYOM2,PCP4,TPM4,DLGAP2,PDE4B,PDE4D,PDGFA,SLC26A4,SYNPO,ATP…
GO: Cellular Component	GO:0005593	FACIT collagen trimer	0.01315	3	6	COL9A3,COL12A1,COL16A1
GO: Cellular Component	GO:0032983	kainate selective glutamate receptor complex	0.01315	3	6	GRIA4,GRIK3,GRIK4
GO: Cellular Component	GO:0099569	presynaptic cytoskeleton	0.01315	4	12	RIMS1,PCLO,RIMS4,RIMS2
GO: Cellular Component	GO:0032280	symmetric synapse	0.01315	4	12	IGSF9B,CHRM2,SLC4A8,IQSEC3
GO: Cellular Component	GO:0098684	photoreceptor ribbon synapse	0.01315	4	12	IQSEC2,CACNB2,PACSIN1,RIMS2
GO: Cellular Component	GO:0044853	plasma membrane raft	0.01368	16	144	LRRK2,ADCY8,DLC1,SLC2A3,ATP1B1,MYO1D,CACNA1C,CDH13,TRPC4,HTR2A,KCND2,KCND3,KCNMA1,HDAC6,EFNA5,SPRED1
GO: Cellular Component	GO:0099512	supramolecular fiber	0.01435	109	1670	SPRY2,LRRK2,ACTN2,ADGRV1,DYSF,TENM2,RYR2,RYR3,MET,DLC1,HOOK1,NME5,SCN8A,FBXO32,FHL2,KIF17,SHROOM3,SORBS2,NEBL,GAS7,SHROOM2,ABLIM3,SPECC1,SPTBN4,UNC5C,PARVA,ABLIM2,ATP1B1,GIPC1,MYH9,MYH10,MYO1D,MYO1E,IQGAP2,PPP1R12A,GAS8,MAP1LC3A,IQGAP1,PROM1,CYFIP1,DST,PDLIM3,SYNJ2,MTCL1,CACNA1C,CACNA1D,CALD1,MID2,SYNE1,SRCIN1,MAP7,DNAH7,SLC7A8,PJVK,TMOD1,MYOM2,PCP4,TPM4,DLGAP2,PDE4B,PDE4D,PDGFA,SLC26A4,SYNPO,ATP…
GO: Cellular Component	GO:0099091	postsynaptic specialization, intracellular component	0.01437	7	38	ACTN2,NR3C2,IQSEC2,SYNGAP1,NR3C1,IQSEC1,DLG1
GO: Cellular Component	GO:0030055	cell-substrate junction	0.01454	36	438	MCAM,ACTN2,PTK2B,DLC1,ALCAM,FHL2,ITGA11,SORBS2,NEBL,PPFIBP1,ITGA8,PARVA,NUMB,MYH9,PPP1R12A,ARHGAP26,ADGRB1,TSPAN9,IQGAP1,CYFIP1,DST,SRCIN1,OPRM1,CDH13,TPM4,ARHGAP22,DIXDC1,ARHGAP24,IRF2,ITGA7,ZYX,JAK1,DMD,SPRY4,EPB41L2,PHLDB2
GO: Cellular Component	GO:0099573	glutamatergic postsynaptic density	0.01496	2	2	CAMK2A,CABP1
GO: Cellular Component	GO:0005581	collagen trimer	0.01555	12	95	GLDN,SFTPD,P4HA2,COL22A1,COL8A1,COL9A3,COL10A1,COL11A1,COL12A1,COL16A1,COL24A1,CCBE1
GO: Cellular Component	GO:0098858	actin-based cell projection	0.01663	34	411	LRRK2,ACTN2,ADGRV1,TENM2,UNC5C,GIPC1,MYH9,MYH10,MYO1D,MYO1E,IQGAP2,PROM1,CYFIP1,SRCIN1,SLC7A8,PJVK,PDGFA,SLC26A4,ATP8B1,ABCB1,CORO2A,OSBPL3,FMN2,PRKCB,RIPOR2,PTPRH,PTPRQ,KCNK1,KCNN3,DLG1,DMD,FZD3,ENPEP,EPHA4
GO: Cellular Component	GO:0030426	growth cone	0.01795	23	247	LRRK2,TENM2,PTK2B,OLFM1,TSHZ3,LMTK2,UNC5C,TRAK2,MYH10,IQGAP1,CYFIP1,PCLO,GRIN1,PCDH9,NGEF,AATK,SLC2A13,NRSN1,DSCAM,RASGRF1,CRTAC1,SNX18,EPHA4
GO: Cellular Component	GO:0032281	AMPA glutamate receptor complex	0.01805	6	30	NRN1,CACNG3,OLFM1,GRIA4,SHISA7,OLFM3
GO: Cellular Component	GO:0032839	dendrite cytoplasm	0.0185	7	40	LRRK2,KIF17,TRAK2,CAMK2A,GRIK3,OPRM1,GABARAPL1
GO: Cellular Component	GO:0099503	secretory vesicle	0.01906	81	1197	ATP8B4,BTBD8,LRRK2,SYNDIG1,ACTN2,STX1B,SVOP,SYT13,DOC2A,PTGES2,SCG5,ANXA11,FNDC3A,RPH3A,SLC2A3,RAB3IP,UNC13A,GABBR1,GIPC1,IQGAP2,SYT17,FSTL4,BDNF,IQGAP1,KIRREL3,STX1A,CYFIP1,ABCC8,NFKB1,SYN1,SYP,SYT5,PGLYRP1,HGSNAT,GRIN1,GRIN2A,SYT7,PTPN5,THBS2,DGKI,RAB37,PCDH7,PCSK1,PCSK2,PDE4B,PDGFA,SLC30A8,CHGB,SNX10,AKAP7,CABP1,SLC4A8,STXBP5L,ICA1,TRIM9,RAB15,SLC2A13,CADPS2,PHACTR2,SYT12,VPS13C,SLC6A17,RNF112…
GO: Cellular Component	GO:0038037	G protein-coupled receptor dimeric complex	0.02013	3	7	GABBR1,GABBR2,CALCRL
GO: Cellular Component	GO:1990531	phospholipid-translocating ATPase complex	0.02013	3	7	ATP8B1,ATP10A,ATP10D
GO: Cellular Component	GO:0032432	actin filament bundle	0.02013	29	340	LRRK2,DLC1,NEBL,ABLIM3,GIPC1,MYH9,MYH10,MYO1D,MYO1E,IQGAP2,PROM1,DST,PDLIM3,SLC7A8,TPM4,PDGFA,SLC26A4,SYNPO,ATP8B1,ABCB1,CORO2A,FMN2,PRKCB,ZYX,PTPRH,KCNK1,DLG1,ABLIM1,ENPEP
GO: Cellular Component	GO:0030427	site of polarized growth	0.02412	23	254	LRRK2,TENM2,PTK2B,OLFM1,TSHZ3,LMTK2,UNC5C,TRAK2,MYH10,IQGAP1,CYFIP1,PCLO,GRIN1,PCDH9,NGEF,AATK,SLC2A13,NRSN1,DSCAM,RASGRF1,CRTAC1,SNX18,EPHA4
GO: Cellular Component	GO:0099243	extrinsic component of synaptic membrane	0.02587	5	23	TENM2,OLFM1,NPTX2,DGKI,HIP1
GO: Cellular Component	GO:0005925	focal adhesion	0.02801	34	427	MCAM,ACTN2,PTK2B,DLC1,ALCAM,FHL2,ITGA11,SORBS2,NEBL,PPFIBP1,ITGA8,PARVA,NUMB,MYH9,PPP1R12A,ARHGAP26,ADGRB1,TSPAN9,IQGAP1,CYFIP1,DST,SRCIN1,OPRM1,CDH13,TPM4,ARHGAP22,DIXDC1,ARHGAP24,IRF2,ZYX,JAK1,SPRY4,EPB41L2,PHLDB2
GO: Cellular Component	GO:0045178	basal part of cell	0.02932	29	350	ADCY8,MET,NUMB,ATP1B1,ATP2B1,SLC16A10,MYO1D,DST,AJAP1,SYP,CA11,CACNA1C,CACNA1D,HCN1,GRIN1,MAP7,TGFA,SLC7A8,TJP1,NRG1,TRPC4,SLC29A2,CHRM3,KCNC2,DLG1,RASGRF1,FRMPD2,EPCAM,PHLDB2
GO: Cellular Component	GO:0031235	intrinsic component of the cytoplasmic side of the plasma membrane	0.0298	3	8	RASA3,SPTB,PRMT8
GO: Cellular Component	GO:0001725	stress fiber	0.03128	11	92	DLC1,NEBL,ABLIM3,MYH9,MYH10,DST,PDLIM3,TPM4,SYNPO,ZYX,ABLIM1
GO: Cellular Component	GO:0044291	cell-cell contact zone	0.03128	11	92	SPTBN4,ATP1B1,DST,AJAP1,TJP1,PCDH9,NECTIN3,PRKCA,DLG1,DSC2,DSG2
GO: Cellular Component	GO:0097517	contractile actin filament bundle	0.03128	11	92	DLC1,NEBL,ABLIM3,MYH9,MYH10,DST,PDLIM3,TPM4,SYNPO,ZYX,ABLIM1
GO: Cellular Component	GO:0045177	apical part of cell	0.03265	42	562	ADCY8,SHROOM3,SORBS2,ITGA8,SHROOM2,NUMB,ATP1B1,ATP2B1,ATP2B2,PROM1,AJAP1,MTCL1,OTOA,CACNA1D,SLC7A8,TJP1,NRG1,PDE4D,SLC26A4,ATP8B1,DNAAF11,ABCB1,SNX10,AKAP7,SLC25A27,CRHR1,PRKCA,IL6R,RIPOR2,ITPK1,PTPRH,KCNC2,KCNK1,KCNMA1,DLG1,RAB27B,DRD3,DSG2,FZD3,MAL2,EPCAM,ENPEP
GO: Cellular Component	GO:0005883	neurofilament	0.03469	4	16	DST,PCP4,DLGAP2,DMD
GO: Cellular Component	GO:0098890	extrinsic component of postsynaptic membrane	0.03469	4	16	TENM2,NPTX2,DGKI,HIP1
GO: Cellular Component	GO:0089717	spanning component of membrane	0.03505	5	25	SLC24A3,AJAP1,TRPC4,SLC24A2,TRPM4
GO: Cellular Component	GO:0038039	G protein-coupled receptor heterodimeric complex	0.03505	2	3	GABBR1,GABBR2
GO: Cellular Component	GO:0099629	postsynaptic specialization of symmetric synapse	0.03505	2	3	IGSF9B,IQSEC3
GO: Cellular Component	GO:0097513	myosin II filament	0.03505	2	3	MYH9,MYH10
GO: Cellular Component	GO:0016324	apical plasma membrane	0.03979	35	456	ADCY8,SHROOM3,SORBS2,SHROOM2,NUMB,ATP1B1,ATP2B1,ATP2B2,PROM1,AJAP1,MTCL1,OTOA,CACNA1D,SLC7A8,TJP1,NRG1,PDE4D,SLC26A4,ATP8B1,ABCB1,AKAP7,IL6R,RIPOR2,ITPK1,PTPRH,KCNC2,KCNK1,KCNMA1,DLG1,RAB27B,DSG2,FZD3,MAL2,EPCAM,ENPEP
GO: Cellular Component	GO:0097648	G protein-coupled receptor complex	0.03979	3	9	GABBR1,GABBR2,CALCRL
GO: Cellular Component	GO:0120111	neuron projection cytoplasm	0.03979	12	109	LRRK2,KIF17,TRAK2,DST,CACNA1C,CAMK2A,GRIK3,OPRM1,AGBL4,GABARAPL1,CALY,RAB27B
GO: Cellular Component	GO:0098981	cholinergic synapse	0.04148	4	17	RPH3A,CHRM2,CHRNA4,DLGAP3

## Sheet: Legend
Category	GO term category (Molecular Function, Biological Process, Cellular Component)
ID	GO term ID
Name	Pathway name
q-value FDR B&H	Benjamini–Hochberg-adjusted P values (hypergeometric test)
Hit Count in Query List	Number of genes up-regulated in t-hCO glutamatergic neurons and present in GO term gene set
Hit Count in Genome	Size of GO term gene set
Hit in Query List	Genes up-regulated in t-hCO glutamatergic neurons present in GO term gene set
