# Supplementary material for: Maturation and circuit integration of transplanted human cortical organoids
Source: Nature. 2022 Oct 12;610(7931):319–26. doi: 10.1038/s41586-022-05277-w (PMC9556304; doi:10.1038/s41586-022-05277-w)
Supplement: Supplementary file 8 — Statistical details for Figures 1–5, Extended Data Figures 1–10. [file 41586_2022_5277_MOESM8_ESM.xlsx]

## Sheet: Sheet1
Table S7: statistics summary
Figure	Panel	Data/Analysis	n	Primary statistic	Post-hoc test	Comparison	p value	F statistic
2	b	Soma diameter	hCO: n = 8 neurons, 3 hiPSC lines, 3 hCO; t-hCO: n = 6 neurons, 3 hiPSC lines, 3 t-hCO	Two-sided t-test		hCO vs t-hCO	0.0084
		Number of dendrites	hCO: n = 8 neurons, 3 hiPSC lines, 3 hCO; t-hCO: n = 6 neurons, 3 hiPSC lines, 3 t-hCO	Two-sided t-test		hCO vs t-hCO	0.0179
		Total length	hCO: n = 8 neurons, 3 hiPSC lines, 3 hCO; t-hCO: n = 6 neurons, 3 hiPSC lines, 3 t-hCO	Two sided Kolmogorov-Smirnov test		hCO vs t-hCO	< 0.0001
	c	Dendritic spine density	hCO: n = 8 neurons, 3 hiPSC lines, 3 hCO; t-hCO: n = 6 neurons, 3 hiPSC lines, 3 t-hCO	Two-sided t-test		hCO vs t-hCO	0.0092
	d	Resting membrane potential	hCO: n = 25 neurons, 3 hiPSC lines, 5 hCO; t-hCO: n = 16 neurons, 3 hiPSC lines, 4 t-hCO	Two sided Kolmogorov-Smirnov test		hCO vs t-hCO	< 0.0001
	e	Maximum firing rate	hCO: n = 25 neurons, 3 hiPSC lines, 5 hCO; t-hCO: n = 16 neurons, 3 hiPSC lines, 4 t-hCO	Two sided Kolmogorov-Smirnov test		hCO vs t-hCO	< 0.0001
	f	sEPSC rate	hCO: n = 25 neurons, 3 hiPSC lines, 5 hCO; t-hCO: n = 17 neurons, 3 hiPSC lines, 4 t-hCO	Two sided Kolmogorov-Smirnov test		hCO vs t-hCO	< 0.0001
3	c	Mean dendrite length	control: n = 19 neurons, 3 hiPSC lines, 5 t-hCO; TS: n = 21 neurons, 3 hiPSC lines, 4 t-hCO	Two sided Kolmogorov-Smirnov test		TS vs control	0.0041
	d	Dendritic spine density	Control: n = 16 neurons ,3 hiPSC lines, 5 t-hCO; TS: n = 21 neurons , 3 hiPSC lines, 4 t-hCO	Two sided Kolmogorov-Smirnov test		TS vs control	< 0.0001
	f	Synaptic event frequency	Control: n = 32 neurons , 3 hiPSC lines, 5 t-hCO; TS: n = 26 neurons , 3 hiPSC lines, 4 t-hCO	Two sided Kolmogorov-Smirnov test		TS vs control	0.0076
		Synaptic event amplitude	Control: n = 32 neurons , 3 hiPSC lines, 5 t-hCO; TS: n = 26 neurons , 3 hiPSC lines, 4 t-hCO	Two sided Kolmogorov-Smirnov test		TS vs control	0.8102
4	f	Somatosensory cortex EPSC amplitude	6 neurons from 2 slices	Two sided t-test		aCSF vs NBQX	0.0119
	g	Internal capsule EPSC amplitude	6 neurons from 2 slices	Two sided Kolmogorov-Smirnov test		aCSF vs NBQX	0.0022
5	g	ChR2 response amplitude	7 neurons from 2 slices	Two sided t-test		aCSF vs NBQX	< 0.0001
	i	Example animal behavioral performance	150 CS+ laser trials, 150 CS- laser trials	Two-way RM ANOVA		CS x day interaction	< 0.0001	F(1, 149) = 298.2
					Bonferroni	Day 1: CS+ vs CS-	0.4275
					Bonferroni	Day 15: CS+ vs CS-	< 0.0001
	j	ChR2 animal behavioral performance	9 rats	Two-way RM ANOVA		CS x day interaction	0.0087	F(1, 8) = 11.90
					Bonferroni	Day 1: CS+ vs CS-	> 0.9999
					Bonferroni	Day 15: CS+ vs CS-	0.0049
	k	Control animal behavioral performance	9 rats	Two-way RM ANOVA		CS x day interaction	0.101	F(1, 8) = 3.433
					Bonferroni	Day 1: CS+ vs CS-	> 0.9999
					Bonferroni	Day 15: CS+ vs CS-	0.1497
	l	Preference score evolution	9 ChR2 rats, 9 control rats	Two-way ANOVA		Day x group interaction	< 0.0001	F(14, 224) = 5.673
					Bonferroni	Day 1: ChR2 vs EYFP	> 0.9999
					Bonferroni	Day 2: ChR2 vs EYFP	> 0.9999
					Bonferroni	Day 3: ChR2 vs EYFP	> 0.9999
					Bonferroni	Day 4: ChR2 vs EYFP	> 0.9999
					Bonferroni	Day 5: ChR2 vs EYFP	> 0.9999
					Bonferroni	Day 6: ChR2 vs EYFP	> 0.9999
					Bonferroni	Day 7: ChR2 vs EYFP	> 0.9999
					Bonferroni	Day 8: ChR2 vs EYFP	> 0.9999
					Bonferroni	Day 9: ChR2 vs EYFP	0.088
					Bonferroni	Day 10: ChR2 vs EYFP	0.0035
					Bonferroni	Day 11: ChR2 vs EYFP	0.0091
					Bonferroni	Day 12: ChR2 vs EYFP	0.0017
					Bonferroni	Day 13: ChR2 vs EYFP	< 0.0001
					Bonferroni	Day 14: ChR2 vs EYFP	< 0.0001
					Bonferroni	Day 15: ChR2 vs EYFP	< 0.0001
	m	cFos cell counts	3 ChR2 stimulation rats, 3 ChR2 no stimulation rats, 3 control stimulation rats	Two-way ANOVA		Area x group interaction	< 0.0001	F(16, 48) = 5.270
					Bonferroni	mPFC: ChR2 stim vs ChR2 no stim	0.0039
					Bonferroni	mPFC: ChR2 stim vs control stim	0.0314
					Bonferroni	mPFC: ChR2 no stim vs control stim	> 0.9999
					Bonferroni	A1: ChR2 stim vs ChR2 no stim	> 0.9999
					Bonferroni	A1: ChR2 stim vs control stim	> 0.9999
					Bonferroni	A1: ChR2 no stim vs control stim	> 0.9999
					Bonferroni	ACC: ChR2 stim vs ChR2 no stim	0.3734
					Bonferroni	ACC: ChR2 stim vs control stim	> 0.9999
					Bonferroni	ACC: ChR2 no stim vs control stim	> 0.9999
					Bonferroni	Piri: ChR2 stim vs ChR2 no stim	> 0.9999
					Bonferroni	Piri: ChR2 stim vs control stim	> 0.9999
					Bonferroni	Piri: ChR2 no stim vs control stim	> 0.9999
					Bonferroni	S1: ChR2 stim vs ChR2 no stim	0.0094
					Bonferroni	S1: ChR2 stim vs control stim	0.0042
					Bonferroni	S1: ChR2 no stim vs control stim	> 0.9999
					Bonferroni	MDT: ChR2 stim vs ChR2 no stim	< 0.0001
					Bonferroni	MDT: ChR2 stim vs control stim	< 0.0001
					Bonferroni	MDT: ChR2 no stim vs control stim	> 0.9999
					Bonferroni	VTA: ChR2 stim vs ChR2 no stim	0.4274
					Bonferroni	VTA: ChR2 stim vs control stim	0.2975
					Bonferroni	VTA: ChR2 no stim vs control stim	> 0.9999
					Bonferroni	BLA: ChR2 stim vs ChR2 no stim	0.5984
					Bonferroni	BLA: ChR2 stim vs control stim	> 0.9999
					Bonferroni	BLA: ChR2 no stim vs control stim	> 0.9999
					Bonferroni	PAG: ChR2 stim vs ChR2 no stim	0.0009
					Bonferroni	PAG: ChR2 stim vs control stim	0.0013
					Bonferroni	PAG: ChR2 no stim vs control stim	> 0.9999
ED 1	e	Comparison of MRI and fixed volumes	3 t-hCO	Two-sided t-test		Fixed vs MRI	0.916
	f	Post-transplantation growth	6 t-hCO , 3 hiPSC lines	One-way RM ANOVA		Time	0.0239	F(2,10) = 0.0239
					Bonferroni	3 months vs 4 months	0.8477
					Bonferroni	3 months vs 5 months	0.0249
					Bonferroni	4 months vs 5 months	0.173
	h	Open field exploration	9 transplanted rats, 11 non-transplanted rats	Two-way RM ANOVA		Time x group interaction	0.7573	F(9, 162) = 0.6448
						Main effect of time	<0.0001	F(9, 162) = 16.28
						Main effect of group	0.4082	F(1, 18) = 0.7170
					Bonferroni	Min 1: transplant vs non-transplant	> 0.9999
					Bonferroni	Min 2: transplant vs non-transplant	> 0.9999
					Bonferroni	Min 3: transplant vs non-transplant	> 0.9999
					Bonferroni	Min 4: transplant vs non-transplant	> 0.9999
					Bonferroni	Min 5: transplant vs non-transplant	> 0.9999
					Bonferroni	Min 6: transplant vs non-transplant	> 0.9999
					Bonferroni	Min 7: transplant vs non-transplant	> 0.9999
					Bonferroni	Min 8: transplant vs non-transplant	> 0.9999
					Bonferroni	Min 9: transplant vs non-transplant	> 0.9999
					Bonferroni	Min 10: transplant vs non-transplant	> 0.9999
		Open field exploration: total distance	9 transplanted rats, 11 non-transplanted rats	Two-sided t-test		Transplant vs non-transplant	0.4082
	i	Novel object recognition	9 transplanted rats, 11 non-transplanted rats	Two-sided t-test		Transplant vs non-transplant	0.8756
	j	Fear conditioning	9 transplanted rats, 11 non-transplanted rats	Two-way RM ANOVA		Session x group interaction	0.2806	F(2, 36) = 1.317
						Main effect of session	<0.0001	F(2, 36) = 25.23
						Main effect of group	0.9599	F(1, 18) = 0.002601
					Bonferroni	Training: transplant vs non-transplant	> 0.9999
					Bonferroni	Context: transplant vs non-transplant	> 0.9999
					Bonferroni	Cue: transplant vs non-transplant	> 0.9999
ED 8	c	Soma diameter	Control: n = 19 neurons, 3 hiPSC lines, 5 t-hCO; TS: n = 23 neurons from 3 hiPSC lines, 4 t-hCO	Two-sided t-test		TS vs control	0.592
		Number of primary dendrites	Control: n = 19 neurons, 3 hiPSC lines, 5 t-hCO; TS: n = 23 neurons, 3 hiPSC lines, 4 t-hCO	Two sided Kolmogorov-Smirnov test		TS vs control	0.025
		Total number of dendrites	Control: n = 19 neurons, 3 hiPSC lines, 5 t-hCO; TS: n = 21 neurons, 3 hiPSC lines, 4 t-hCO	Two sided Kolmogorov-Smirnov test		TS vs control	0.7627
		Total length	Control: n = 19 neurons , 3 hiPSC lines, 5 t-hCO; TS: n = 21 neurons , 3 hiPSC lines, 4 t-hCO	Two sided Kolmogorov-Smirnov test		TS vs control	0.0112
	d	Membrane capacitance	hCO: n = 25 neurons, 3 hiPSC lines, 5 hCO; t-hCO: n = 18 neurons, 3 hiPSC lines, 4 t-hCO	Two-sided t-test		hCO vs t-hCO	< 0.0001
	f	Capacitance	Control: n = 30 neurons, 3 hiPSC lines, 5 t-hCO; TS: n = 36 neurons, 3 hiPSC lines, 4 t-hCO	Two sided Kolmogorov-Smirnov test		TS vs control	0.0848
		Resting membrane potential	Control: n = 31 neurons, 3 hiPSC lines, 5 t-hCO; TS: n = 33 neurons from 3 hiPSC lines, 3 hiPSC lines, 4 t-hCO	Two sided Kolmogorov-Smirnov test		TS vs control	0.0044
		Maximum firing rate	Control: n = 29 neurons, 3 hiPSC lines, 5 t-hCO; TS: n = 36 neurons, 3 hiPSC lines, 4 t-hCO	Two sided Kolmogorov-Smirnov test		TS vs control	< 0.0001
		Spike amplitude	Control: n = 31 neurons, 3 hiPSC lines, 5 t-hCO; TS: n = 35 neurons, 3 hiPSC lines, 4 t-hCO	Two sided Kolmogorov-Smirnov test		TS vs control	< 0.0001
		Spike half-width	Control: n = 31 neurons, 3 hiPSC lines, 5 t-hCO; TS: n = 34 neurons, 3 hiPSC lines, 4 t-hCO	Two sided Kolmogorov-Smirnov test		TS vs control	0.0984
		Spike threshold	Control: n = 31 neurons, 3 hiPSC lines, 5 t-hCO; TS: n = 34 neurons, 3 hiPSC lines, 4 t-hCO	Two sided Kolmogorov-Smirnov test		TS vs control	< 0.0001
	g	Decay time	Control: n = 32 neurons, 3 hiPSC lines, 5 t-hCO; TS: n = 26 neurons, 3 hiPSC lines, 4 t-hCO	Two sided Kolmogorov-Smirnov test		TS vs control	0.0744
		Charge	Control: n = 32 neurons, 3 hiPSC lines, 5 t-hCO; TS: n = 26 neurons, 3 hiPSC lines, 4 t-hCO	Two sided Kolmogorov-Smirnov test		TS vs control	0.4812
ED 9	b	White matter EPSC amplitude	5 neurons from 2 slices	Two-sided t-test		aCSF vs NBQX	0.0295
	c	t-hCO EPSC amplitude	6 neurons from 2 slices	Two sided Kolmogorov-Smirnov test		aCSF vs NBQX	0.0022
ED 10	f	Comparison of human and rat per unit correlations	48 units from 4 transplatned rats, 56 units from 3 non-transplanted rats	Two-sided t-test		Rat vs t-hCO	< 0.0001
	j	Mean fiber photometry z-score	3 rats	Two-sided paired t-test		Evoked vs baseline	0.043
